# Supplementary material for: Global Microarray Analysis of Alkaliphilic Halotolerant Bacterium Bacillus sp. N16-5 Salt Stress Adaptation
Source: PLoS One. 2015 Jun 1;10(6):e0128649. doi: 10.1371/journal.pone.0128649 (PMC4452262; doi:10.1371/journal.pone.0128649)
Supplement: S1 Dataset — Different salinities vs 0% NaCl (>2-fold): the fold changes in the transcription levels of genes for the strain grown on specific salinity versus 0% NaCl (Genes that were differently transcribed by at least 2-fold and have P-value < 0.05 were considered); different salinity versus 0% NaCl (full): the log2 transformed normalization signals and the flags of signal of each biological replicate under each condition, the fold changes in the transcription levels of genes for the strain grown on the specific salinity versus 0% NaCl and the t-test results. (XLSX) (XLSX) [file pone.0128649.s001.xlsx]

## Sheet: 2% VS 0% (>2-fold)
“unknown sth” stands for something is unknown, it means that BLAST the orf has no results, the orf is a function unknown protein .
ProbeName	pvalues	foldchange	NR_annotion
orf0055	0.000168783	2.19745	Adenylate kinase [Bacillus selenitireducens MLS10] Adenylate kinase [Bacillus selenitireducens MLS10]
orf0056	0.000492772	2.15527	4-diphosphocytidyl-2-methyl-D-erithritol synthase [Anoxybacillus flavithermus WK1] 4-diphosphocytidyl-2-methyl-D-erithritol synthase [Anoxybacillus flavithermus WK1]
orf0064	0.00738478	2.05943	ribosomal protein L16 [Bacillus selenitireducens MLS10] ribosomal protein L16 [Bacillus selenitireducens MLS10]
orf0065	0.00397865	2.02217	YeeF [Bacillus licheniformis ATCC 14580] YeeF [Bacillus licheniformis DSM 13]
orf0071	0.000432214	0.396276	oligopeptide ABC transporter (oligopeptide-binding protein) [Bacillus halodurans C-125] oligopeptide ABC transporter (oligopeptide-binding protein) [Bacillus halodurans C-125]
orf0073	0.00134511	2.27504	hypothetical protein BSG1_09388 [Bacillus sp. SG-1] hypothetical protein BSG1_09388 [Bacillus sp. SG-1]
orf0074	0.00125948	0.211117	unknown sth
orf0075	0.00432215	0.324035	unknown sth
orf0079	0.000416656	0.458781	transposase, IS605 OrfB family [Bacillus selenitireducens MLS10] transposase, IS605 OrfB family [Bacillus selenitireducens MLS10]
orf0083	0.0028776	2.74606	Rhodanese domain protein [Bacillus selenitireducens MLS10] Rhodanese domain protein [Bacillus selenitireducens MLS10]
orf0087	7.65945e-05	0.466066	polysaccharide deacetylase [Bacillus selenitireducens MLS10] polysaccharide deacetylase [Bacillus selenitireducens MLS10]
orf0089	0.00318235	0.190664	alpha/beta hydrolase fold [Bacillus selenitireducens MLS10] alpha/beta hydrolase fold [Bacillus selenitireducens MLS10]
orf0108	0.000321712	0.454	putative transcriptional regulator [Bacillus selenitireducens MLS10] putative transcriptional regulator [Bacillus selenitireducens MLS10]
orf0114	0.00321678	0.489993	hypothetical protein GK2973 [Geobacillus kaustophilus HTA426] hypothetical conserved protein [Geobacillus kaustophilus HTA426]
orf0119	0.000282016	0.153805	protein of unknown function YGGT [Bacillus selenitireducens MLS10] protein of unknown function YGGT [Bacillus selenitireducens MLS10]
orf0120	0.00557143	0.460264	RNA-binding S4 domain protein [Bacillus selenitireducens MLS10] RNA-binding S4 domain protein [Bacillus selenitireducens MLS10]
orf0143	0.000193241	2.11997	hypothetical protein G11MC16DRAFT_3492 [Geobacillus sp. G11MC16] hypothetical protein G11MC16DRAFT_3492 [Geobacillus sp. G11MC16]
orf0144	4.44222e-05	2.28226	hypothetical protein ABC0272 [Bacillus clausii KSM-K16] hypothetical protein [Bacillus clausii KSM-K16]
orf0148	0.000595867	3.07743	hypothetical protein OB3289 [Oceanobacillus iheyensis HTE831] hypothetical conserved protein [Oceanobacillus iheyensis HTE831]
orf0149	0.00126913	3.24467	unknown sth
orf0150	0.013588	2.27259	purine nucleoside phosphorylase [Bacillus clausii KSM-K16] purine nucleoside phosphorylase I [Bacillus clausii KSM-K16]
orf0155	0.00399838	0.278028	anti protein [Bacillus licheniformis ATCC 14580] YbdN [Bacillus licheniformis ATCC 14580] antibacterial protein [Bacillus licheniformis ATCC 14580] YbdN [Bacillus licheniformis DSM 13]
orf0156	0.000838608	0.337341	unknown sth
orf0159	0.00502746	2.6508	unknown sth
orf0161	0.00184512	2.18014	methionine synthase [Bacillus licheniformis ATCC 14580] YxjG [Bacillus licheniformis ATCC 14580] methionine synthase [Bacillus licheniformis ATCC 14580] YxjG [Bacillus licheniformis DSM 13]
orf0162	8.51717e-05	0.356386	unknown sth
orf0182	0.000419588	0.467802	hypothetical protein BCE_2471 [Bacillus cereus ATCC 10987] conserved hypothetical protein [Bacillus cereus ATCC 10987]
orf0183	0.000689804	0.394504	Acyl-CoA dehydrogenase type 2 domain [Geobacillus sp. WCH70] Acyl-CoA dehydrogenase type 2 domain [Geobacillus sp. WCH70]
orf0185	9.79018e-06	0.472903	Carbonic anhydrase-like protein [Bacillus selenitireducens MLS10] Carbonic anhydrase-like protein [Bacillus selenitireducens MLS10]
orf0206	4.10851e-05	0.48726	protease [Bacillus sp. KSM-LD1]
orf0226	0.000290317	0.44929	amino acid degradation [Bacillus sp. B14905] amino acid degradation [Bacillus sp. B14905]
orf0229	0.0102835	2.44129	hypothetical protein BH4018 [Bacillus halodurans C-125] BH4018 [Bacillus halodurans C-125]
orf0230	0.00130841	2.73487	hypothetical protein Bsubs1_05078 [Bacillus subtilis subsp. subtilis str. 168] hypothetical protein BsubsN3_05019 [Bacillus subtilis subsp. subtilis str. NCIB 3610] hypothetical protein BsubsJ_04963 [Bacillus subtilis subsp. subtilis str. JH642] hypotheti
orf0236	2.27304e-05	0.274258	BglG family transcriptional antiterminator [Bacillus cereus E33L] transcriptional antiterminators, BglG family [Bacillus cereus E33L]
orf0240	0.00156042	0.495293	methyl-accepting chemotaxis protein [Bacillus halodurans C-125] methyl-accepting chemotaxis protein [Bacillus halodurans C-125]
orf0284	0.000329644	0.445411	unknown sth
orf0290	0.000131717	0.475115	iron compound ABC transporter, permease protein [Bacillus coahuilensis m4-4]
orf0291	0.0116364	0.454579	hypothetical protein Bcoam_17625 [Bacillus coahuilensis m4-4]
orf0296	5.64687e-05	0.38886	ABC transporter related [Paenibacillus sp. JDR-2] ABC transporter related [Paenibacillus sp. JDR-2]
orf0297	0.00205547	0.393157	hypothetical protein DORFOR_02457 [Dorea formicigenerans ATCC 27755] hypothetical protein DORFOR_02457 [Dorea formicigenerans ATCC 27755]
orf0298	3.48181e-05	0.250999	extracellular solute-binding lipoprotein [Helicobacter canadensis MIT 98-5491]
orf0312	1.76323e-05	3.06133	hypothetical protein BSU05220 [Bacillus subtilis subsp. subtilis str. 168] hypothetical protein Bsubs1_02938 [Bacillus subtilis subsp. subtilis str. 168] hypothetical protein BsubsN3_02914 [Bacillus subtilis subsp. subtilis str. NCIB 3610] hypothetical pr
orf0321	1.39385e-05	0.0966351	response regulator receiver protein [Bacillus selenitireducens MLS10] response regulator receiver protein [Bacillus selenitireducens MLS10]
orf0325	1.92285e-06	0.181869	protein of unknown function DUF123 [Bacillus selenitireducens MLS10] protein of unknown function DUF123 [Bacillus selenitireducens MLS10]
orf0326	0.000616923	0.198329	flagellar hook-associated protein 3 [Geobacillus sp. Y412MC61] flagellar hook-associated protein 3 [Geobacillus sp. Y412MC61]
orf0327	0.000324279	0.243414	Flagellar hook-associated protein [Anoxybacillus flavithermus WK1] Flagellar hook-associated protein [Anoxybacillus flavithermus WK1]
orf0328	0.000463004	0.247229	hypothetical protein BselDRAFT_3323 [Bacillus selenitireducens MLS10] hypothetical protein BselDRAFT_3323 [Bacillus selenitireducens MLS10]
orf0329	0.000907589	0.248448	putative anti-sigma-28 factor, FlgM [Bacillus selenitireducens MLS10] putative anti-sigma-28 factor, FlgM [Bacillus selenitireducens MLS10]
orf0343	0.000946396	2.34682	unknown sth
orf0344	2.65922e-05	2.0675	hypothetical protein GTNG_0295 [Geobacillus thermodenitrificans NG80-2] conserved hypothetical protein [Geobacillus sp. G11MC16] Conserved hypothetical protein [Geobacillus thermodenitrificans NG80-2] conserved hypothetical protein [Geobacillus sp. G11MC1
orf0353	2.09947e-05	0.481446	ABC-type sugar transport system periplasmic component-like protein [Bacillus selenitireducens MLS10] ABC-type sugar transport system periplasmic component-like protein [Bacillus selenitireducens MLS10]
orf0363	0.0011067	0.443428	methyl-accepting chemotaxis sensory transducer [Alkaliphilus metalliredigens QYMF] methyl-accepting chemotaxis sensory transducer [Alkaliphilus metalliredigens QYMF]
orf0370	0.0113528	0.492774	metal dependent phosphohydrolase [Bacillus selenitireducens MLS10] metal dependent phosphohydrolase [Bacillus selenitireducens MLS10]
orf0376	0.000420394	2.83635	hypothetical protein CAT7_08560 [Carnobacterium sp. AT7] hypothetical protein CAT7_08560 [Carnobacterium sp. AT7]
orf0377	1.99016e-05	2.56894	teichoic acid glycosylation protein, putative [Carnobacterium sp. AT7] teichoic acid glycosylation protein, putative [Carnobacterium sp. AT7]
orf0378	0.000647124	2.31722	teichoic acid glycosylation protein, putative [Carnobacterium sp. AT7] teichoic acid glycosylation protein, putative [Carnobacterium sp. AT7]
orf0379	0.000211362	2.60616	hypothetical protein CAT7_08570 [Carnobacterium sp. AT7] hypothetical protein CAT7_08570 [Carnobacterium sp. AT7]
orf0380	0.00045681	2.41791	bacteriocin-processing peptidase [Lactococcus lactis subsp. cremoris SK11] bacteriocin-processing peptidase. Cysteine peptidase. MEROPS family C39 [Lactococcus lactis subsp. cremoris SK11]
orf0389	0.00776609	2.34018	C4-dicarboxylate transport system (permease large protein) [Bacillus halodurans C-125] C4-dicarboxylate transport system (permease large protein) [Bacillus halodurans C-125]
orf0391	0.0026584	0.419039	C4-dicarboxylate transport system (C4-dicarboxylate-binding protein) [Bacillus halodurans C-125] C4-dicarboxylate transport system (C4-dicarboxylate-binding protein) [Bacillus halodurans C-125]
orf0404	0.0034365	2.05628	YfiD [Bacillus licheniformis ATCC 14580] membrane protein YfiD [Bacillus licheniformis ATCC 14580] YfiD [Bacillus licheniformis DSM 13] conserved membrane protein YfiD [Bacillus licheniformis ATCC 14580]
orf0407	0.00018797	0.470352	unknown sth
orf0422	6.80741e-05	2.22647	hypothetical protein ABC1051 [Bacillus clausii KSM-K16] conserved hypothetical protein [Bacillus clausii KSM-K16]
orf0423	0.0067851	2.11847	hypothetical protein OB3289 [Oceanobacillus iheyensis HTE831] hypothetical conserved protein [Oceanobacillus iheyensis HTE831]
orf0424	0.00513317	2.29772	unknown sth
orf0428	0.00251386	2.85762	unknown sth
orf0429	0.00445829	2.69534	diacylglycerol kinase catalytic region [Geobacillus sp. Y412MC10] diacylglycerol kinase catalytic region [Geobacillus sp. Y412MC10]
orf0431	0.0116632	0.298195	unknown sth
orf0432	0.000420674	4.64026	unknown sth
orf0433	0.00923401	2.37298	transport system permease protein [Bacillus selenitireducens MLS10] transport system permease protein [Bacillus selenitireducens MLS10]
orf0438	0.00321821	0.484274	5-methyltetrahydropteroyltriglutamate--homocysteine methyltransferase [Bacillus halodurans C-125] RecName: Full=5-methyltetrahydropteroyltriglutamate--homocysteine methyltransferase; AltName: Full=Methionine synthase, vitamin-B12 independent isozyme; AltN
orf0439	0.000574127	2.32652	ATP-dependent RNA helicase YdbR [Bacillus licheniformis ATCC 14580] YdbR [Bacillus licheniformis ATCC 14580] RecName: Full=DEAD-box ATP-dependent RNA helicase ydbR probable ATP-dependent RNA helicase YdbR [Bacillus licheniformis ATCC 14580] YdbR [Bacillus
orf0518	0.000205473	2.47951	Uncharacterized protein-like protein [Bacillus selenitireducens MLS10] Uncharacterized protein-like protein [Bacillus selenitireducens MLS10]
orf0523	0.00246409	3.22674	ribosomal protein L11 [Bacillus selenitireducens MLS10] ribosomal protein L11 [Bacillus selenitireducens MLS10]
orf0529	0.000300987	0.477197	ABC transporter YhaQ [Bacillus licheniformis ATCC 14580] YhaQ [Bacillus licheniformis ATCC 14580] ABC transporter YhaQ [Bacillus licheniformis ATCC 14580] YhaQ [Bacillus licheniformis DSM 13]
orf0537	0.00594247	2.97606	unknown sth
orf0542	0.00967547	2.19595	Uncharacterized protein-like protein [Bacillus selenitireducens MLS10] Uncharacterized protein-like protein [Bacillus selenitireducens MLS10]
orf0560	0.0188335	2.21883	ABC transporter related [Bacillus selenitireducens MLS10] ABC transporter related [Bacillus selenitireducens MLS10]
orf0593	7.92019e-07	0.331659	Histidine--tRNA ligase [Bacillus selenitireducens MLS10] Histidine--tRNA ligase [Bacillus selenitireducens MLS10]
orf0594	1.01286e-05	0.409169	protein-export membrane protein SecD [Bacillus selenitireducens MLS10] protein-export membrane protein SecD [Bacillus selenitireducens MLS10]
orf0633	0.00130863	0.457585	Flagellin and related hook-associated protein-like protein [Bacillus selenitireducens MLS10] Flagellin and related hook-associated protein-like protein [Bacillus selenitireducens MLS10]
orf0634	5.20273e-05	0.458576	hypothetical protein Sde_1986 [Saccharophagus degradans 2-40] conserved hypothetical protein [Saccharophagus degradans 2-40]
orf0639	0.00109444	3.86309	HxlR family transcriptional regulator [Methylobacterium radiotolerans JCM 2831] transcriptional regulator, HxlR family [Methylobacterium radiotolerans JCM 2831]
orf0640	0.00233948	0.442079	YqhA [Bacillus amyloliquefaciens FZB42] YqhA [Bacillus amyloliquefaciens FZB42]
orf0645	0.000696808	2.49539	adenylylsulfate reductase, thioredoxin dependent [Bacillus coagulans 36D1] adenylylsulfate reductase, thioredoxin dependent [Bacillus coagulans 36D1]
orf0646	0.00389752	2.63702	sodium-dependent phosphate transporter [Bacillus halodurans C-125] sodium-dependent phosphate transporter [Bacillus halodurans C-125]
orf0653	2.19312e-05	0.254603	putative metal dependent phosphohydrolase [Bacillus selenitireducens MLS10] putative metal dependent phosphohydrolase [Bacillus selenitireducens MLS10]
orf0667	0.00105686	2.66914	Sporulation inhibitor A [Bacillus cellulosilyticus DSM 2522]
orf0668	0.00488818	2.02799	YqeG [Bacillus sp. SG-1] YqeG [Bacillus sp. SG-1]
orf0675	0.00045482	2.45047	monovalent cation/H+ antiporter, subunit 1 [Bacillus selenitireducens MLS10] monovalent cation/H+ antiporter, subunit 1 [Bacillus selenitireducens MLS10]
orf0731	0.000397495	0.28915	glycerophosphoryl diester phosphodiesterase [Bacillus selenitireducens MLS10] glycerophosphoryl diester phosphodiesterase [Bacillus selenitireducens MLS10]
orf0747	0.000742875	2.41874	SinR protein [Bacillus thuringiensis serovar israelensis ATCC 35646] SinR protein [Bacillus thuringiensis serovar israelensis ATCC 35646]
orf0782	0.000512335	0.332287	putative transcriptional regulator [Bacillus selenitireducens MLS10] putative transcriptional regulator [Bacillus selenitireducens MLS10]
orf0785	0.00087195	2.05506	protein of unknown function DUF77 [Bacillus selenitireducens MLS10] protein of unknown function DUF77 [Bacillus selenitireducens MLS10]
orf0794	0.000745483	5.29149	glycine cleavage system T protein [Geobacillus sp. WCH70] glycine cleavage system T protein [Geobacillus sp. WCH70]
orf0795	0.000607737	5.02085	Glycine dehydrogenase (decarboxylating) [Bacillus selenitireducens MLS10] Glycine dehydrogenase (decarboxylating) [Bacillus selenitireducens MLS10]
orf0796	0.00122117	6.35282	Glycine dehydrogenase (decarboxylating) [Bacillus selenitireducens MLS10] Glycine dehydrogenase (decarboxylating) [Bacillus selenitireducens MLS10]
orf0839	0.00318609	2.39788	response regulator receiver protein [Bacillus selenitireducens MLS10] response regulator receiver protein [Bacillus selenitireducens MLS10]
orf0847	2.86133e-06	2.64623	hypothetical protein BH2760 [Bacillus halodurans C-125] BH2760 [Bacillus halodurans C-125]
orf0857	0.0100942	0.426429	ribosomal-protein-alanine N-acetyltransferase [Bacillus halodurans C-125] ribosomal-protein-alanine N-acetyltransferase [Bacillus halodurans C-125]
orf0858	0.000150658	0.249888	peptidase T-like protein [Bacillus selenitireducens MLS10] peptidase T-like protein [Bacillus selenitireducens MLS10]
orf0859	0.000107009	0.257685	regulatory protein, MarR [Bacillus selenitireducens MLS10] regulatory protein, MarR [Bacillus selenitireducens MLS10]
orf0860	0.000947862	0.304277	DNA-directed DNA polymerase [Bacillus selenitireducens MLS10] DNA-directed DNA polymerase [Bacillus selenitireducens MLS10]
orf0861	0.00053687	0.234335	flagellin [Geobacillus thermodenitrificans NG80-2] Flagellin [Geobacillus thermodenitrificans NG80-2]
orf0862	6.48465e-05	0.169688	unknown sth
orf0863	0.000761078	0.206979	Uncharacterized protein-like protein [Bacillus selenitireducens MLS10] Uncharacterized protein-like protein [Bacillus selenitireducens MLS10]
orf0864	6.46245e-05	0.44971	Sucrose phosphorylase [Bacillus selenitireducens MLS10] Sucrose phosphorylase [Bacillus selenitireducens MLS10]
orf0876	0.000909541	5.29117	short-chain dehydrogenase/reductase SDR [Bacillus selenitireducens MLS10] short-chain dehydrogenase/reductase SDR [Bacillus selenitireducens MLS10]
orf0877	0.0012573	5.4162	asparagine synthetase (glutamine-hydrolyzing) [Bacillus sp. NRRL B-14911] asparagine synthetase (glutamine-hydrolyzing) [Bacillus sp. NRRL B-14911]
orf0889	0.00240605	2.27105	PTS system, glucose subfamily, IIA subunit [Bacillus selenitireducens MLS10] PTS system, glucose subfamily, IIA subunit [Bacillus selenitireducens MLS10]
orf1027	4.41847e-05	0.46286	recombination protein U [Bacillus selenitireducens MLS10] recombination protein U [Bacillus selenitireducens MLS10]
orf1030	7.23004e-06	2.47754	possible TolB periplamsic protein [Bacillus sp. SG-1] possible TolB periplamsic protein [Bacillus sp. SG-1]
orf1046	0.00444671	0.419612	unknown sth
orf1049	0.000337489	0.296907	unknown sth
orf1050	0.000101957	0.31778	protein of unknown function DUF833 [Bacillus selenitireducens MLS10] protein of unknown function DUF833 [Bacillus selenitireducens MLS10]
orf1055	0.000551699	2.53091	molybdopterin oxidoreductase [Bacillus selenitireducens MLS10] molybdopterin oxidoreductase [Bacillus selenitireducens MLS10]
orf1056	0.00222717	2.80328	unknown sth
orf1058	0.00183243	0.42761	molybdopterin oxidoreductase Fe4S4 region [Bacillus selenitireducens MLS10] molybdopterin oxidoreductase Fe4S4 region [Bacillus selenitireducens MLS10]
orf1061	0.000468153	0.368597	beta-phosphoglucomutase [Bacillus selenitireducens MLS10] beta-phosphoglucomutase [Bacillus selenitireducens MLS10]
orf1082	0.00267292	0.47543	hypothetical protein BSG1_15383 [Bacillus sp. SG-1] hypothetical protein BSG1_15383 [Bacillus sp. SG-1]
orf1095	0.00191134	2.31426	hypothetical protein BACCELL_02954 [Bacteroides cellulosilyticus DSM 14838] hypothetical protein BACCELL_02954 [Bacteroides cellulosilyticus DSM 14838]
orf1118	5.03176e-05	0.16936	hypothetical protein BH1886 [Bacillus halodurans C-125] BH1886 [Bacillus halodurans C-125]
orf1119	0.00354313	0.147473	unknown sth
orf1120	4.31374e-05	0.121753	RelA/SpoT domain-containing protein [Alkaliphilus metalliredigens QYMF] RelA/SpoT domain protein [Alkaliphilus metalliredigens QYMF]
orf1124	0.000162208	0.449828	DivIVA family protein [Bacillus selenitireducens MLS10] DivIVA family protein [Bacillus selenitireducens MLS10]
orf1136	0.000798454	0.437539	molybdenum cofactor biosynthesis protein A [Bacillus selenitireducens MLS10] molybdenum cofactor biosynthesis protein A [Bacillus selenitireducens MLS10]
orf1145	0.00252058	0.369511	hypothetical protein BH3832 [Bacillus halodurans C-125] BH3832 [Bacillus halodurans C-125]
orf1146	0.0144773	0.28128	hypothetical protein BH3833 [Bacillus halodurans C-125] BH3833 [Bacillus halodurans C-125]
orf1147	0.018374	0.195489	Ammonia permease-like protein [Bacillus selenitireducens MLS10] Ammonia permease-like protein [Bacillus selenitireducens MLS10]
orf1148	0.03361	0.151838	Ammonia permease-like protein [Bacillus selenitireducens MLS10] Ammonia permease-like protein [Bacillus selenitireducens MLS10]
orf1161	0.00350983	2.0908	membrane protein AbrB duplication [Geobacillus sp. WCH70] membrane protein AbrB duplication [Geobacillus sp. WCH70]
orf1162	0.00561139	2.30315	beta-lactamase [Bacillus selenitireducens MLS10] beta-lactamase [Bacillus selenitireducens MLS10]
orf1166	6.81651e-05	0.456662	GCN5-related N-acetyltransferase [Geobacillus sp. Y412MC10] GCN5-related N-acetyltransferase [Geobacillus sp. Y412MC10]
orf1172	0.0141368	2.38829	carbamoyl phosphate synthase small subunit [Oceanobacillus iheyensis HTE831] arginine specific carbamoyl-phosphate synthase small chain [Oceanobacillus iheyensis HTE831]
orf1173	0.00044183	3.27579	N-acetylornithine aminotransferase [Oceanobacillus iheyensis HTE831] RecName: Full=Acetylornithine aminotransferase; Short=ACOAT N-acetylornithine aminotransferase [Oceanobacillus iheyensis HTE831]
orf1174	0.000575297	3.43777	N-acetylglutamate 5-phosphotransferase [Oceanobacillus iheyensis HTE831] RecName: Full=Acetylglutamate kinase; AltName: Full=NAG kinase; Short=AGK; AltName: Full=N-acetyl-L-glutamate 5-phosphotransferase N-acetylglutamate 5-phosphotransferase [Oceanobacil
orf1175	0.000140973	3.02436	Amino-acid N-acetyltransferase [Bacillus selenitireducens MLS10] Amino-acid N-acetyltransferase [Bacillus selenitireducens MLS10]
orf1176	0.00232986	2.01407	N-acetyl-gamma-glutamyl-phosphate reductase [Oceanobacillus iheyensis HTE831] RecName: Full=N-acetyl-gamma-glutamyl-phosphate reductase; Short=AGPR; AltName: Full=N-acetyl-glutamate semialdehyde dehydrogenase; Short=NAGSA dehydrogenase N-acetyl-gamma-glut
orf1185	0.000198347	2.30556	hypothetical protein BH1001 [Bacillus halodurans C-125] BH1001 [Bacillus halodurans C-125]
orf1187	0.000814793	2.06793	unknown sth
orf1189	0.00633203	2.44994	unknown sth
orf1190	0.00150109	2.04001	major facilitator (MFS) superfamily protein [Bacillus clausii KSM-K16] major facilitator (MFS) superfamily protein [Bacillus clausii KSM-K16]
orf1200	0.000434506	0.42182	carbamoyl-phosphate synthase, small subunit [Bacillus selenitireducens MLS10] carbamoyl-phosphate synthase, small subunit [Bacillus selenitireducens MLS10]
orf1202	0.000663139	4.65913	unknown sth
orf1205	4.69014e-05	0.384695	acetylglutamate kinase [Bacillus selenitireducens MLS10] acetylglutamate kinase [Bacillus selenitireducens MLS10]
orf1214	0.000214811	3.44921	hypothetical protein BSG1_15068 [Bacillus sp. SG-1] hypothetical protein BSG1_15068 [Bacillus sp. SG-1]
orf1219	0.00541366	2.37335	hypothetical protein BSG1_00560 [Bacillus sp. SG-1] hypothetical protein BSG1_00560 [Bacillus sp. SG-1]
orf1220	0.000669942	0.495166	dihydrodipicolinate synthase [Geobacillus sp. Y412MC61] dihydrodipicolinate synthase [Geobacillus sp. Y412MC61]
orf1225	0.000369842	0.470235	methylated-DNA--protein-cysteine S-methyltransferase [Bacillus cereus H3081.97] methylated-DNA--protein-cysteine S-methyltransferase [Bacillus cereus AH187] methylated-DNA--protein-cysteine S-methyltransferase [Bacillus cereus Q1] methylated-DNA--protein-
orf1227	0.000534254	0.431279	unknown sth
orf1228	0.000116849	0.408378	methylphosphotriester-DNA alkyltransferase and transcriptional regulator (AraC/XylS family) protein [Bacillus sp. B14905] methylphosphotriester-DNA alkyltransferase and transcriptional regulator (AraC/XylS family) protein [Bacillus sp. B14905]
orf1230	0.000474462	5.33729	hypothetical protein BSG1_02485 [Bacillus sp. SG-1] hypothetical protein BSG1_02485 [Bacillus sp. SG-1]
orf1231	3.09184e-05	5.09647	phosphohydrolase [Thermoanaerobacter tengcongensis MB4] predicted phosphohydrolase [Thermoanaerobacter tengcongensis MB4]
orf1232	0.00031198	4.11107	undecaprenyl-phosphate galactose phosphotransferase [Geobacter uraniireducens Rf4] Undecaprenyl-phosphate galactose phosphotransferase [Geobacter uraniireducens Rf4]
orf1233	0.0015588	4.02845	dTDP-4-dehydrorhamnose 3,5-epimerase [Geobacillus stearothermophilus]
orf1234	6.4944e-05	4.05242	dTDP-glucose 4,6-dehydratase [Geobacillus stearothermophilus]
orf1235	0.000209687	3.44008	glucose 1-phosphate thymidyltransferase [Aneurinibacillus thermoaerophilus]
orf1236	6.36126e-05	5.62247	UDP-glucose 4-epimerase [Bacillus cereus Q1] UDP-glucose 4-epimerase [Bacillus cereus Q1]
orf1237	0.000237661	5.52846	glycosyl transferase family protein [Bacillus weihenstephanensis KBAB4] glycosyl transferase family 2 [Bacillus weihenstephanensis KBAB4]
orf1238	0.000429246	6.1407	ABC transporter-related protein [Chlorobium phaeobacteroides BS1] ABC transporter-related protein [Chlorobium phaeobacteroides BS1]
orf1239	5.08517e-05	7.28232	capsular polysaccharide biosynthsis protein [Clostridium perfringens D str. JGS1721] capsular polysaccharide biosynthsis protein [Clostridium perfringens D str. JGS1721]
orf1240	0.000141322	5.83833	capsular polysaccharide biosynthsis protein [Clostridium perfringens str. 13] capsular polysaccharide biosynthsis protein [Clostridium perfringens D str. JGS1721] capsular polysaccharide biosynthsis protein [Clostridium perfringens str. 13] capsular polys
orf1241	0.000406469	6.92198	capsular polysaccharide biosynthsis protein [Clostridium perfringens str. 13] capsular polysaccharide biosynthsis protein [Clostridium perfringens D str. JGS1721] capsular polysaccharide biosynthsis protein [Clostridium perfringens str. 13] capsular polys
orf1242	0.000162332	6.45643	glycosyl transferase family protein [Clostridium beijerinckii NCIMB 8052] glycosyl transferase, family 2 [Clostridium beijerinckii NCIMB 8052]
orf1243	0.000243197	6.72332	capsular polysaccharide biosynthsis protein [Clostridium perfringens str. 13] capsular polysaccharide biosynthsis protein [Clostridium perfringens str. 13]
orf1244	0.000165158	6.83814	glycerol-3-phosphate cytidyltransferase [Clostridium perfringens str. 13] glycerol-3-phosphate cytidylyltransferase [Clostridium perfringens D str. JGS1721] probable glycerol-3-phosphate cytidyltransferase [Clostridium perfringens str. 13] glycerol-3-phos
orf1245	0.000185628	7.60467	glycero-phosphotransferase [Clostridium perfringens str. 13] probable glycero-phosphotransferase [Clostridium perfringens str. 13]
orf1246	0.000352228	7.36527	beta-1,4-galactosyltransferase [Clostridium perfringens E str. JGS1987] beta-1,4-galactosyltransferase [Clostridium perfringens E str. JGS1987]
orf1247	0.00108923	6.82212	beta-1,4-galactosyltransferase [Clostridium perfringens E str. JGS1987] beta-1,4-galactosyltransferase [Clostridium perfringens E str. JGS1987]
orf1248	9.53563e-05	6.14822	capsular polysaccharide biosynthsis protein [Clostridium perfringens B str. ATCC 3626] capsular polysaccharide biosynthsis protein [Clostridium perfringens B str. ATCC 3626]
orf1249	5.63915e-05	5.59998	capsular polysaccharide biosynthesis protein [Clostridium perfringens str. 13] capsular polysaccharide biosynthesis protein [Clostridium perfringens str. 13]
orf1250	0.000171001	5.42355	homoserine dehydrogenase NAD-binding [Candidatus Methanosphaerula palustris E1-9c] homoserine dehydrogenase NAD-binding [Candidatus Methanosphaerula palustris E1-9c]
orf1251	0.000248695	5.20302	SinR protein [Bacillus cereus ATCC 14579] transcriptional regulator SinR [Bacillus cereus AH1134] SinR protein [Bacillus cereus ATCC 14579] transcriptional regulator SinR [Bacillus cereus AH1134]
orf1252	0.000254634	4.65553	DegT/DnrJ/EryC1/StrS aminotransferase [Geobacillus sp. WCH70] DegT/DnrJ/EryC1/StrS aminotransferase [Geobacillus sp. WCH70]
orf1253	0.000278268	6.48339	EpsM [Bacillus cereus NVH0597-99] EpsM [Bacillus cereus NVH0597-99]
orf1254	0.000609917	7.3943	capsular polysaccharide biosynthesis protein [Bacillus weihenstephanensis KBAB4] capsular polysaccharide biosynthesis protein [Bacillus weihenstephanensis KBAB4]
orf1255	0.000305184	6.08431	probable beta-glycosyltransferase [Bacillus cereus NVH0597-99] probable beta-glycosyltransferase [Bacillus cereus NVH0597-99]
orf1256	0.000259076	6.33232	glycosyl transferase group 1 [Bacillus weihenstephanensis KBAB4] glycosyl transferase group 1 [Bacillus weihenstephanensis KBAB4]
orf1257	4.03001e-05	6.17082	EpsD [Bacillus cereus NVH0597-99] EpsD [Bacillus cereus NVH0597-99]
orf1258	1.77019e-05	7.21956	caspsular polysaccharide biosynthesis protein [Bacillus cereus AH187] caspsular polysaccharide biosynthesis protein [Bacillus cereus AH187]
orf1259	0.00084908	5.78113	tyrosine-protein kinase YwqD [Bacillus cereus B4264] tyrosine-protein kinase YwqD [Bacillus cereus B4264]
orf1260	0.000240955	4.61385	lipopolysaccharide biosynthesis protein [Bacillus weihenstephanensis KBAB4] lipopolysaccharide biosynthesis protein [Bacillus weihenstephanensis KBAB4]
orf1267	0.0130583	2.21181	alpha/beta hydrolase fold [Bacillus weihenstephanensis KBAB4] alpha/beta hydrolase fold [Bacillus weihenstephanensis KBAB4]
orf1268	0.00157319	3.00669	pyruvate, phosphate dikinase [Bacillus selenitireducens MLS10] pyruvate, phosphate dikinase [Bacillus selenitireducens MLS10]
orf1269	0.0133338	2.37813	hypothetical protein B14911_24390 [Bacillus sp. NRRL B-14911] hypothetical protein B14911_24390 [Bacillus sp. NRRL B-14911]
orf1271	0.000141433	0.288288	response regulator receiver protein [Bacillus selenitireducens MLS10] response regulator receiver protein [Bacillus selenitireducens MLS10]
orf1273	0.0121693	2.29381	anaerobic c4-dicarboxylate antiporter, Dcu family [Bacillus selenitireducens MLS10] anaerobic c4-dicarboxylate antiporter, Dcu family [Bacillus selenitireducens MLS10]
orf1276	0.00678814	4.21196	C4-dicarboxylate transport system (permease small protein) [Bacillus halodurans C-125] C4-dicarboxylate transport system (permease small protein) [Bacillus halodurans C-125]
orf1277	0.0216771	3.77548	C4-dicarboxylate transport system (permease large protein) [Bacillus halodurans C-125] C4-dicarboxylate transport system (permease large protein) [Bacillus halodurans C-125]
orf1321	0.000745233	2.97991	alpha amylase, catalytic region [Bacillus selenitireducens MLS10] alpha amylase, catalytic region [Bacillus selenitireducens MLS10]
orf1322	0.0145658	3.34438	Peptidylprolyl isomerase [Bacillus selenitireducens MLS10] Peptidylprolyl isomerase [Bacillus selenitireducens MLS10]
orf1327	0.000290753	0.413138	Pyruvate:ferredoxin oxidoreductase and related 2-oxoacid:ferredoxin oxidoreductase alpha subunit-like protein [Bacillus selenitireducens MLS10] Pyruvate:ferredoxin oxidoreductase and related 2-oxoacid:ferredoxin oxidoreductase alpha subunit-like protein [
orf1331	1.96919e-06	0.399496	Chemotaxis signal transduction protein-like protein [Bacillus selenitireducens MLS10] Chemotaxis signal transduction protein-like protein [Bacillus selenitireducens MLS10]
orf1353	0.000724183	2.75385	hypothetical protein Aflv_1495 [Anoxybacillus flavithermus WK1] Uncharacterized conserved protein [Anoxybacillus flavithermus WK1]
orf1362	0.00397066	2.79253	protein of unknown function DUF985 [Bacillus selenitireducens MLS10] protein of unknown function DUF985 [Bacillus selenitireducens MLS10]
orf1371	0.00012615	0.397755	hypothetical protein ABC3237 [Bacillus clausii KSM-K16] conserved hypothetical protein [Bacillus clausii KSM-K16]
orf1382	7.65131e-05	0.369647	hypothetical protein BH2351 [Bacillus halodurans C-125] BH2351 [Bacillus halodurans C-125]
orf1390	2.94882e-05	2.26412	cellulase [Bacillus sp. BP-23]
orf1391	0.0285219	4.15858	unknown sth
orf1392	0.00028961	3.68412	cellulose 1,4-beta-cellobiosidase [Paenibacillus barcinonensis]
orf1396	0.00410419	0.286575	formate/nitrite transporter family protein [Clostridium botulinum NCTC 2916] formate/nitrite transporter family protein [Clostridium botulinum NCTC 2916]
orf1397	1.04823e-05	0.24854	bifunctional uroporphyrinogen-III methyltransferase/uroporphyrinogen-III synthase [Bacillus cereus subsp. cytotoxis NVH 391-98] uroporphyrin-III C-methyltransferase [Bacillus cereus subsp. cytotoxis NVH 391-98]
orf1398	0.000158949	0.211433	nitrite reductase [NAD(P)H], small subunit [Bacillus anthracis str. A0442] nitrite reductase [NAD(P)H], small subunit [Bacillus anthracis str. A0465] nitrite reductase [NAD(P)H], small subunit [Bacillus anthracis str. A0442] nitrite reductase [NAD(P)H], s
orf1399	5.19818e-05	0.117913	nitrite reductase [NAD(P)H], large subunit [Bacillus cereus G9842] nitrite reductase [NAD(P)H], large subunit [Bacillus cereus G9842]
orf1403	0.00350406	0.295059	hypothetical protein lmo0400 [Listeria monocytogenes EGD-e] hypothetical protein LmonF1_10204 [Listeria monocytogenes Finland 1988] hypothetical protein LmonFR_07264 [Listeria monocytogenes FSL R2-561] lmo0400 [Listeria monocytogenes]
orf1404	4.89292e-05	0.142556	PTS system, fructose-specific, IIB component domain protein [Listeria monocytogenes str. 4b H7858] PTS system, fructose-specific, IIB component domain protein [Listeria monocytogenes str. 1/2a F6854] PTS system, fructose-specific, IIB component domain pro
orf1405	5.47094e-05	0.155135	hypothetical protein CATMIT_02552 [Catenibacterium mitsuokai DSM 15897] hypothetical protein CATMIT_02552 [Catenibacterium mitsuokai DSM 15897]
orf1409	0.00567463	0.388191	PTS family beta-glucoside (glc) porter component IIBCA [Bacillus pumilus SAFR-032] PTS family beta-glucoside (glc) porter component IIBCA [Bacillus pumilus SAFR-032]
orf1412	0.000505657	0.353367	unknown sth
orf1413	5.08514e-05	0.367059	transcriptional regulator, TetR family [Dethiobacter alkaliphilus AHT 1] transcriptional regulator, TetR family [Dethiobacter alkaliphilus AHT 1]
orf1419	0.00471576	2.38536	amino acid carrier protein (sodium/alanine symporter) [Bacillus halodurans C-125] amino acid carrier protein (sodium/alanine symporter) [Bacillus halodurans C-125]
orf1420	0.00121645	2.62766	signal transduction histidine kinase, nitrogen specific, NtrB [Paenibacillus sp. JDR-2] signal transduction histidine kinase, nitrogen specific, NtrB [Paenibacillus sp. JDR-2]
orf1442	2.35781e-05	0.465902	extracellular solute-binding protein, family 1 [Ralstonia pickettii 12D] 2-aminoethylphosphonate ABC transport system, 1-aminoethylphosphonate-binding protein component [Ralstonia pickettii 12J] extracellular solute-binding protein, family 1 [Ralstonia pi
orf1443	3.90517e-06	0.37654	ABC transporter, periplasmic substrate-binding protein [Syntrophomonas wolfei subsp. wolfei str. Goettingen] ABC transporter, periplasmic substrate-binding protein [Syntrophomonas wolfei subsp. wolfei str. Goettingen]
orf1444	0.000173028	0.252551	hypothetical protein EF1508 [Enterococcus faecalis V583] hypothetical protein EF_1508 [Enterococcus faecalis V583]
orf1445	0.000188969	0.337043	transposase of IS641 [Bacillus halodurans]
orf1454	0.000910995	0.438149	Rhodanese domain protein [Bacillus selenitireducens MLS10] Rhodanese domain protein [Bacillus selenitireducens MLS10]
orf1455	0.000361344	0.466427	unknown sth
orf1466	0.00248595	0.432376	N-acetylmuramic acid-6-phosphate etherase [Bacillus halodurans C-125] RecName: Full=N-acetylmuramic acid 6-phosphate etherase; AltName: Full=MurNAc-6-P etherase BH3575 [Bacillus halodurans C-125]
orf1476	0.000472218	0.49582	putative transcriptional regulator [Bacillus licheniformis ATCC 14580] hypothetical protein BLi04183 [Bacillus licheniformis ATCC 14580] putative transcriptional regulator [Bacillus licheniformis ATCC 14580] putative protein [Bacillus licheniformis DSM 13
orf1492	0.00222564	3.69234	hypothetical protein Plarl_20222 [Paenibacillus larvae subsp. larvae BRL-230010]
orf1493	0.00063647	3.4846	hypothetical protein Exig_1139 [Exiguobacterium sibiricum 255-15] hypothetical protein Exig_1139 [Exiguobacterium sibiricum 255-15]
orf1496	4.63219e-06	4.57509	nickel ABC transporter (nickel-binding protein) [Bacillus halodurans C-125] nickel ABC transporter (nickel-binding protein) [Bacillus halodurans C-125]
orf1497	0.000462445	4.63033	nickel ABC transporter (permease) [Bacillus halodurans C-125] nickel ABC transporter (permease) [Bacillus halodurans C-125]
orf1498	1.87947e-05	3.95577	nickel ABC transporter (permease) [Bacillus halodurans C-125] nickel ABC transporter (permease) [Bacillus halodurans C-125]
orf1499	7.91958e-06	3.00885	oligopeptide ABC transporter ATP-binding protein [Bacillus halodurans C-125] oligopeptide ABC transporter (ATP-binding protein) [Bacillus halodurans C-125]
orf1500	0.000681204	3.35863	oligopeptide ABC transporter ATP-binding protein [Bacillus halodurans C-125] oligopeptide ABC transporter (ATP-binding protein) [Bacillus halodurans C-125]
orf1506	0.00351815	0.437075	ferrichrome-binding periplasmic protein [Bacillus sp. SG-1] ferrichrome-binding periplasmic protein [Bacillus sp. SG-1]
orf1515	0.00446684	2.39808	hypothetical protein BH3345 [Bacillus halodurans C-125] BH3345 [Bacillus halodurans C-125]
orf1518	0.000159566	0.219441	chemotaxis sensory transducer [Bacillus pumilus SAFR-032] possible chemotaxis sensory transducer [Bacillus pumilus SAFR-032]
orf1538	9.40805e-05	0.485198	XRE family transcriptional regulator [Bacillus coahuilensis m4-4]
orf1539	0.000415799	0.174644	trans-homoaconitate synthase [Burkholderia oklahomensis EO147] trans-homoaconitate synthase [Burkholderia oklahomensis C6786]
orf1540	0.000798043	0.219059	unknown sth
orf1541	0.000688661	0.272542	epoxidase [Pseudomonas syringae]
orf1543	0.0046804	0.421696	unknown [Pseudomonas syringae]
orf1544	0.00268935	0.47233	3-hydroxyisobutyrate dehydrogenase [Natranaerobius thermophilus JW/NM-WN-LF] 3-hydroxyisobutyrate dehydrogenase [Natranaerobius thermophilus JW/NM-WN-LF]
orf1545	6.05891e-05	0.499497	putative phosphoenolpyruvate phosphomutase [Paenibacillus larvae subsp. larvae BRL-230010]
orf1556	5.97054e-05	0.35188	putative transmembrane receptor taxis protein YvaQ [Bacillus licheniformis ATCC 14580] YvaQ [Bacillus licheniformis ATCC 14580] putative transmembrane receptor taxis protein YvaQ [Bacillus licheniformis ATCC 14580] YvaQ [Bacillus licheniformis DSM 13]
orf1557	0.000297049	0.457699	ABC-type ribose transport system, periplasmic component [Anoxybacillus flavithermus WK1] ABC-type ribose transport system, periplasmic component [Anoxybacillus flavithermus WK1]
orf1592	0.000361772	0.487376	oligopeptide ABC transporter ATP-binding protein [Bacillus licheniformis ATCC 14580] AppD [Bacillus licheniformis ATCC 14580] oligopeptide ABC transporter (ATP-binding protein) [Bacillus licheniformis ATCC 14580] AppD [Bacillus licheniformis DSM 13]
orf1600	0.0127885	2.31285	SinR repressor domain protein dimerization [Bacillus cellulosilyticus DSM 2522]
orf1602	0.0211964	2.27554	hypothetical protein BL01378 [Bacillus licheniformis ATCC 14580] hypothetical protein BLi04342 [Bacillus licheniformis ATCC 14580] hypothetical protein BL01378 [Bacillus licheniformis ATCC 14580] putative protein [Bacillus licheniformis DSM 13]
orf1606	0.00278448	2.05016	unknown sth
orf1615	0.00266873	3.597	CpaF [Thermomicrobium roseum DSM 5159] CpaF [Thermomicrobium roseum DSM 5159]
orf1638	0.000472656	0.369647	unknown sth
orf1671	1.88406e-05	0.492544	ABC-type metal ion transport system ATPase component-like protein [Bacillus selenitireducens MLS10] ABC-type metal ion transport system ATPase component-like protein [Bacillus selenitireducens MLS10]
orf1690	0.000424516	0.321754	regulatory protein, TetR [Bacillus selenitireducens MLS10] regulatory protein, TetR [Bacillus selenitireducens MLS10]
orf1691	0.01285	0.345374	unknown sth
orf1692	8.96064e-06	0.259074	Dihydroxy-acid dehydratase [Bacillus selenitireducens MLS10] Dihydroxy-acid dehydratase [Bacillus selenitireducens MLS10]
orf1699	7.93733e-05	3.58473	ABC transporter related [Bacillus coagulans 36D1] ABC transporter related [Bacillus coagulans 36D1]
orf1700	2.72594e-05	4.1514	hypothetical protein BSU03370 [Bacillus subtilis subsp. subtilis str. 168] hypothetical protein Bsubs1_01883 [Bacillus subtilis subsp. subtilis str. 168] hypothetical protein BsubsN3_01891 [Bacillus subtilis subsp. subtilis str. NCIB 3610] hypothetical pr
orf1701	0.0011426	5.7064	DHHA2 domain protein [Bacillus selenitireducens MLS10] DHHA2 domain protein [Bacillus selenitireducens MLS10]
orf1703	0.00113575	2.10978	GTPase (G3E type), CobW/P47K subfamily [Anoxybacillus flavithermus WK1] GTPase (G3E type), CobW/P47K subfamily [Anoxybacillus flavithermus WK1]
orf1707	0.00148808	2.25051	tetratricopeptide repeat domain protein [Microcoleus chthonoplastes PCC 7420] tetratricopeptide repeat domain protein [Microcoleus chthonoplastes PCC 7420]
orf1717	0.000793597	2.25557	unknown sth
orf1721	0.0050762	2.79526	hypothetical protein ABC0701 [Bacillus clausii KSM-K16] conserved hypothetical protein [Bacillus clausii KSM-K16]
orf1722	4.97047e-05	3.23501	unknown sth
orf1723	0.000598935	3.60397	hypothetical protein BH4020 [Bacillus halodurans C-125] BH4020 [Bacillus halodurans C-125]
orf1724	1.00061e-05	3.44927	unknown sth
orf1725	1.83481e-05	3.95889	hypothetical protein [Amphibacillus jilinensis]
orf1726	0.000168599	4.24396	unknown sth
orf1739	0.00125343	2.06141	hypothetical protein BselDRAFT_2857 [Bacillus selenitireducens MLS10] hypothetical protein BselDRAFT_2857 [Bacillus selenitireducens MLS10]
orf1756	0.00189286	0.359193	hypothetical protein BselDRAFT_2870 [Bacillus selenitireducens MLS10] hypothetical protein BselDRAFT_2870 [Bacillus selenitireducens MLS10]
orf1792	0.00355886	2.55232	Cytochrome-c oxidase [Bacillus selenitireducens MLS10] Cytochrome-c oxidase [Bacillus selenitireducens MLS10]
orf1793	0.0130039	2.02336	Aspartate carbamoyltransferase catalytic chain-like protein [Bacillus selenitireducens MLS10] Aspartate carbamoyltransferase catalytic chain-like protein [Bacillus selenitireducens MLS10]
orf1803	0.00028906	2.26984	ABC-type multidrug transport system ATPase and permease components-like protein [Bacillus selenitireducens MLS10] ABC-type multidrug transport system ATPase and permease components-like protein [Bacillus selenitireducens MLS10]
orf1831	0.00286872	4.39401	NADPH:quinone oxidoreductase [Geobacillus kaustophilus HTA426] NADPH:quinone oxidoreductase [Geobacillus kaustophilus HTA426]
orf1849	9.24952e-05	0.377194	acyl carrier protein [Bacillus selenitireducens MLS10] acyl carrier protein [Bacillus selenitireducens MLS10]
orf1850	0.000201752	0.42138	Ribonuclease III [Bacillus selenitireducens MLS10] Ribonuclease III [Bacillus selenitireducens MLS10]
orf1851	0.00018053	0.407466	hypothetical protein [Bacillus bogoriensis]
orf1852	4.42399e-05	2.53741	Succinate--CoA ligase (ADP-forming) [Bacillus selenitireducens MLS10] Succinate--CoA ligase (ADP-forming) [Bacillus selenitireducens MLS10]
orf1853	1.24543e-06	2.65057	protein of unknown function DUF1128 [Bacillus selenitireducens MLS10] protein of unknown function DUF1128 [Bacillus selenitireducens MLS10]
orf1862	0.00131895	0.154083	flagellar basal body rod protein FlgC [Bacillus halodurans C-125] flagellar basal-body rod protein [Bacillus halodurans C-125]
orf1863	1.03866e-05	0.156693	tRNA (guanine-N1)-methyltransferase [Bacillus selenitireducens MLS10] tRNA (guanine-N1)-methyltransferase [Bacillus selenitireducens MLS10]
orf1864	0.00164608	0.25281	ribosomal protein L19 [Bacillus selenitireducens MLS10] ribosomal protein L19 [Bacillus selenitireducens MLS10]
orf1865	0.00055082	0.234945	signal peptidase I [Bacillus selenitireducens MLS10] signal peptidase I [Bacillus selenitireducens MLS10]
orf1866	0.000343693	0.254656	GTP-binding protein, HSR1-related [Bacillus selenitireducens MLS10] GTP-binding protein, HSR1-related [Bacillus selenitireducens MLS10]
orf1867	0.000802256	0.318306	Ribonuclease H [Bacillus selenitireducens MLS10] Ribonuclease H [Bacillus selenitireducens MLS10]
orf1868	0.00142031	0.315721	hypothetical protein BselDRAFT_1788 [Bacillus selenitireducens MLS10] hypothetical protein BselDRAFT_1788 [Bacillus selenitireducens MLS10]
orf1869	0.00117935	0.319163	conserved hypothetical protein [Bacillus selenitireducens MLS10] conserved hypothetical protein [Bacillus selenitireducens MLS10]
orf1870	0.00273577	0.333752	succinyl-CoA synthetase, beta subunit [Bacillus selenitireducens MLS10] succinyl-CoA synthetase, beta subunit [Bacillus selenitireducens MLS10]
orf1871	0.000382423	0.321196	succinyl-CoA synthetase, alpha subunit [Bacillus selenitireducens MLS10] succinyl-CoA synthetase, alpha subunit [Bacillus selenitireducens MLS10]
orf1872	0.00150384	0.409723	DNA protecting protein DprA [Bacillus selenitireducens MLS10] DNA protecting protein DprA [Bacillus selenitireducens MLS10]
orf1873	0.00198809	0.339775	protein of unknown function DUF1078 domain protein [Geobacillus sp. G11MC16] protein of unknown function DUF1078 domain protein [Geobacillus sp. G11MC16]
orf1874	0.000121392	0.281716	tyrosine recombinase XerC [Bacillus selenitireducens MLS10] tyrosine recombinase XerC [Bacillus selenitireducens MLS10]
orf1875	0.000532589	0.3086	20S proteasome, A and B subunits [Bacillus selenitireducens MLS10] 20S proteasome, A and B subunits [Bacillus selenitireducens MLS10]
orf1876	0.000806778	0.286452	heat shock protein HslVU, ATPase subunit HslU [Bacillus selenitireducens MLS10] heat shock protein HslVU, ATPase subunit HslU [Bacillus selenitireducens MLS10]
orf1877	0.000635504	0.285873	CheC, inhibitor of MCP methylation [Bacillus selenitireducens MLS10] CheC, inhibitor of MCP methylation [Bacillus selenitireducens MLS10]
orf1878	5.14974e-05	0.285175	response regulator receiver protein [Bacillus selenitireducens MLS10] response regulator receiver protein [Bacillus selenitireducens MLS10]
orf1879	0.00206906	0.302556	flagellar basal-body rod protein FlgC [Bacillus selenitireducens MLS10] flagellar basal-body rod protein FlgC [Bacillus selenitireducens MLS10]
orf1880	0.0018919	0.405685	flagellar hook-basal body complex subunit FliE [Bacillus selenitireducens MLS10] flagellar hook-basal body complex subunit FliE [Bacillus selenitireducens MLS10]
orf1881	0.00107408	0.409296	flagellar M-ring protein FliF [Bacillus selenitireducens MLS10] flagellar M-ring protein FliF [Bacillus selenitireducens MLS10]
orf1884	0.00423403	0.448361	flagellar protein export ATPase FliI [Bacillus selenitireducens MLS10] flagellar protein export ATPase FliI [Bacillus selenitireducens MLS10]
orf1885	0.00739221	0.435112	GTP-binding signal recognition particle SRP54 G- domain [Geobacillus sp. WCH70] GTP-binding signal recognition particle SRP54 G- domain [Geobacillus sp. WCH70]
orf1886	0.00105493	0.434079	flagellar hook-length control protein [Bacillus selenitireducens MLS10] flagellar hook-length control protein [Bacillus selenitireducens MLS10]
orf1887	0.00736201	0.431516	Protein-glutamate methylesterase [Bacillus selenitireducens MLS10] Protein-glutamate methylesterase [Bacillus selenitireducens MLS10]
orf1888	0.00318165	0.381858	putative CheA signal transduction histidine kinase [Bacillus selenitireducens MLS10] putative CheA signal transduction histidine kinase [Bacillus selenitireducens MLS10]
orf1889	0.000405211	0.361927	Chemotaxis signal transduction protein: modulation of CheA activity in response to attractants [Anoxybacillus flavithermus WK1] Chemotaxis signal transduction protein: modulation of CheA activity in response to attractants [Anoxybacillus flavithermus WK1]
orf1890	0.000223559	0.378044	CheC, inhibitor of MCP methylation [Bacillus selenitireducens MLS10] CheC, inhibitor of MCP methylation [Bacillus selenitireducens MLS10]
orf1891	0.00813516	0.463958	CheD [Bacillus selenitireducens MLS10] CheD [Bacillus selenitireducens MLS10]
orf1892	0.000195042	0.400553	unknown sth
orf1893	0.00166546	0.413579	putative RNA polymerase, sigma 28 subunit, FliA/WhiG family [Bacillus selenitireducens MLS10] putative RNA polymerase, sigma 28 subunit, FliA/WhiG family [Bacillus selenitireducens MLS10]
orf1894	0.00231694	0.451378	response regulator receiver protein [Bacillus selenitireducens MLS10] response regulator receiver protein [Bacillus selenitireducens MLS10]
orf1895	0.00596116	0.46441	Polyribonucleotide nucleotidyltransferase [Bacillus selenitireducens MLS10] Polyribonucleotide nucleotidyltransferase [Bacillus selenitireducens MLS10]
orf1943	0.000195824	2.24685	conserved hypothetical protein [Bacillus pumilus ATCC 7061] conserved hypothetical protein [Bacillus pumilus ATCC 7061]
orf1965	0.00320627	2.15511	ATP-binding region, ATPase domain protein [Bacillus selenitireducens MLS10] ATP-binding region, ATPase domain protein [Bacillus selenitireducens MLS10]
orf1966	0.00132401	2.33191	anti-sigma-factor antagonist [Bacillus selenitireducens MLS10] anti-sigma-factor antagonist [Bacillus selenitireducens MLS10]
orf1967	0.00283719	2.121	anti-sigma-factor antagonist [Bacillus selenitireducens MLS10] anti-sigma-factor antagonist [Bacillus selenitireducens MLS10]
orf1968	0.0010157	3.23487	PemK family protein [Bacillus selenitireducens MLS10] PemK family protein [Bacillus selenitireducens MLS10]
orf1983	0.000263079	0.415384	unknown sth
orf1984	0.00763265	0.428409	cytochrome c oxidase subunit II [Bacillus halodurans C-125] cytochrome c oxidase subunit II [Bacillus halodurans C-125]
orf1985	0.000587719	0.435404	cytochrome c oxidase (b(o/a)3-type) chain I [Geobacillus kaustophilus HTA426] cytochrome c oxidase (b(o/a)3-type) chain I [Geobacillus kaustophilus HTA426]
orf1987	0.000244682	0.403621	SMP-30/Gluconolaconase/LRE domain protein [Bacillus selenitireducens MLS10] SMP-30/Gluconolaconase/LRE domain protein [Bacillus selenitireducens MLS10]
orf1998	6.52083e-05	0.335712	alpha/beta hydrolase fold [Bacillus selenitireducens MLS10] alpha/beta hydrolase fold [Bacillus selenitireducens MLS10]
orf2005	0.00418012	0.487208	hypothetical protein BH0426 [Bacillus halodurans C-125] BH0426 [Bacillus halodurans C-125]
orf2008	0.000587006	0.429089	putative cadmium efflux system accessory protein [Bacillus sp. NRRL B-14911] putative cadmium efflux system accessory protein [Bacillus sp. NRRL B-14911]
orf2011	0.000210034	0.459648	PTS system, sucrose-specific IIBC subunit [Bacillus selenitireducens MLS10] PTS system, sucrose-specific IIBC subunit [Bacillus selenitireducens MLS10]
orf2016	0.000827695	4.13141	Cold-shock protein, DNA-binding [Bacillus selenitireducens MLS10] Cold-shock protein, DNA-binding [Bacillus selenitireducens MLS10]
orf2021	0.000665169	0.271985	UspA domain protein [Bacillus selenitireducens MLS10] UspA domain protein [Bacillus selenitireducens MLS10]
orf2040	0.00449764	2.92066	non-specific DNA-binding protein, Dps-like protein [Bacillus sp. SG-1] non-specific DNA-binding protein, Dps-like protein [Bacillus sp. SG-1]
orf2055	1.97393e-05	2.7943	acyl carrier protein phosphodiesterase [Bacillus sp. NRRL B-14911] acyl carrier protein phosphodiesterase [Bacillus sp. NRRL B-14911]
orf2057	0.00956728	2.89894	hypothetical protein OB1158 [Oceanobacillus iheyensis HTE831] hypothetical conserved protein [Oceanobacillus iheyensis HTE831]
orf2062	0.00252864	0.276037	hypothetical protein Plarl_14944 [Paenibacillus larvae subsp. larvae BRL-230010]
orf2063	0.000174974	0.376713	protein of unknown function UPF0131 [Bacillus selenitireducens MLS10] protein of unknown function UPF0131 [Bacillus selenitireducens MLS10]
orf2064	0.00348879	0.344245	regulatory protein, LuxR [Bacillus selenitireducens MLS10] regulatory protein, LuxR [Bacillus selenitireducens MLS10]
orf2065	0.00126356	0.25285	hypothetical protein BH1028 [Bacillus halodurans C-125] BH1028 [Bacillus halodurans C-125]
orf2066	0.000258581	0.475756	hypothetical protein BH0324 [Bacillus halodurans C-125] BH0324 [Bacillus halodurans C-125]
orf2071	0.000106237	0.183405	methyl-accepting chemotaxis protein [Bacillus licheniformis ATCC 14580] TlpB [Bacillus licheniformis ATCC 14580] methyl-accepting chemotaxis protein [Bacillus licheniformis ATCC 14580] TlpB [Bacillus licheniformis DSM 13]
orf2072	0.00524038	2.31584	helix-turn-helix- domain containing protein, AraC type [Bacillus selenitireducens MLS10] helix-turn-helix- domain containing protein, AraC type [Bacillus selenitireducens MLS10]
orf2073	0.00123534	2.58592	putative transcriptional regulator, TetR family [Bacillus selenitireducens MLS10] putative transcriptional regulator, TetR family [Bacillus selenitireducens MLS10]
orf2079	0.00289904	0.236758	Antibiotic biosynthesis monooxygenase [Paenibacillus larvae subsp. larvae BRL-230010]
orf2082	0.000701835	0.32977	transcription antiterminator LicT [Bacillus cereus W] transcription antiterminator LicT [Bacillus cereus W]
orf2086	0.0307158	0.489839	Cystathionine gamma-synthase [Bacillus selenitireducens MLS10] Cystathionine gamma-synthase [Bacillus selenitireducens MLS10]
orf2087	1.26784e-05	0.289754	Cystathionine gamma-synthase [Bacillus selenitireducens MLS10] Cystathionine gamma-synthase [Bacillus selenitireducens MLS10]
orf2091	0.00259578	0.196426	YkuO [Bacillus amyloliquefaciens FZB42] YkuO [Bacillus amyloliquefaciens FZB42]
orf2092	0.00489533	0.202717	flavodoxin [Bacillus pumilus SAFR-032] flavodoxin [Bacillus pumilus SAFR-032]
orf2098	0.0117578	2.43254	diguanylate cyclase/phosphodiesterase [Bacillus selenitireducens MLS10] diguanylate cyclase/phosphodiesterase [Bacillus selenitireducens MLS10]
orf2099	0.00417677	2.9003	response regulator receiver [Bacillus selenitireducens MLS10] response regulator receiver [Bacillus selenitireducens MLS10]
orf2100	0.00578877	2.51468	transposase IS3/IS911 family protein [Bacillus selenitireducens MLS10] transposase IS3/IS911 family protein [Bacillus selenitireducens MLS10]
orf2104	0.000771468	3.10895	hypothetical protein BT9727_4273 [Bacillus thuringiensis serovar konkukian str. 97-27] conserved hypothetical protein [Bacillus thuringiensis serovar konkukian str. 97-27]
orf2105	0.00255469	2.69645	ribonuclease BN [Geobacillus sp. WCH70] ribonuclease BN [Geobacillus sp. WCH70]
orf2106	0.00872807	12.3948	hypothetical protein B14911_27080 [Bacillus sp. NRRL B-14911] hypothetical protein B14911_27080 [Bacillus sp. NRRL B-14911]
orf2107	0.000471018	4.06342	hypothetical protein BALH_4960 [Bacillus thuringiensis str. Al Hakam] conserved hypothetical protein [Bacillus cereus 03BB108] conserved hypothetical protein [Bacillus thuringiensis str. Al Hakam] conserved hypothetical protein [Bacillus cereus 03BB108]
orf2108	0.0283767	2.32711	general stress protein 17M [Exiguobacterium sp. AT1b] general stress protein 17M [Exiguobacterium sp. AT1b]
orf2110	0.000208123	2.07306	unknown sth
orf2122	0.0124473	0.31675	nitrate transporter [Bacillus halodurans C-125] nitrate transporter [Bacillus halodurans C-125]
orf2123	0.000403384	0.45527	assimilatory nitrite reductase [NAD(P)H] large subunit [Bacillus clausii KSM-K16] assimilatory nitrite reductase [NAD(P)H] large subunit [Bacillus clausii KSM-K16]
orf2133	2.22254e-05	0.470659	hypothetical protein BSG1_12491 [Bacillus sp. SG-1] hypothetical protein BSG1_12491 [Bacillus sp. SG-1]
orf2141	0.00310812	2.38036	unknown sth
orf2143	0.000453062	3.997	hypothetical protein B14911_15755 [Bacillus sp. NRRL B-14911] hypothetical protein B14911_15755 [Bacillus sp. NRRL B-14911]
orf2147	0.000311383	2.24847	Cystathionine gamma-synthase(O-succinylhomoserine (thiol)-lyase) [Anoxybacillus flavithermus WK1] Cystathionine gamma-synthase(O-succinylhomoserine (thiol)-lyase) [Anoxybacillus flavithermus WK1]
orf2148	0.00044143	2.18576	Pyridoxal-5'-phosphate-dependent protein beta subunit [Geobacillus sp. WCH70] Pyridoxal-5'-phosphate-dependent protein beta subunit [Geobacillus sp. WCH70]
orf2151	5.51595e-05	2.09835	Methyltransferase type 11 [Paenibacillus sp. JDR-2] Methyltransferase type 11 [Paenibacillus sp. JDR-2]
orf2153	0.00292478	2.53063	hypothetical protein OB0479 [Oceanobacillus iheyensis HTE831] hypothetical conserved protein [Oceanobacillus iheyensis HTE831]
orf2154	0.000100359	2.35832	ABC transporter ATP-binding protein [Oceanobacillus iheyensis HTE831] ABC transporter ATP-binding protein [Oceanobacillus iheyensis HTE831]
orf2158	0.00125974	0.488534	unknown sth
orf2169	2.24098e-07	2.29904	LemA family [Verrucomicrobiae bacterium DG1235] LemA family [Verrucomicrobiae bacterium DG1235]
orf2170	1.76703e-05	2.53749	hypothetical protein VDG1235_1210 [Verrucomicrobiae bacterium DG1235] hypothetical protein VDG1235_1210 [Verrucomicrobiae bacterium DG1235]
orf2180	0.000872555	2.66806	putative acyltransferase 3 YfiQ [Bacillus licheniformis ATCC 14580] YfiQ [Bacillus licheniformis ATCC 14580] putative Acyltransferase 3 YfiQ [Bacillus licheniformis ATCC 14580] YfiQ [Bacillus licheniformis DSM 13]
orf2190	0.000125297	3.02829	potassium/proton antiporter [Bacillus halodurans C-125] Na+/H+ antiporter [Bacillus halodurans C-125]
orf2215	2.97074e-05	2.96329	hypothetical protein ABC0590 [Bacillus clausii KSM-K16] hypothetical protein [Bacillus clausii KSM-K16]
orf2216	0.00208673	2.05798	unknown sth
orf2219	0.000417548	0.296807	methyl-accepting chemotaxis protein [Clostridium botulinum A str. ATCC 3502] methyl-accepting chemotaxis protein [Clostridium botulinum A str. ATCC 19397] methyl-accepting chemotaxis protein [Clostridium botulinum A str. Hall] methyl-accepting chemotaxis
orf2221	0.000380238	0.407754	phosphotransferase system, lactose/cellobiose-specific IIB subunit [Clostridium beijerinckii NCIMB 8052] phosphotransferase system, lactose/cellobiose-specific IIB subunit [Clostridium beijerinckii NCIMB 8052]
orf2222	0.00067862	0.486177	phosphotransferase system (PTS) lichenan-specific enzyme IIA component [Bacillus sp. NRRL B-14911] phosphotransferase system (PTS) lichenan-specific enzyme IIA component [Bacillus sp. NRRL B-14911]
orf2225	0.000136358	0.0841392	4'-phosphopantetheinyl transferase [Bacillus cereus subsp. cytotoxis NVH 391-98] 4'-phosphopantetheinyl transferase [Bacillus cereus subsp. cytotoxis NVH 391-98]
orf2226	0.00111471	0.0752477	MbtH domain protein [Bacillus pumilus ATCC 7061] MbtH domain protein [Bacillus pumilus ATCC 7061]
orf2227	8.26274e-05	0.0832567	involved in siderophore 2,3-dihydroxybenzoate (DHB) synthesis [Bacillus subtilis subsp. subtilis str. 168] involved in siderophore 2,3-dihydroxybenzoate (DHB) synthesis [Bacillus subtilis subsp. subtilis str. NCIB 3610] involved in siderophore 2,3-dihydro
orf2228	0.00129232	0.0533838	Isochorismatase [Paenibacillus larvae subsp. larvae BRL-230010]
orf2229	0.000703305	0.0441029	Chain A, Crystal Structure Of Dhbe In Complex With Dhb-Adenylate Chain A, Crystal Structure Of Dhbe In Absence Of Substrate
orf2230	3.75578e-05	0.0391756	isochorismate synthase DhbC (Isochorismate mutase) [Bacillus pumilus ATCC 7061] isochorismate synthase DhbC (Isochorismate mutase) [Bacillus pumilus ATCC 7061]
orf2231	3.24639e-06	0.0407612	2,3-dihydro-2,3-dihydroxybenzoate dehydrogenase [Bacillus cereus H3081.97] 2,3-dihydro-2,3-dihydroxybenzoate dehydrogenase [Bacillus cereus H3081.97]
orf2232	0.00258008	0.0936467	unknown sth
orf2233	0.000443612	0.0368125	YuiI [Bacillus amyloliquefaciens FZB42] YuiI [Bacillus amyloliquefaciens FZB42]
orf2234	1.09911e-08	0.0252783	bacillibactin ABC transporter integral membrane protein [Bacillus thuringiensis str. Al Hakam] bacillibactin ABC transporter integral membrane protein [Bacillus thuringiensis str. Al Hakam]
orf2235	0.000120426	0.0225086	iron compound ABC transporter, permease protein [Bacillus cereus ATCC 10987] iron compound ABC transporter, permease protein [Bacillus cereus ATCC 10987]
orf2236	0.000494554	0.0250416	periplasmic binding protein [Bacillus cereus subsp. cytotoxis NVH 391-98] periplasmic binding protein [Bacillus cereus subsp. cytotoxis NVH 391-98]
orf2237	0.00264665	0.424234	YbbB [Paenibacillus larvae subsp. larvae BRL-230010]
orf2241	0.0147668	2.01122	pectate lyase [Bacillus halodurans]
orf2243	0.00108904	0.249521	3-Oxoacyl-(acyl-carrier-protein (ACP)) synthase III C terminal [Bacillus coagulans 36D1] 3-Oxoacyl-(acyl-carrier-protein (ACP)) synthase III C terminal [Bacillus coagulans 36D1]
orf2244	0.00319828	0.169221	hypothetical protein Cbei_4033 [Clostridium beijerinckii NCIMB 8052] hypothetical protein Cbei_4033 [Clostridium beijerinckii NCIMB 8052]
orf2255	0.00252057	2.57533	unknown sth
orf2261	0.000529869	0.423438	diguanylate cyclase [Geobacillus sp. Y412MC10] diguanylate cyclase [Geobacillus sp. Y412MC10]
orf2263	0.00337622	0.389824	transcriptional regulator, TetR family [Paenibacillus sp. JDR-2] transcriptional regulator, TetR family [Paenibacillus sp. JDR-2]
orf2264	8.54787e-06	0.0705468	hypothetical protein BB14905_08223 [Bacillus sp. B14905] hypothetical protein BB14905_08223 [Bacillus sp. B14905]
orf2265	4.83301e-06	0.0623983	Heavy metal transport/detoxification protein [Bacillus selenitireducens MLS10] Heavy metal transport/detoxification protein [Bacillus selenitireducens MLS10]
orf2269	0.000472621	3.9487	hypothetical protein BH1969 [Bacillus halodurans C-125] BH1969 [Bacillus halodurans C-125]
orf2272	0.000218862	2.56835	group-specific protein [Bacillus sp. NRRL B-14911] group-specific protein [Bacillus sp. NRRL B-14911]
orf2273	0.00215958	2.57193	hypothetical protein BSG1_04925 [Bacillus sp. SG-1] hypothetical protein BSG1_04925 [Bacillus sp. SG-1]
orf2284	2.45671e-05	3.44228	unknown sth
orf2285	0.00198534	3.51972	hypothetical protein BH4020 [Bacillus halodurans C-125] BH4020 [Bacillus halodurans C-125]
orf2286	0.00181408	2.68202	hypothetical protein [Amphibacillus jilinensis]
orf2287	3.9363e-05	3.48828	unknown sth
orf2288	0.00125522	2.37593	hypothetical protein BH4021 [Bacillus halodurans C-125] BH4021 [Bacillus halodurans C-125]
orf2289	0.00530621	2.65147	hypothetical protein BH4018 [Bacillus halodurans C-125] BH4018 [Bacillus halodurans C-125]
orf2291	0.00926649	2.68281	hypothetical protein BH4020 [Bacillus halodurans C-125] BH4020 [Bacillus halodurans C-125]
orf2295	1.65456e-05	0.386494	unknown sth
orf2296	0.000725119	0.433872	hypothetical protein BSG1_13231 [Bacillus sp. SG-1] hypothetical protein BSG1_13231 [Bacillus sp. SG-1]
orf2303	0.000784162	3.4441	hypothetical protein BL05122 [Bacillus licheniformis ATCC 14580] hypothetical protein BLi01430 [Bacillus licheniformis ATCC 14580] hypothetical protein BL05122 [Bacillus licheniformis ATCC 14580] conserved hypothetical protein [Bacillus licheniformis DSM
orf2317	0.00432262	2.55063	hypothetical protein Aflv_0440 [Anoxybacillus flavithermus WK1] Uncharacterized conserved protein [Anoxybacillus flavithermus WK1]
orf2318	0.00715091	2.53723	hypothetical protein BselDRAFT_0100 [Bacillus selenitireducens MLS10] hypothetical protein BselDRAFT_0100 [Bacillus selenitireducens MLS10]
orf2336	0.000114914	3.23236	unknown sth
orf2340	0.00102992	0.486045	cell division protein FtsA [Bacillus selenitireducens MLS10] cell division protein FtsA [Bacillus selenitireducens MLS10]
orf2342	0.00187915	0.439191	global transcriptional regulator, catabolite control protein A [Bacillus selenitireducens MLS10] global transcriptional regulator, catabolite control protein A [Bacillus selenitireducens MLS10]
orf2343	0.00401266	0.465805	channel protein [Bacillus pseudofirmus]
orf2344	0.0310504	0.49022	OmpA/MotB domain protein [Bacillus selenitireducens MLS10] OmpA/MotB domain protein [Bacillus selenitireducens MLS10]
orf2394	0.000775149	0.493681	FxsA [Bacillus halodurans C-125] BH3162 [Bacillus halodurans C-125]
orf2447	0.000681576	2.54432	succinate dehydrogenase (or fumarate reductase) cytochrome b subunit, b558 family [Bacillus selenitireducens MLS10] succinate dehydrogenase (or fumarate reductase) cytochrome b subunit, b558 family [Bacillus selenitireducens MLS10]
orf2448	1.51666e-05	3.08159	succinate dehydrogenase or fumarate reductase, flavoprotein subunit [Bacillus selenitireducens MLS10] succinate dehydrogenase or fumarate reductase, flavoprotein subunit [Bacillus selenitireducens MLS10]
orf2449	0.000986553	2.53396	succinate dehydrogenase and fumarate reductase iron-sulfur protein [Bacillus selenitireducens MLS10] succinate dehydrogenase and fumarate reductase iron-sulfur protein [Bacillus selenitireducens MLS10]
orf2565	0.0049983	0.148712	phosphate ABC transporter (phosphate-binding protein) [Bacillus halodurans C-125] phosphate ABC transporter (phosphate-binding protein) [Bacillus halodurans C-125]
orf2566	0.00650383	0.372333	phosphate ABC transporter (permease) [Bacillus sp. SG-1] phosphate ABC transporter (permease) [Bacillus sp. SG-1]
orf2567	0.00637021	0.486878	phosphate ABC transporter (permease) [Bacillus sp. SG-1] phosphate ABC transporter (permease) [Bacillus sp. SG-1]
orf2568	0.0187862	0.408867	ABC-type phosphate transport system, ATPase component [Anoxybacillus flavithermus WK1] ABC-type phosphate transport system, ATPase component [Anoxybacillus flavithermus WK1]
orf2569	0.0422786	0.487968	transcriptional regulator involved in phosphate transport system [Bacillus halodurans C-125] transcriptional regulator involved in phosphate transport system [Bacillus halodurans C-125]
orf2573	0.00114172	2.45975	signal transduction protein containing a membrane domain an EAL and a GGDEF domain-like protein [Bacillus selenitireducens MLS10] signal transduction protein containing a membrane domain an EAL and a GGDEF domain-like protein [Bacillus selenitireducens ML
orf2585	9.53859e-05	0.400291	cell envelope-related function transcriptional attenuator, LytR/CpsA family [Bacillus selenitireducens MLS10] cell envelope-related function transcriptional attenuator, LytR/CpsA family [Bacillus selenitireducens MLS10]
orf2591	0.00101265	0.469901	Cytochrome C biogenesis protein transmembrane region [Octadecabacter antarcticus 307] Cytochrome C biogenesis protein transmembrane region [Octadecabacter antarcticus 307]
orf2592	0.00364893	0.490738	alkyl hydroperoxide reductase/ Thiol specific antioxidant/ Mal allergen [Halothermothrix orenii H 168] alkyl hydroperoxide reductase/ Thiol specific antioxidant/ Mal allergen [Halothermothrix orenii H 168]
orf2617	0.000655884	3.49859	hypothetical protein BH2908 [Bacillus halodurans C-125] BH2908 [Bacillus halodurans C-125]
orf2641	0.0447064	0.220049	major facilitator superfamily MFS_1 [Exiguobacterium sp. AT1b] major facilitator superfamily MFS_1 [Exiguobacterium sp. AT1b]
orf2642	0.0339461	0.49887	formate dehydrogenase, alpha subunit [Exiguobacterium sp. AT1b] formate dehydrogenase, alpha subunit [Exiguobacterium sp. AT1b]
orf2643	0.000304032	0.390169	4Fe-4S ferredoxin iron-sulfur binding domain protein [Exiguobacterium sp. AT1b] 4Fe-4S ferredoxin iron-sulfur binding domain protein [Exiguobacterium sp. AT1b]
orf2656	0.000978905	0.312763	ABC transporter related [Geobacillus sp. Y412MC10] ABC transporter related [Geobacillus sp. Y412MC10]
orf2657	0.00356451	0.388704	ABC-2 type transporter [Geobacillus sp. Y412MC10] ABC-2 type transporter [Geobacillus sp. Y412MC10]
orf2667	7.9948e-05	0.0735026	cation antiporter (Na+/Ca2+) [Bacillus halodurans C-125] cation antiporter (Na+/Ca2+) [Bacillus halodurans C-125]
orf2669	0.000430719	2.12692	MscS Mechanosensitive ion channel [Bacillus selenitireducens MLS10] MscS Mechanosensitive ion channel [Bacillus selenitireducens MLS10]
orf2675	3.83033e-05	0.495152	hypothetical protein CAT7_06201 [Carnobacterium sp. AT7] hypothetical protein CAT7_06201 [Carnobacterium sp. AT7]
orf2680	0.000165022	0.368879	peptide deformylase [Bacillus selenitireducens MLS10] peptide deformylase [Bacillus selenitireducens MLS10]
orf2691	0.00688302	3.21892	unknown sth
orf2692	0.00154017	2.24868	unknown sth
orf2713	0.00117862	2.00471	Small-conductance mechanosensitive channel-like protein [Bacillus selenitireducens MLS10] Small-conductance mechanosensitive channel-like protein [Bacillus selenitireducens MLS10]
orf2719	8.35191e-05	0.270217	putative metal dependent phosphohydrolase [Bacillus selenitireducens MLS10] putative metal dependent phosphohydrolase [Bacillus selenitireducens MLS10]
orf2724	9.95047e-05	0.388487	phage head-tail adaptor, putative [Bacillus selenitireducens MLS10] phage head-tail adaptor, putative [Bacillus selenitireducens MLS10]
orf2727	0.00119958	0.448777	heat shock protein class I (low molecular weight) [Bacillus halodurans C-125] heat shock protein class I (low molecular weight) [Bacillus halodurans C-125]
orf2736	0.00175853	0.462475	hypothetical protein Bsph_2491 [Lysinibacillus sphaericus C3-41] conserved hypothetical protein [Lysinibacillus sphaericus C3-41]
orf2744	0.0151137	2.36176	hypothetical protein HM1_0509 [Heliobacterium modesticaldum Ice1] conserved hypothetical protein [Heliobacterium modesticaldum Ice1]
orf2757	0.000690593	2.23399	P-type Na+-ATPase [Exiguobacterium aurantiacum]
orf2772	0.000629131	0.12	hypothetical protein BselDRAFT_1290 [Bacillus selenitireducens MLS10] hypothetical protein BselDRAFT_1290 [Bacillus selenitireducens MLS10]
orf2779	0.000800855	0.450585	biofilm dispersion protein bdlA (chemotaxis regulator bdlA) [Lysinibacillus sphaericus C3-41] Biofilm dispersion protein bdlA (Chemotaxis regulator bdlA) [Lysinibacillus sphaericus C3-41]
orf2782	0.000178854	3.00024	Serine protease Do (heat-shock protein) [Anoxybacillus flavithermus WK1] Serine protease Do (heat-shock protein) [Anoxybacillus flavithermus WK1]
orf2786	0.000839948	2.02983	unknown sth
orf2788	4.26003e-05	2.23289	putative methyl-accepting chemotaxis sensory transducer [Bacillus selenitireducens MLS10] putative methyl-accepting chemotaxis sensory transducer [Bacillus selenitireducens MLS10]
orf2810	7.94465e-05	0.321818	attenuator for lytABC and lytR expression [Bacillus halodurans C-125] RecName: Full=Membrane-bound protein lytR attenuator for lytABC and lytR expression [Bacillus halodurans C-125]
orf2845	0.00588257	0.378624	unknown sth
orf2846	1.79399e-05	0.325591	Branched-chain-amino-acid transaminase [Bacillus selenitireducens MLS10] Branched-chain-amino-acid transaminase [Bacillus selenitireducens MLS10]
orf2847	7.06348e-05	0.329989	Acetolactate synthase [Bacillus selenitireducens MLS10] Acetolactate synthase [Bacillus selenitireducens MLS10]
orf2848	0.000136243	0.382938	protein of unknown function DUF1538 [Bacillus selenitireducens MLS10] protein of unknown function DUF1538 [Bacillus selenitireducens MLS10]
orf2849	0.000241548	0.376853	peptide chain release factor 3 [Bacillus selenitireducens MLS10] peptide chain release factor 3 [Bacillus selenitireducens MLS10]
orf2850	0.00100164	0.417544	phosphoglucomutase/phosphomannomutase alpha/beta/alpha domain I [Bacillus selenitireducens MLS10] phosphoglucomutase/phosphomannomutase alpha/beta/alpha domain I [Bacillus selenitireducens MLS10]
orf2851	0.000660878	0.359672	Glycerol-3-phosphate oxidase [Bacillus selenitireducens MLS10] Glycerol-3-phosphate oxidase [Bacillus selenitireducens MLS10]
orf2852	0.00115676	0.403347	glycerol kinase [Bacillus selenitireducens MLS10] glycerol kinase [Bacillus selenitireducens MLS10]
orf2853	0.00175309	0.369366	MIP family channel protein [Bacillus selenitireducens MLS10] MIP family channel protein [Bacillus selenitireducens MLS10]
orf2856	0.00168814	2.50778	CheC domain protein [Bacillus selenitireducens MLS10] CheC domain protein [Bacillus selenitireducens MLS10]
orf2857	0.00283568	2.92928	Nitrilase/cyanide hydratase and apolipoprotein N-acyltransferase [Bacillus selenitireducens MLS10] Nitrilase/cyanide hydratase and apolipoprotein N-acyltransferase [Bacillus selenitireducens MLS10]
orf2858	0.00629018	2.60298	glycerol-3-phosphate responsive antiterminator [Bacillus selenitireducens MLS10] glycerol-3-phosphate responsive antiterminator [Bacillus selenitireducens MLS10]
orf2861	0.0010312	0.45221	ferrichrome ABC transporter membrane protein [Bacillus pumilus SAFR-032] ferrichrome ABC superfamily ATP binding cassette transporter, membrane protein [Bacillus pumilus SAFR-032]
orf2862	0.00091593	0.39437	hypothetical protein BB14905_18390 [Bacillus sp. B14905] hypothetical protein BB14905_18390 [Bacillus sp. B14905]
orf2863	0.024105	0.475568	hypothetical protein Bsubs1_17876 [Bacillus subtilis subsp. subtilis str. 168] hypothetical protein BsubsN3_17792 [Bacillus subtilis subsp. subtilis str. NCIB 3610] hypothetical protein BsubsJ_17755 [Bacillus subtilis subsp. subtilis str. JH642] hypotheti
orf2864	0.00142472	0.465991	transport system permease protein [Geobacillus sp. Y412MC10] transport system permease protein [Geobacillus sp. Y412MC10]
orf2865	0.0014389	0.437999	iron (III) dicitrate transport system (permease) [Bacillus halodurans C-125] iron (III) dicitrate transport system (permease) [Bacillus halodurans C-125]
orf2866	9.52552e-05	0.315675	periplasmic binding protein [Geobacillus sp. Y412MC10] periplasmic binding protein [Geobacillus sp. Y412MC10]
orf2867	0.000192448	0.272361	YbbB [Paenibacillus larvae subsp. larvae BRL-230010]
orf2868	0.000461865	0.389882	periplasmic binding protein [Geobacillus sp. WCH70] periplasmic binding protein [Geobacillus sp. WCH70]
orf2869	0.00314651	0.359885	periplasmic binding protein [Geobacillus sp. WCH70] periplasmic binding protein [Geobacillus sp. WCH70]
orf2874	0.000100347	0.392437	hypothetical protein CLOHYLEM_05425 [Clostridium hylemonae DSM 15053]
orf2875	0.00227654	0.476599	unknown sth
orf2878	0.00923966	2.41445	inner-membrane translocator [Bacillus selenitireducens MLS10] inner-membrane translocator [Bacillus selenitireducens MLS10]
orf2879	0.00195556	2.80729	glycerol uptake facilitator [Bacillus halodurans C-125] glycerol uptake facilitator [Bacillus halodurans C-125]
orf2890	0.000276752	3.8563	unknown sth
orf2904	0.000351977	2.89943	signal peptidase I S [Bacillus sp. SG-1] signal peptidase I S [Bacillus sp. SG-1]
orf2918	0.0095067	2.56947	short-chain dehydrogenase/reductase SDR [Geobacillus sp. Y412MC10] short-chain dehydrogenase/reductase SDR [Geobacillus sp. Y412MC10]
orf2941	0.00534784	0.400194	hypothetical protein BH4011 [Bacillus halodurans C-125] BH4011 [Bacillus halodurans C-125]
orf2942	1.79022e-05	0.42601	hypothetical protein BH4010 [Bacillus halodurans C-125] BH4010 [Bacillus halodurans C-125]
orf2947	0.0221585	2.2801	Chain A, Oligosaccharide-Binding To Family 11 Xylanases: Both Covalent Intermediate And Mutant-Product Complexes Display 2,5b Conformations At The Active-Centre Chain B, Oligosaccharide-Binding To Family 11 Xylanases: Both Covalent Intermediate And Mutant
orf2973	0.000622125	2.07125	hypothetical protein BB14905_00880 [Bacillus sp. B14905] hypothetical protein BB14905_00880 [Bacillus sp. B14905]
orf2976	0.00235402	3.4957	hypothetical protein OB1320 [Oceanobacillus iheyensis HTE831] hypothetical conserved protein [Oceanobacillus iheyensis HTE831]
orf2977	0.00238236	3.16171	hypothetical protein OB3289 [Oceanobacillus iheyensis HTE831] hypothetical conserved protein [Oceanobacillus iheyensis HTE831]
orf2978	0.00404957	2.25818	unknown sth
orf2989	7.76241e-05	0.387508	sigma-54 dependent transcriptional regulator [Listeria welshimeri serovar 6b str. SLCC5334] unnamed protein product [Listeria welshimeri serovar 6b str. SLCC5334]
orf2992	0.000233611	0.360323	propionate CoA-transferase [Listeria monocytogenes str. 4b H7858] propionate CoA-transferase [Listeria monocytogenes str. 4b H7858]
orf3000	0.00278442	2.14772	enoyl-(acyl carrier protein) reductase [Bacillus clausii KSM-K16] enoyl-[acyl-carrier-protein] reductase [NADH] [Bacillus clausii KSM-K16]
orf3012	0.000359228	0.385349	L-lactate permease [Bacillus coahuilensis m4-4]
orf3013	5.83677e-05	0.433331	L-lactate permease [Bacillus halodurans C-125] L-lactate permease [Bacillus halodurans C-125]
orf3015	0.00178928	3.10156	1-acyl-sn-glycerol-3-phosphate acyltransferase [Bacillus selenitireducens MLS10] 1-acyl-sn-glycerol-3-phosphate acyltransferase [Bacillus selenitireducens MLS10]
orf3016	0.00431281	2.65024	unknown sth
orf3017	0.00708528	2.55503	unknown sth
orf3020	1.95885e-05	3.25552	Glycosidase-like protein [Bacillus selenitireducens MLS10] Glycosidase-like protein [Bacillus selenitireducens MLS10]
orf3027	0.00212637	0.493526	maltose ABC transporter substrate-binding protein [Bacillus clausii KSM-K16] maltose ABC transporter substrate-binding protein [Bacillus clausii KSM-K16]
orf3032	0.000632643	0.2028	flagellar hook-associated 2 domain protein [Geobacillus sp. WCH70] flagellar hook-associated 2 domain protein [Geobacillus sp. WCH70]
orf3033	2.09651e-05	0.201694	Flagellin-specific chaperone FliS-like protein [Bacillus selenitireducens MLS10] Flagellin-specific chaperone FliS-like protein [Bacillus selenitireducens MLS10]
orf3035	0.000522201	0.278715	twitching motility protein [Bacillus selenitireducens MLS10] twitching motility protein [Bacillus selenitireducens MLS10]
orf3041	0.00133927	2.71812	unknown sth
orf3042	6.39735e-05	2.96929	hypothetical protein OB1320 [Oceanobacillus iheyensis HTE831] hypothetical conserved protein [Oceanobacillus iheyensis HTE831]
orf3048	0.000101148	2.9809	unknown sth
orf3049	0.00963158	2.46019	hypothetical protein [Amphibacillus jilinensis]
orf3050	0.000140168	2.21101	hypothetical protein ABC0697 [Bacillus clausii KSM-K16] conserved hypothetical protein [Bacillus clausii KSM-K16]
orf3051	0.0116861	2.08041	hypothetical protein ABC0696 [Bacillus clausii KSM-K16] hypothetical protein [Bacillus clausii KSM-K16]
orf3054	0.00134449	4.56806	fructose-bisphosphate aldolase [Bacillus clausii KSM-K16] fructose-bisphosphate aldolase [Bacillus clausii KSM-K16]
orf3055	1.70056e-05	3.22508	PTS system, fructose-specific enzyme II, A component [Bacillus clausii KSM-K16] A component PTS system fructose-specific enzyme II [Bacillus clausii KSM-K16]
orf3056	1.35802e-05	3.06152	PTS system, fructose-specific enzyme II, BC component [Bacillus clausii KSM-K16] BC component PTS system fructose-specific enzyme II [Bacillus clausii KSM-K16]
orf3057	0.00942458	2.90401	fructose-1-phosphate kinase [Bacillus clausii KSM-K16] fructose-1-phosphate kinase [Bacillus clausii KSM-K16]
orf3073	0.0169869	2.41431	nucleoside-diphosphate-sugar epimerase [Bacillus sp. SG-1] nucleoside-diphosphate-sugar epimerase [Bacillus sp. SG-1]
orf3074	0.00215269	2.9815	D-threo-aldose 1-dehydrogenase [Bacillus clausii KSM-K16] D-threo-aldose 1-dehydrogenase [Bacillus clausii KSM-K16]
orf3103	0.00071265	2.4629	magnesium (Mg2+) transporter [Bacillus halodurans C-125] magnesium (Mg2+) transporter [Bacillus halodurans C-125]
orf3104	0.000160315	2.76459	magnesium (Mg2+) transporter [Bacillus halodurans C-125] magnesium (Mg2+) transporter [Bacillus halodurans C-125]
orf3118	0.0019534	3.22721	unknown sth
orf3120	0.002082	2.95445	transcriptional antiterminator, BglG [Geobacillus sp. Y412MC61] transcriptional antiterminator, BglG [Geobacillus sp. Y412MC61]
orf3121	0.00821422	2.94126	RecName: Full=Mannitol-specific phosphotransferase enzyme IIA component; AltName: Full=PTS system mannitol-specific EIIA component; AltName: Full=EIIA-Mtl; AltName: Full=EIII-Mtl mannitol enzyme IIA [Geobacillus stearothermophilus]
orf3122	0.00508326	2.09447	Mannitol dehydrogenase domain protein [Geobacillus sp. G11MC16] Mannitol dehydrogenase domain protein [Geobacillus sp. G11MC16]
orf3147	0.000932784	2.05128	hypothetical protein BH0238 [Bacillus halodurans C-125] BH0238 [Bacillus halodurans C-125]
orf3163	5.93203e-05	0.41659	N-acetylmuramoyl-L-alanine amidase [Oceanobacillus iheyensis HTE831] N-acetylmuramoyl-L-alanine amidase [Oceanobacillus iheyensis HTE831]
orf3179	0.00136918	0.443802	Radical SAM domain protein [Bacillus selenitireducens MLS10] Radical SAM domain protein [Bacillus selenitireducens MLS10]
orf3191	0.000740569	2.28802	Hydroxymethylpyrimidine transport system permease protein [Bacillus sp. SG-1] Hydroxymethylpyrimidine transport system permease protein [Bacillus sp. SG-1]
orf3196	0.00650285	2.19948	unknown sth
orf3197	0.00425529	2.43835	unknown sth
orf3198	0.0027763	3.12594	unknown sth
orf3208	0.0010741	2.46864	unknown sth
orf3247	0.0179698	2.02692	acetyl-CoA acetyltransferase [Bacillus selenitireducens MLS10] acetyl-CoA acetyltransferase [Bacillus selenitireducens MLS10]
orf3287	0.012301	0.37485	GTP-binding signal recognition particle [Bacillus licheniformis ATCC 14580] YxdM [Bacillus licheniformis ATCC 14580] GTP-binding signal recognition particle (SRP54) G-domain [Bacillus licheniformis ATCC 14580] YxdM [Bacillus licheniformis DSM 13]
orf3288	0.000175802	0.228194	ABC transporter ATP-binding protein [Geobacillus thermodenitrificans NG80-2] ABC transporter ATP-binding protein [Geobacillus thermodenitrificans NG80-2]
orf3290	0.00365863	0.446952	hypothetical protein BSU39660 [Bacillus subtilis subsp. subtilis str. 168] hypothetical protein Bsubs1_21391 [Bacillus subtilis subsp. subtilis str. 168] hypothetical protein BsubsN3_21302 [Bacillus subtilis subsp. subtilis str. NCIB 3610] hypothetical pr
orf3291	3.50649e-05	0.173665	hypothetical protein lin2700 [Listeria innocua Clip11262] lin2700 [Listeria innocua]
orf3292	4.00889e-05	0.179246	hypothetical protein lmo2554 [Listeria monocytogenes EGD-e] hypothetical protein LmonF1_13936 [Listeria monocytogenes Finland 1988] lmo2554 [Listeria monocytogenes]
orf3293	3.69824e-06	0.176046	hypothetical protein lmo2553 [Listeria monocytogenes EGD-e] membrane protein, putative [Listeria monocytogenes str. 1/2a F6854] hypothetical protein LmonF1_13941 [Listeria monocytogenes Finland 1988] hypothetical protein LmonFR_11933 [Listeria monocytogen
orf3294	0.000575562	0.334034	unknown sth
orf3316	0.000425964	0.210744	putative methyl-accepting chemotaxis sensory transducer [Bacillus selenitireducens MLS10] putative methyl-accepting chemotaxis sensory transducer [Bacillus selenitireducens MLS10]
orf3318	0.00032165	0.418673	peptidase S8 and S53, subtilisin, kexin, sedolisin [Clostridium beijerinckii NCIMB 8052] peptidase S8 and S53, subtilisin, kexin, sedolisin [Clostridium beijerinckii NCIMB 8052]
orf3320	1.98297e-05	3.64653	choline/carnitine/betaine transporter [Geobacillus sp. WCH70] choline/carnitine/betaine transporter [Geobacillus sp. WCH70]
orf3327	0.00335517	0.402241	hypothetical protein BPUM_1363 [Bacillus pumilus SAFR-032] RecName: Full=UPF0637 protein BPUM_1363 hypothetical protein BPUM_1363 [Bacillus pumilus SAFR-032]
orf3347	0.00105679	0.497368	hypothetical protein Bcoam_02679 [Bacillus coahuilensis m4-4]
orf3348	0.00356075	0.430285	AMP-dependent synthetase and ligase [Bacillus selenitireducens MLS10] AMP-dependent synthetase and ligase [Bacillus selenitireducens MLS10]
orf3350	0.00402072	0.321713	hypothetical protein Amet_0744 [Alkaliphilus metalliredigens QYMF] conserved hypothetical protein [Alkaliphilus metalliredigens QYMF]
orf3361	0.000177329	0.352081	PTS system, cellobiose-specific enzyme II, A component [Bacillus clausii KSM-K16] A component PTS system cellobiose-specific enzyme II [Bacillus clausii KSM-K16]
orf3362	0.000137298	0.12877	PTS system, cellobiose-specific enzyme II, C component [Bacillus clausii KSM-K16] C component PTS system cellobiose-specific enzyme II [Bacillus clausii KSM-K16]
orf3363	2.23824e-05	0.0821723	PTS system cellobiose-specific enzyme II B component [Oceanobacillus iheyensis HTE831] PTS system, cellobiose-specific enzyme II, B component [Oceanobacillus iheyensis HTE831]
orf3367	7.05785e-05	0.315178	unknown sth
orf3406	0.00244978	2.56428	protein of unknown function DUF214 [Dethiobacter alkaliphilus AHT 1] protein of unknown function DUF214 [Dethiobacter alkaliphilus AHT 1]
orf3407	0.00234431	2.12594	ABC transporter related protein [Dethiobacter alkaliphilus AHT 1] ABC transporter related protein [Dethiobacter alkaliphilus AHT 1]
orf3408	3.13086e-05	2.39596	PASTA domain containing protein [Dethiobacter alkaliphilus AHT 1] PASTA domain containing protein [Dethiobacter alkaliphilus AHT 1]
orf3409	9.78796e-05	0.425745	transcriptional repressor of the ribose operon [Bacillus halodurans C-125] Ribose operon repressor transcriptional repressor of the ribose operon [Bacillus halodurans C-125]
orf3413	0.00171399	2.60122	ribose ABC transporter (permease) [Bacillus halodurans C-125] ribose ABC transporter (permease) [Bacillus halodurans C-125]
orf3414	0.00890812	2.29591	ribose ABC transporter (ribose-binding protein) [Bacillus halodurans C-125] ribose ABC transporter (ribose-binding protein) [Bacillus halodurans C-125]
orf3416	0.00011954	0.416832	phosphoenolpyruvate carboxykinase [Bacillus cereus subsp. cytotoxis NVH 391-98] RecName: Full=Phosphoenolpyruvate carboxykinase [ATP]; Short=PEP carboxykinase; AltName: Full=Phosphoenolpyruvate carboxylase; AltName: Full=PEPCK Phosphoenolpyruvate carboxyk
orf3425	0.00011191	3.133	multidrug resistance protein [Bacillus halodurans C-125] multidrug resistance protein [Bacillus halodurans C-125]
orf3426	0.000215037	3.18698	unknown sth
orf3430	1.83262e-06	0.275095	hypothetical protein BselDRAFT_0050 [Bacillus selenitireducens MLS10] hypothetical protein BselDRAFT_0050 [Bacillus selenitireducens MLS10]
orf3436	0.00893456	2.00873	unknown sth
orf3439	0.000295079	5.18811	hypothetical protein Bsph_3827 [Lysinibacillus sphaericus C3-41] hypothetical protein Bsph_3827 [Lysinibacillus sphaericus C3-41]
orf3440	0.000720917	2.62467	hypothetical protein ABC0828 [Bacillus clausii KSM-K16] conserved hypothetical protein [Bacillus clausii KSM-K16]
orf3458	0.00282498	2.6874	oligoendopeptidase, M3 family [Bacillus selenitireducens MLS10] oligoendopeptidase, M3 family [Bacillus selenitireducens MLS10]
orf3464	0.00172795	2.04432	branched-chain amino acid aminotransferase [Bacillus selenitireducens MLS10] branched-chain amino acid aminotransferase [Bacillus selenitireducens MLS10]
orf3480	0.00121939	0.376572	competence/damage-inducible protein CinA [Bacillus selenitireducens MLS10] competence/damage-inducible protein CinA [Bacillus selenitireducens MLS10]
orf3484	0.000449913	3.75128	S-adenosyl-methyltransferase MraW [Bacillus selenitireducens MLS10] S-adenosyl-methyltransferase MraW [Bacillus selenitireducens MLS10]
orf3503	0.00236187	3.12633	GCN5-related N-acetyltransferase [Bacillus selenitireducens MLS10] GCN5-related N-acetyltransferase [Bacillus selenitireducens MLS10]
orf3504	0.000200041	2.58682	2-dehydropantoate 2-reductase [Bacillus selenitireducens MLS10] 2-dehydropantoate 2-reductase [Bacillus selenitireducens MLS10]
orf3517	0.00271703	0.409453	alcohol dehydrogenase class IV [Listeria welshimeri serovar 6b str. SLCC5334] unnamed protein product [Listeria welshimeri serovar 6b str. SLCC5334]
orf3519	0.000195444	3.48323	methyl-accepting chemotaxis protein [Bacillus sp. NRRL B-14911] methyl-accepting chemotaxis protein [Bacillus sp. NRRL B-14911]
orf3526	0.00344363	2.67917	fatty acid desaturase [Geobacillus sp. Y412MC10] fatty acid desaturase [Geobacillus sp. Y412MC10]
orf3527	0.00240613	2.15724	histidine kinase dimerisation and phosphoacceptor region [Geobacillus sp. Y412MC10] histidine kinase dimerisation and phosphoacceptor region [Geobacillus sp. Y412MC10]
orf3528	0.018547	2.17268	hypothetical protein BSU19200 [Bacillus subtilis subsp. subtilis str. 168] hypothetical protein Bsubs1_10596 [Bacillus subtilis subsp. subtilis str. 168] hypothetical protein BsubsN3_10527 [Bacillus subtilis subsp. subtilis str. NCIB 3610] hypothetical pr
orf3531	0.000623954	0.458685	creatinase [Geobacillus sp. G11MC16] creatinase [Geobacillus sp. G11MC16]
orf3532	0.000276007	0.369425	cystathionine gamma-synthase [Geobacillus thermodenitrificans NG80-2] Cystathionine gamma-synthase [Geobacillus thermodenitrificans NG80-2]
orf3539	0.00209884	2.37405	hypothetical protein BSG1_02070 [Bacillus sp. SG-1] hypothetical protein BSG1_02070 [Bacillus sp. SG-1]
orf3541	1.72519e-05	15.0624	Transcriptional regulators of sugar metabolism-like protein [Bacillus selenitireducens MLS10] Transcriptional regulators of sugar metabolism-like protein [Bacillus selenitireducens MLS10]
orf3542	5.77393e-05	6.26077	1-phosphofructokinase [Bacillus weihenstephanensis KBAB4] 1-phosphofructokinase [Bacillus weihenstephanensis KBAB4]
orf3546	0.00299932	0.481866	hypothetical protein BselDRAFT_0024 [Bacillus selenitireducens MLS10] hypothetical protein BselDRAFT_0024 [Bacillus selenitireducens MLS10]
orf3548	0.00229897	0.469072	methyl-accepting chemotaxis sensory transducer [Bacillus selenitireducens MLS10] methyl-accepting chemotaxis sensory transducer [Bacillus selenitireducens MLS10]
orf3551	0.00046784	0.456913	hypothetical protein B14911_10792 [Bacillus sp. NRRL B-14911] hypothetical protein B14911_10792 [Bacillus sp. NRRL B-14911]
orf3575	0.0006916	0.341273	unknown sth
orf3577	0.000151329	0.337395	hypothetical protein Plarl_17554 [Paenibacillus larvae subsp. larvae BRL-230010]
orf3582	0.000493565	3.04457	fatty acid alpha hydroxylase, cytochrome P450 [Bacillus coahuilensis m4-4]
orf3583	0.00062405	3.81817	unknown sth
orf3584	0.00175251	3.51902	hypothetical protein BSG1_13901 [Bacillus sp. SG-1] hypothetical protein BSG1_13901 [Bacillus sp. SG-1]
orf3588	2.05022e-05	3.66579	hypothetical protein BH1001 [Bacillus halodurans C-125] BH1001 [Bacillus halodurans C-125]
orf3594	0.00154577	3.15225	unknown sth
orf3595	0.00135024	3.79295	hypothetical protein OB1336 [Oceanobacillus iheyensis HTE831] hypothetical conserved protein [Oceanobacillus iheyensis HTE831]
orf3596	0.00049598	2.9122	hypothetical protein OB1320 [Oceanobacillus iheyensis HTE831] hypothetical conserved protein [Oceanobacillus iheyensis HTE831]
orf3604	0.00104437	0.45051	alkyl hydroperoxide reductase/ Thiol specific antioxidant/ Mal allergen [Bacillus selenitireducens MLS10] alkyl hydroperoxide reductase/ Thiol specific antioxidant/ Mal allergen [Bacillus selenitireducens MLS10]
orf3605	0.00390926	0.458384	hypothetical protein BselDRAFT_0128 [Bacillus selenitireducens MLS10] hypothetical protein BselDRAFT_0128 [Bacillus selenitireducens MLS10]
orf3615	7.05446e-05	0.363149	Methylamine utilization protein mauG [Hydrogenivirga sp. 128-5-R1-1] Methylamine utilization protein mauG [Hydrogenivirga sp. 128-5-R1-1]
orf3642	0.000519181	3.56604	cysteine synthase A [Bacillus halodurans C-125] cysteine synthase A [Bacillus halodurans C-125]
orf3643	0.000230678	2.52459	chromosomal replication initiator protein DnaA [Bacillus selenitireducens MLS10] chromosomal replication initiator protein DnaA [Bacillus selenitireducens MLS10]
orf3644	2.46455e-05	2.51132	Pantothenate kinase type III [Anoxybacillus flavithermus WK1] Pantothenate kinase type III [Anoxybacillus flavithermus WK1]
orf3664	0.00473791	2.18431	pyridoxine biosynthesis protein [Bacillus selenitireducens MLS10] pyridoxine biosynthesis protein [Bacillus selenitireducens MLS10]
orf3676	8.55075e-05	2.17672	DNA polymerase III, subunits gamma and tau [Bacillus selenitireducens MLS10] DNA polymerase III, subunits gamma and tau [Bacillus selenitireducens MLS10]
orf3680	0.000815111	2.01282	unknown sth
orf3692	0.000451837	2.35169	hypothetical protein BH1114 [Bacillus halodurans C-125] BH1114 [Bacillus halodurans C-125]
orf3701	0.00224021	0.373726	transcriptional regulator [Bacillus licheniformis ATCC 14580] hypothetical protein BLi02121 [Bacillus licheniformis ATCC 14580] transcriptional regulator [Bacillus licheniformis ATCC 14580] hypothetical protein BLi02121 [Bacillus licheniformis DSM 13]
orf3712	0.000164992	0.406774	unknown sth
orf3720	0.0146088	0.389272	2-dehydro-3-deoxyphosphogluconate aldolase/4-hydroxy-2-oxoglutarate aldolase [Paenibacillus sp. JDR-2] 2-dehydro-3-deoxyphosphogluconate aldolase/4-hydroxy-2-oxoglutarate aldolase [Paenibacillus sp. JDR-2]
orf3728	0.000399897	2.28319	transporter, major facilitator family [Bacillus cereus G9842] transporter, major facilitator family [Bacillus cereus G9842]
orf3729	0.000871791	2.2212	Bacteriocin adenylyltransferase [Bacillus thuringiensis serovar israelensis ATCC 35646] Bacteriocin adenylyltransferase [Bacillus thuringiensis serovar israelensis ATCC 35646]
orf3732	0.00867672	2.03893	unknown sth
orf3733	3.40832e-05	2.10785	short chain dehydrogenase [Bacillus subtilis subsp. subtilis str. 168] short chain dehydrogenase [Bacillus subtilis subsp. subtilis str. 168] short chain dehydrogenase [Bacillus subtilis subsp. subtilis str. NCIB 3610] short chain dehydrogenase [Bacillus
orf3753	0.000377072	0.317227	CDP-alcohol phosphatidyltransferase [Desulfitobacterium hafniense DCB-2] CDP-alcohol phosphatidyltransferase [Desulfitobacterium hafniense DCB-2]
orf3756	0.00135709	0.400931	hypothetical protein GTNG_2876 [Geobacillus thermodenitrificans NG80-2] IG Hypothetical 16740 [Geobacillus thermodenitrificans NG80-2]
orf3763	0.00208291	3.46968	isochorismatase [Sorangium cellulosum 'So ce 56'] Isochorismatase [Sorangium cellulosum 'So ce 56']
orf3835	7.88595e-05	2.13514	DNA repair protein RadC [Bacillus selenitireducens MLS10] DNA repair protein RadC [Bacillus selenitireducens MLS10]
orf3836	0.000190123	0.498803	maf protein [Bacillus selenitireducens MLS10] maf protein [Bacillus selenitireducens MLS10]
orf3883	0.00048152	3.82478	hypothetical protein BSG1_10874 [Bacillus sp. SG-1] hypothetical protein BSG1_10874 [Bacillus sp. SG-1]
orf3903	3.79298e-05	0.356498	unknown sth
orf3904	0.000384611	0.383932	bacitracin ABC transporter, ATP-binding protein, putative [Bacillus anthracis str. Ames] bacitracin ABC transporter, ATP-binding protein, putative [Bacillus anthracis str. 'Ames Ancestor'] bacitracin ABC transporter, ATP-binding protein, putative [Bacillu
orf3941	0.000861816	0.296703	coenzyme PQQ synthesis protein [Bacillus thuringiensis str. Al Hakam] coenzyme PQQ synthesis protein [Bacillus thuringiensis str. Al Hakam]
orf3942	0.000103879	3.08976	hypothetical protein BH1001 [Bacillus halodurans C-125] BH1001 [Bacillus halodurans C-125]
orf3951	0.0019196	0.368468	hypothetical protein ABC3203 [Bacillus clausii KSM-K16] hypothetical protein [Bacillus clausii KSM-K16]
orf3960	2.3407e-05	0.103988	hypothetical protein BCE_4425 [Bacillus cereus ATCC 10987] conserved hypothetical protein [Bacillus cereus H3081.97] hypothetical protein BCAH187_A4476 [Bacillus cereus AH187] GTP pyrophosphokinase [Bacillus cereus Q1] conserved hypothetical protein [Baci
orf3961	8.14418e-06	0.189095	two component transcriptional regulator, winged helix family [Geobacillus sp. WCH70] two component transcriptional regulator, winged helix family [Geobacillus sp. WCH70]
orf3962	0.00177415	0.258714	integral membrane sensor signal transduction histidine kinase [Geobacillus sp. WCH70] integral membrane sensor signal transduction histidine kinase [Geobacillus sp. WCH70]
orf3963	0.00216791	0.361	putative phospholipase D [Bacillus pumilus ATCC 7061] putative phospholipase D [Bacillus pumilus ATCC 7061]
orf3972	0.00353557	3.23893	unknown sth
orf3974	0.000108687	2.69662	hypothetical protein BL03948 [Bacillus licheniformis ATCC 14580] hypothetical protein BLi04026 [Bacillus licheniformis ATCC 14580] conserved hypothetical protein [Bacillus licheniformis ATCC 14580] conserved hypothetical protein [Bacillus licheniformis DS
orf3980	0.0129203	0.403078	Lactate 2-monooxygenase [Alicyclobacillus acidocaldarius LAA1] Lactate 2-monooxygenase [Alicyclobacillus acidocaldarius LAA1]
orf3981	0.000218964	0.351521	ABC transporter permease [Bacillus sp. B14905] ABC transporter permease [Bacillus sp. B14905]
orf3982	0.000113629	0.30439	ABC transporter related [Bacillus weihenstephanensis KBAB4] ABC transporter related [Bacillus weihenstephanensis KBAB4]
orf3983	7.74506e-06	0.248442	hypothetical protein OB3327 [Oceanobacillus iheyensis HTE831] hypothetical conserved protein [Oceanobacillus iheyensis HTE831]
orf3989	0.00110541	3.71839	ThiJ/PfpI domain protein [Geobacillus sp. WCH70] ThiJ/PfpI domain protein [Geobacillus sp. WCH70]
orf3991	0.000316419	0.314084	hypothetical protein BB14905_09195 [Bacillus sp. B14905] hypothetical protein BB14905_09195 [Bacillus sp. B14905]
orf3992	0.000563962	0.353154	hypothetical protein Bsph_3807 [Lysinibacillus sphaericus C3-41] conserved hypothetical protein [Lysinibacillus sphaericus C3-41]
orf3994	0.00222515	0.374411	CDP-alcohol phosphatidyltransferase [Bacillus selenitireducens MLS10] CDP-alcohol phosphatidyltransferase [Bacillus selenitireducens MLS10]
orf4008	4.40344e-05	0.00899303	Homoserine dehydrogenase [Bacillus selenitireducens MLS10] Homoserine dehydrogenase [Bacillus selenitireducens MLS10]
orf4009	0.000165005	0.014574	Rhodanese domain protein [Bacillus selenitireducens MLS10] Rhodanese domain protein [Bacillus selenitireducens MLS10]
orf4010	2.39967e-05	0.0199603	Homoserine kinase [Bacillus selenitireducens MLS10] Homoserine kinase [Bacillus selenitireducens MLS10]
orf4022	0.034348	2.26822	protein of unknown function DUF1507 [Bacillus selenitireducens MLS10] protein of unknown function DUF1507 [Bacillus selenitireducens MLS10]
orf4036	2.54615e-05	0.23115	adenylyl cyclase class-3/4/guanylyl cyclase [Bacillus selenitireducens MLS10] adenylyl cyclase class-3/4/guanylyl cyclase [Bacillus selenitireducens MLS10]
orf4037	0.000404924	0.138475	anti-sigma-factor antagonist [Bacillus selenitireducens MLS10] anti-sigma-factor antagonist [Bacillus selenitireducens MLS10]
orf4038	0.000172882	0.248416	cobalamin B12-binding domain protein [Bacillus selenitireducens MLS10] cobalamin B12-binding domain protein [Bacillus selenitireducens MLS10]
orf4041	0.0027149	0.351654	FAD-dependent pyridine nucleotide-disulphide oxidoreductase [Bacillus cereus subsp. cytotoxis NVH 391-98] RecName: Full=Ferredoxin--NADP reductase 1; Short=Fd-NADP+ reductase 1; Short=FNR 1 FAD-dependent pyridine nucleotide-disulphide oxidoreductase [Baci
orf4042	0.00252868	0.312134	Ferrichrome ABC transporter (ATP-binding protein) [Anoxybacillus flavithermus WK1] Ferrichrome ABC transporter (ATP-binding protein) [Anoxybacillus flavithermus WK1]
orf4043	0.00295989	0.340681	periplasmic binding protein [Bacillus weihenstephanensis KBAB4] periplasmic binding protein [Bacillus weihenstephanensis KBAB4]
orf4050	7.13449e-06	2.1632	unknown sth
orf4068	0.00147523	2.00385	levanase
orf4079	0.0159239	2.79942	putative signal transduction histidine kinase [Bacillus coagulans 36D1] putative signal transduction histidine kinase [Bacillus coagulans 36D1]
orf4080	0.0205937	2.71067	two component LuxR family transcriptional regulator [Bacillus cereus subsp. cytotoxis NVH 391-98] two-component response regulator [Bacillus cereus] two component transcriptional regulator, LuxR family [Bacillus cereus subsp. cytotoxis NVH 391-98]
orf4095	0.000204805	2.08469	ABC-2 type transport system permease protein [Bacillus coagulans 36D1] ABC-2 type transport system permease protein [Bacillus coagulans 36D1]
orf4097	0.00192159	0.306818	periplasmic binding protein [Bacillus weihenstephanensis KBAB4] periplasmic binding protein [Bacillus weihenstephanensis KBAB4]
orf4098	0.000144619	2.10298	hypothetical protein BH1811 [Bacillus halodurans C-125] BH1811 [Bacillus halodurans C-125]
orf4099	0.0042227	2.11504	hypothetical protein BCB4264_A2009 [Bacillus cereus B4264] conserved hypothetical protein [Bacillus cereus B4264]
orf4156	9.89953e-05	0.490255	acetyltransferase [Bacillus cereus B4264] acetyltransferase [Bacillus cereus B4264]
orf4163	0.00044574	2.36645	MerR family transcriptional regulator [Alkaliphilus oremlandii OhILAs] transcriptional regulator, MerR family [Alkaliphilus oremlandii OhILAs]
orf4173	0.00234973	0.396521	oligopeptide ABC transporter (permease) [Bacillus licheniformis ATCC 14580] hypothetical protein BLi02812 [Bacillus licheniformis ATCC 14580] oligopeptide ABC transporter (permease) [Bacillus licheniformis ATCC 14580] putative protein [Bacillus lichenifor
orf4174	0.00229121	0.335674	oligopeptide ABC transporter (oligopeptide-binding protein) [Bacillus licheniformis ATCC 14580] hypothetical protein BLi02811 [Bacillus licheniformis ATCC 14580] oligopeptide ABC transporter (oligopeptide-binding protein) [Bacillus licheniformis ATCC 1458
orf4178	0.00853912	0.469412	hypothetical protein BSU02720 [Bacillus subtilis subsp. subtilis str. 168] hypothetical protein Bsubs1_01508 [Bacillus subtilis subsp. subtilis str. 168] hypothetical protein BsubsN3_01516 [Bacillus subtilis subsp. subtilis str. NCIB 3610] hypothetical pr
orf4190	0.00314253	2.24969	hypothetical protein BH2929 [Bacillus halodurans C-125] BH2929 [Bacillus halodurans C-125]
orf4191	0.000849822	2.14917	hypothetical protein [Gracilibacillus lacisalsi]
orf4192	0.000576813	2.25403	unknown sth

## Sheet: 8% VS 0% (>2-fold)
ProbeName	pvalues	foldchange	NR_annotion
orf0002	0.00875283	2.36864	tRNA-pseudouridine synthase I [Bacillus selenitireducens MLS10] tRNA-pseudouridine synthase I [Bacillus selenitireducens MLS10]
orf0003	0.0268492	2.47025	RNA-binding S4 domain protein [Bacillus selenitireducens MLS10] RNA-binding S4 domain protein [Bacillus selenitireducens MLS10]
orf0004	0.0145192	2.04013	cobalt transporter ATP-binding subunit [Bacillus licheniformis ATCC 14580] cobalt transporter ATP-binding subunit [Bacillus licheniformis ATCC 14580] RecName: Full=Cobalt import ATP-binding protein cbiO 2 ABC transport system ATP-binding protein [Bacillus licheniformis ATCC 14580] YbaE [Bacillus licheniformis DSM 13]
orf0052	0.000330775	2.11025	Serine O-acetyltransferase [Bacillus selenitireducens MLS10] Serine O-acetyltransferase [Bacillus selenitireducens MLS10]
orf0053	0.000828674	2.13485	unknown sth
orf0056	0.000536313	2.11297	4-diphosphocytidyl-2-methyl-D-erithritol synthase [Anoxybacillus flavithermus WK1] 4-diphosphocytidyl-2-methyl-D-erithritol synthase [Anoxybacillus flavithermus WK1]
orf0059	0.00641216	2.29939	Methylated-DNA--(protein)-cysteine S-methyltransferase [Bacillus selenitireducens MLS10] Methylated-DNA--(protein)-cysteine S-methyltransferase [Bacillus selenitireducens MLS10]
orf0064	0.000544059	3.83952	ribosomal protein L16 [Bacillus selenitireducens MLS10] ribosomal protein L16 [Bacillus selenitireducens MLS10]
orf0066	0.00792346	2.73394	glutamate synthase small subunit [Halobacillus halophilus]
orf0067	0.000576017	2.59164	glutamate synthase large subunit [Halobacillus halophilus]
orf0070	0.0396213	2.30288	hypothetical protein BH2292 [Bacillus halodurans C-125] BH2292 [Bacillus halodurans C-125]
orf0071	0.0159695	3.46097	oligopeptide ABC transporter (oligopeptide-binding protein) [Bacillus halodurans C-125] oligopeptide ABC transporter (oligopeptide-binding protein) [Bacillus halodurans C-125]
orf0073	0.000201451	3.66737	hypothetical protein BSG1_09388 [Bacillus sp. SG-1] hypothetical protein BSG1_09388 [Bacillus sp. SG-1]
orf0080	0.000721251	2.06802	ABC-type amino acid transport system permease component-like protein [Bacillus selenitireducens MLS10] ABC-type amino acid transport system permease component-like protein [Bacillus selenitireducens MLS10]
orf0083	0.00150382	3.82606	Rhodanese domain protein [Bacillus selenitireducens MLS10] Rhodanese domain protein [Bacillus selenitireducens MLS10]
orf0084	0.016609	3.2452	unknown sth
orf0087	0.00573581	0.116302	polysaccharide deacetylase [Bacillus selenitireducens MLS10] polysaccharide deacetylase [Bacillus selenitireducens MLS10]
orf0089	3.22056e-05	0.0888746	alpha/beta hydrolase fold [Bacillus selenitireducens MLS10] alpha/beta hydrolase fold [Bacillus selenitireducens MLS10]
orf0093	0.000276597	0.382967	transferase [Bacillus licheniformis ATCC 14580] hypothetical protein BLi00805 [Bacillus licheniformis ATCC 14580] putative transferase, conserved hypothetical protein [Bacillus licheniformis ATCC 14580] putative protein [Bacillus licheniformis DSM 13]
orf0097	0.00320725	2.62129	UDP-N-acetylmuramyl-tripeptide synthetase [Bacillus selenitireducens MLS10] UDP-N-acetylmuramyl-tripeptide synthetase [Bacillus selenitireducens MLS10]
orf0107	0.00286333	0.322753	HAD superfamily hydrolase [Bacillus thuringiensis str. Al Hakam] hydrolase, haloacid dehalogenase-like family, possible 4-nitrophenylphosphatase [Bacillus thuringiensis str. Al Hakam]
orf0108	0.00178687	0.19354	putative transcriptional regulator [Bacillus selenitireducens MLS10] putative transcriptional regulator [Bacillus selenitireducens MLS10]
orf0109	2.42493e-05	0.436742	cell division protein FtsA [Bacillus selenitireducens MLS10] cell division protein FtsA [Bacillus selenitireducens MLS10]
orf0110	8.24752e-05	0.0584257	fructose 1,6-bisphosphatase II [Bacillus halodurans C-125] glycerol-inducible protein [Bacillus halodurans C-125]
orf0111	0.00381824	0.300794	alanine racemase domain protein [Bacillus selenitireducens MLS10] alanine racemase domain protein [Bacillus selenitireducens MLS10]
orf0115	0.000811376	3.58858	unknown sth
orf0116	5.302e-05	3.04659	unknown sth
orf0117	0.00285861	2.34401	lipoyl synthase [Bacillus halodurans C-125] RecName: Full=Lipoyl synthase; AltName: Full=Lipoic acid synthase; AltName: Full=Lipoate synthase; AltName: Full=Sulfur insertion protein lipA; AltName: Full=Lip-syn; Short=LS lipoic acid synthetase [Bacillus halodurans C-125]
orf0123	0.0115823	0.34879	unknown sth
orf0140	0.00200121	0.354669	unknown sth
orf0142	0.00344041	0.235217	peptidase S8 and S53 subtilisin kexin sedolisin [Bacillus cereus subsp. cytotoxis NVH 391-98] peptidase S8 and S53 subtilisin kexin sedolisin [Bacillus cereus subsp. cytotoxis NVH 391-98]
orf0143	0.000321522	0.227935	hypothetical protein G11MC16DRAFT_3492 [Geobacillus sp. G11MC16] hypothetical protein G11MC16DRAFT_3492 [Geobacillus sp. G11MC16]
orf0144	0.0032401	0.2579	hypothetical protein ABC0272 [Bacillus clausii KSM-K16] hypothetical protein [Bacillus clausii KSM-K16]
orf0154	0.00614247	0.445719	hypothetical protein ABC3634 [Bacillus clausii KSM-K16] conserved hypothetical protein [Bacillus clausii KSM-K16]
orf0155	0.000116911	0.0810025	anti protein [Bacillus licheniformis ATCC 14580] YbdN [Bacillus licheniformis ATCC 14580] antibacterial protein [Bacillus licheniformis ATCC 14580] YbdN [Bacillus licheniformis DSM 13]
orf0156	0.00142795	0.137187	unknown sth
orf0159	0.00294798	5.85375	unknown sth
orf0162	0.000330618	0.448777	unknown sth
orf0182	0.000411019	0.37511	hypothetical protein BCE_2471 [Bacillus cereus ATCC 10987] conserved hypothetical protein [Bacillus cereus ATCC 10987]
orf0183	0.00191279	0.310789	Acyl-CoA dehydrogenase type 2 domain [Geobacillus sp. WCH70] Acyl-CoA dehydrogenase type 2 domain [Geobacillus sp. WCH70]
orf0184	0.00137533	0.477395	MreBH [Bacillus amyloliquefaciens FZB42] MreBH [Bacillus amyloliquefaciens FZB42]
orf0186	0.00097719	0.106477	unknown sth
orf0187	0.000570712	0.0633386	unknown sth
orf0188	5.25647e-05	0.0330715	hypothetical protein BH3844 [Bacillus halodurans C-125] BH3844 [Bacillus halodurans C-125]
orf0191	0.0235302	2.14286	hypothetical protein CLL_A1620 [Clostridium botulinum B str. Eklund 17B] conserved hypothetical protein [Clostridium botulinum B str. Eklund 17B]
orf0196	0.000388815	0.368702	unknown sth
orf0198	5.49474e-05	0.272362	unknown sth
orf0199	0.000269165	0.225108	unknown sth
orf0200	2.74845e-05	0.306539	hypothetical protein [Pseudobutyrivibrio ruminis]
orf0204	0.00047916	2.22676	ribokinase [Bacillus selenitireducens MLS10] ribokinase [Bacillus selenitireducens MLS10]
orf0213	0.000442946	0.382927	transport system protein [Bacillus halodurans C-125] RecName: Full=Phosphonates import ATP-binding protein phnC 1 transport system protein [Bacillus halodurans C-125]
orf0214	0.000982417	0.158081	hypothetical protein BH0439 [Bacillus halodurans C-125] BH0439 [Bacillus halodurans C-125]
orf0215	0.000308007	3.30613	hypothetical protein ABC3210 [Bacillus clausii KSM-K16] conserved hypothetical protein [Bacillus clausii KSM-K16]
orf0216	1.51137e-06	4.20509	unknown sth
orf0217	3.24029e-05	4.04507	arginyl-tRNA synthetase [Bacillus weihenstephanensis KBAB4] arginyl-tRNA synthetase [Bacillus weihenstephanensis KBAB4]
orf0218	0.000951122	2.13364	oxidoreductase, short-chain dehydrogenase/reductase family [Bacillus cereus NVH0597-99] oxidoreductase, short-chain dehydrogenase/reductase family [Bacillus cereus NVH0597-99]
orf0221	0.00843611	2.32255	gluconate permease [Clostridium perfringens str. 13] putative permease protein [Clostridium perfringens ATCC 13124] putative permease protein [Clostridium perfringens E str. JGS1987] putative permease protein [Clostridium perfringens B str. ATCC 3626] putative permease protein [Clostridium perfringens CPE str. F4969] putative permease protein [Clostridium perfringens NCTC 8239] putative permease …
orf0225	0.000591335	3.28208	glutathione-dependent formaldehyde dehydrogenase [Bacillus clausii KSM-K16] glutathione-dependent formaldehyde dehydrogenase [Bacillus clausii KSM-K16]
orf0226	0.0007932	0.343713	amino acid degradation [Bacillus sp. B14905] amino acid degradation [Bacillus sp. B14905]
orf0227	0.00530666	0.274405	NAD-dependent protein deacetylase SIR2 family-like protein [Bacillus selenitireducens MLS10] NAD-dependent protein deacetylase SIR2 family-like protein [Bacillus selenitireducens MLS10]
orf0228	0.000985102	0.251477	hypothetical protein [Amphibacillus jilinensis]
orf0229	0.000942275	0.282742	hypothetical protein BH4018 [Bacillus halodurans C-125] BH4018 [Bacillus halodurans C-125]
orf0230	0.0051475	3.39838	hypothetical protein Bsubs1_05078 [Bacillus subtilis subsp. subtilis str. 168] hypothetical protein BsubsN3_05019 [Bacillus subtilis subsp. subtilis str. NCIB 3610] hypothetical protein BsubsJ_04963 [Bacillus subtilis subsp. subtilis str. JH642] hypothetical protein BsubsS_05064 [Bacillus subtilis subsp. subtilis str. SMY]
orf0231	7.56345e-06	2.2267	hypothetical protein Pjdr2DRAFT_4197 [Paenibacillus sp. JDR-2] hypothetical protein Pjdr2DRAFT_4197 [Paenibacillus sp. JDR-2]
orf0234	8.72099e-05	2.17099	beta-glucosidase (Gentiobiase) (Cellobiase) (Beta-D-glucoside glucohydrolase) (Amygdalase) [Bacillus pumilus ATCC 7061] beta-glucosidase (Gentiobiase) (Cellobiase) (Beta-D-glucoside glucohydrolase) (Amygdalase) [Bacillus pumilus ATCC 7061]
orf0236	1.30061e-05	0.303036	BglG family transcriptional antiterminator [Bacillus cereus E33L] transcriptional antiterminators, BglG family [Bacillus cereus E33L]
orf0240	0.000549544	2.65273	methyl-accepting chemotaxis protein [Bacillus halodurans C-125] methyl-accepting chemotaxis protein [Bacillus halodurans C-125]
orf0245	5.35371e-07	2.40731	unknown sth
orf0249	0.00417772	2.31443	PTS system, beta-glucoside-specific IIABC subunit [Exiguobacterium sibiricum 255-15] PTS system, beta-glucoside-specific IIABC subunit [Exiguobacterium sibiricum 255-15]
orf0252	0.00280958	0.449945	hypothetical protein BH1851 [Bacillus halodurans C-125] BH1851 [Bacillus halodurans C-125]
orf0253	0.0034053	0.472405	(3R)-hydroxymyristoyl-(acyl carrier protein)-dehydratase [Bacillus halodurans C-125] RecName: Full=Uncharacterized thioester dehydrase BH1850 YWPB [Bacillus halodurans] (3R)-hydroxymyristoyl-(acyl carrier protein)-dehydratase [Bacillus halodurans C-125]
orf0254	0.0190127	0.440003	enoyl-CoA hydratase [Bacillus halodurans C-125] enoyl-CoA hydratase [Bacillus halodurans C-125]
orf0256	0.000715475	0.332831	hypothetical protein BH1847 [Bacillus halodurans C-125] BH1847 [Bacillus halodurans C-125]
orf0257	0.000393168	0.244044	acyl-carrier protein [Bacillus halodurans C-125] acyl-carrier protein [Bacillus halodurans C-125]
orf0258	0.000478662	0.306987	hypothetical protein BH1845 [Bacillus halodurans C-125] BH1845 [Bacillus halodurans C-125]
orf0259	0.000301976	0.283774	3-oxoacyl-[acyl-carrier-protein] synthase III [Bacillus halodurans C-125] 3-oxoacyl-[acyl-carrier-protein] synthase III [Bacillus halodurans C-125]
orf0260	0.00190053	0.350283	hypothetical protein BH1843 [Bacillus halodurans C-125] BH1843 [Bacillus halodurans C-125]
orf0261	0.00634428	0.416048	3-oxoacyl-(acyl-carrier protein) reductase [Bacillus halodurans C-125] 3-oxoacyl-(acyl-carrier protein) reductase [Bacillus halodurans C-125]
orf0262	0.000122192	0.319262	acyl-carrier protein [Bacillus halodurans C-125] acyl-carrier protein [Bacillus halodurans C-125]
orf0263	7.66757e-05	0.390054	3-oxoacyl-(acyl-carrier-protein) synthase II [Bacillus halodurans C-125] 3-oxoacyl-(acyl-carrier-protein) synthase II [Bacillus halodurans C-125]
orf0271	0.000746585	4.60834	transcriptional regulator, TetR family [Natranaerobius thermophilus JW/NM-WN-LF] transcriptional regulator, TetR family [Natranaerobius thermophilus JW/NM-WN-LF]
orf0272	0.000681059	6.53779	heavy metal translocating P-type ATPase [Bacillus selenitireducens MLS10] heavy metal translocating P-type ATPase [Bacillus selenitireducens MLS10]
orf0275	0.00398393	0.478381	two component transcriptional regulator [Alkaliphilus metalliredigens QYMF] two component transcriptional regulator, winged helix family [Alkaliphilus metalliredigens QYMF]
orf0279	4.69859e-05	3.85872	histidine kinase, dimerisation and phosphoacceptor region [Bacillus selenitireducens MLS10] histidine kinase, dimerisation and phosphoacceptor region [Bacillus selenitireducens MLS10]
orf0290	5.81317e-05	0.374936	iron compound ABC transporter, permease protein [Bacillus coahuilensis m4-4]
orf0291	0.00115987	0.2963	hypothetical protein Bcoam_17625 [Bacillus coahuilensis m4-4]
orf0295	0.0440263	2.01726	homocysteine methyltransferase [Bacillus licheniformis ATCC 14580] homocysteine methyltransferase [Bacillus licheniformis ATCC 14580] Homocysteine S-methyltransferase YbgG [Bacillus licheniformis ATCC 14580] YbgG [Bacillus licheniformis DSM 13]
orf0310	0.00286568	0.32823	hypothetical protein RPE_3311 [Rhodopseudomonas palustris BisA53] hypothetical protein RPE_3311 [Rhodopseudomonas palustris BisA53]
orf0311	0.000939849	0.427087	hypothetical protein ROSEINA2194_00157 [Roseburia inulinivorans DSM 16841]
orf0316	0.000398787	0.120139	hypothetical protein OB2771 [Oceanobacillus iheyensis HTE831] hypothetical protein [Oceanobacillus iheyensis HTE831]
orf0317	0.00101327	0.148802	protein of unknown function DUF909 [Geobacillus sp. Y412MC10] protein of unknown function DUF909 [Geobacillus sp. Y412MC10]
orf0318	3.24296e-05	0.135318	conserved hypothetical protein [Geobacillus sp. Y412MC10] conserved hypothetical protein [Geobacillus sp. Y412MC10]
orf0337	0.000622109	0.480801	unknown sth
orf0338	0.00534937	3.29215	transcriptional repressor of PBSX genes [Geobacillus kaustophilus HTA426] transcriptional repressor of PBSX genes [Geobacillus kaustophilus HTA426]
orf0341	0.00195185	0.464488	FAD dependent oxidoreductase [Bacillus selenitireducens MLS10] FAD dependent oxidoreductase [Bacillus selenitireducens MLS10]
orf0345	0.0245224	2.20611	phage shock protein A, PspA [Paenibacillus sp. JDR-2] phage shock protein A, PspA [Paenibacillus sp. JDR-2]
orf0352	0.00497079	0.310029	sugar ABC transporter permease [Bacillus clausii KSM-K16] sugar ABC transporter permease [Bacillus clausii KSM-K16]
orf0353	0.00437155	0.166281	ABC-type sugar transport system periplasmic component-like protein [Bacillus selenitireducens MLS10] ABC-type sugar transport system periplasmic component-like protein [Bacillus selenitireducens MLS10]
orf0356	0.00123916	2.3184	alpha-galactosidase AgaN [Geobacillus stearothermophilus]
orf0364	8.80918e-05	0.0446389	SC protease [Bacillus sp. KSM-LD1]
orf0369	0.000100248	0.414561	oligopeptide ABC transporter ATP-binding protein [Bacillus clausii KSM-K16] oligopeptide ABC transporter ATP-binding protein [Bacillus clausii KSM-K16]
orf0370	0.00327403	0.407034	metal dependent phosphohydrolase [Bacillus selenitireducens MLS10] metal dependent phosphohydrolase [Bacillus selenitireducens MLS10]
orf0372	0.00562909	0.489055	unknown sth
orf0374	0.000172012	0.260832	hypothetical protein ABC3241 [Bacillus clausii KSM-K16] conserved hypothetical protein [Bacillus clausii KSM-K16]
orf0375	0.00122765	0.382898	unknown sth
orf0378	0.000731878	0.412432	teichoic acid glycosylation protein, putative [Carnobacterium sp. AT7] teichoic acid glycosylation protein, putative [Carnobacterium sp. AT7]
orf0381	0.000465069	0.190108	protein of unknown function DUF214 [Dethiobacter alkaliphilus AHT 1] protein of unknown function DUF214 [Dethiobacter alkaliphilus AHT 1]
orf0383	0.000270449	2.02442	2-dehydro-3-deoxygluconokinase [Bacillus cereus E33L] 2-dehydro-3-deoxygluconokinase [Bacillus cereus E33L]
orf0390	0.00507659	0.240535	C4-dicarboxylate transport system (permease small protein) [Bacillus halodurans C-125] C4-dicarboxylate transport system (permease small protein) [Bacillus halodurans C-125]
orf0391	0.000670441	0.254741	C4-dicarboxylate transport system (C4-dicarboxylate-binding protein) [Bacillus halodurans C-125] C4-dicarboxylate transport system (C4-dicarboxylate-binding protein) [Bacillus halodurans C-125]
orf0393	9.11355e-06	2.50951	hypothetical protein B14911_13582 [Bacillus sp. NRRL B-14911] hypothetical protein B14911_13582 [Bacillus sp. NRRL B-14911]
orf0394	0.000101854	3.29122	unknown sth
orf0396	0.000432858	2.11587	unknown sth
orf0403	0.00023567	5.64476	Trp repressor binding protein, putative [Bacillus licheniformis ATCC 14580] hypothetical protein BLi02026 [Bacillus licheniformis ATCC 14580] Trp repressor binding protein, putative [Bacillus licheniformis ATCC 14580] conserved hypothetical protein [Bacillus licheniformis DSM 13]
orf0404	0.000725201	6.85886	YfiD [Bacillus licheniformis ATCC 14580] membrane protein YfiD [Bacillus licheniformis ATCC 14580] YfiD [Bacillus licheniformis DSM 13] conserved membrane protein YfiD [Bacillus licheniformis ATCC 14580]
orf0406	0.000363785	0.31061	DNA-binding protein [Bacillus licheniformis ATCC 14580] hypothetical protein BLi02022 [Bacillus licheniformis ATCC 14580] hypothetical DNA-binding protein [Bacillus licheniformis ATCC 14580] putative protein [Bacillus licheniformis DSM 13]
orf0407	0.000113695	0.0782081	unknown sth
orf0409	0.000441285	2.86613	unknown sth
orf0422	0.00249111	2.12802	hypothetical protein ABC1051 [Bacillus clausii KSM-K16] conserved hypothetical protein [Bacillus clausii KSM-K16]
orf0424	0.000177974	2.05243	unknown sth
orf0428	0.0113495	2.40282	unknown sth
orf0429	0.0148608	2.48881	diacylglycerol kinase catalytic region [Geobacillus sp. Y412MC10] diacylglycerol kinase catalytic region [Geobacillus sp. Y412MC10]
orf0431	0.0157348	0.308834	unknown sth
orf0432	0.00139023	3.19363	unknown sth
orf0433	0.000171646	2.75788	transport system permease protein [Bacillus selenitireducens MLS10] transport system permease protein [Bacillus selenitireducens MLS10]
orf0438	8.6623e-05	3.14039	5-methyltetrahydropteroyltriglutamate--homocysteine methyltransferase [Bacillus halodurans C-125] RecName: Full=5-methyltetrahydropteroyltriglutamate--homocysteine methyltransferase; AltName: Full=Methionine synthase, vitamin-B12 independent isozyme; AltName: Full=Cobalamin-independent methionine synthase homosystein methyl transferase [Bacillus halodurans C-125]
orf0443	0.00474156	2.55761	guanylate kinase [Bacillus selenitireducens MLS10] guanylate kinase [Bacillus selenitireducens MLS10]
orf0444	0.00356279	2.39794	GCN5-related N-acetyltransferase [Bacillus selenitireducens MLS10] GCN5-related N-acetyltransferase [Bacillus selenitireducens MLS10]
orf0451	0.00375467	0.368484	unknown sth
orf0452	0.00953247	2.13345	response regulator receiver protein [Bacillus selenitireducens MLS10] response regulator receiver protein [Bacillus selenitireducens MLS10]
orf0456	0.00829204	2.08687	hypothetical protein GYMC10DRAFT_5664 [Geobacillus sp. Y412MC10] hypothetical protein GYMC10DRAFT_5664 [Geobacillus sp. Y412MC10]
orf0458	5.61715e-06	2.00148	NERD [Bacillus coagulans 36D1] NERD [Bacillus coagulans 36D1]
orf0477	0.0205871	0.325491	adenylosuccinate synthetase [Bacillus halodurans C-125] RecName: Full=Adenylosuccinate synthetase; AltName: Full=IMP--aspartate ligase; AltName: Full=AdSS; AltName: Full=AMPSase adenylosuccinate synthetase [Bacillus halodurans C-125]
orf0478	0.0178801	0.386786	hypothetical protein BselDRAFT_2403 [Bacillus selenitireducens MLS10] D-tyrosyl-tRNA(Tyr) deacylase [Bacillus selenitireducens MLS10] D-tyrosyl-tRNA(Tyr) deacylase [Bacillus selenitireducens MLS10] hypothetical protein BselDRAFT_2403 [Bacillus selenitireducens MLS10]
orf0486	0.00259279	4.92795	hypothetical protein BH4053 [Bacillus halodurans C-125] BH4053 [Bacillus halodurans C-125]
orf0496	9.07735e-06	2.93647	unknown sth
orf0497	0.000743198	2.8231	pyrophosphatase [Lysinibacillus sphaericus C3-41] pyrophosphatase [Lysinibacillus sphaericus C3-41]
orf0516	0.00135806	0.168643	PTS system, glucose-like IIB subunint [Bacillus selenitireducens MLS10] PTS system, glucose-like IIB subunint [Bacillus selenitireducens MLS10]
orf0518	0.000288095	2.95501	Uncharacterized protein-like protein [Bacillus selenitireducens MLS10] Uncharacterized protein-like protein [Bacillus selenitireducens MLS10]
orf0519	0.00976575	2.10866	conserved hypothetical protein [Bacillus selenitireducens MLS10] conserved hypothetical protein [Bacillus selenitireducens MLS10]
orf0520	0.00303708	2.19812	hypothetical protein [Bacillus firmus]
orf0537	0.00473234	4.88924	unknown sth
orf0538	0.00670833	0.385156	membrane protein [Bacillus aurantiacus]
orf0539	0.000356676	0.185594	post-translocation molecular chaperone [Bacillus sp. NRRL B-14911] post-translocation molecular chaperone [Bacillus sp. NRRL B-14911]
orf0542	2.14218e-05	4.7518	Uncharacterized protein-like protein [Bacillus selenitireducens MLS10] Uncharacterized protein-like protein [Bacillus selenitireducens MLS10]
orf0543	0.000322015	0.356502	protein of unknown function DUF964 [Bacillus selenitireducens MLS10] protein of unknown function DUF964 [Bacillus selenitireducens MLS10]
orf0568	0.0030988	0.480979	protein of unknown function DUF28 [Natranaerobius thermophilus JW/NM-WN-LF] protein of unknown function DUF28 [Natranaerobius thermophilus JW/NM-WN-LF]
orf0569	0.000174876	0.423429	bypass-of-forespore protein C (forespore regulator of the sigma-K checkpoint) [Bacillus sp. SG-1] bypass-of-forespore protein C (forespore regulator of the sigma-K checkpoint) [Bacillus sp. SG-1]
orf0580	0.000380301	0.385471	hypothetical protein BcerKBAB4_4950 [Bacillus weihenstephanensis KBAB4] protein of unknown function DUF368 [Bacillus weihenstephanensis KBAB4]
orf0581	0.00189411	0.350951	unknown sth
orf0582	0.000441061	0.436803	Prephenate dehydratase [Bacillus selenitireducens MLS10] Prephenate dehydratase [Bacillus selenitireducens MLS10]
orf0591	0.00289479	2.04264	unknown sth
orf0595	0.00145219	0.306778	adenine phosphoribosyltransferase [Bacillus selenitireducens MLS10] adenine phosphoribosyltransferase [Bacillus selenitireducens MLS10]
orf0596	0.000208598	0.44583	metal dependent phosphohydrolase [Bacillus selenitireducens MLS10] metal dependent phosphohydrolase [Bacillus selenitireducens MLS10]
orf0613	0.00160935	0.394535	tRNA (5-methylaminomethyl-2-thiouridylate)-methyltransferase [Bacillus selenitireducens MLS10] tRNA (5-methylaminomethyl-2-thiouridylate)-methyltransferase [Bacillus selenitireducens MLS10]
orf0624	0.0116376	0.477154	O-methyltransferase, family 3 [Bacillus selenitireducens MLS10] O-methyltransferase, family 3 [Bacillus selenitireducens MLS10]
orf0626	0.000282906	0.279361	peptidase U32 [Bacillus selenitireducens MLS10] peptidase U32 [Bacillus selenitireducens MLS10]
orf0627	0.000236918	0.0858943	thiazole biosynthesis family protein [Thermosinus carboxydivorans Nor1] thiazole biosynthesis family protein [Thermosinus carboxydivorans Nor1]
orf0628	5.67037e-05	0.0762906	thiazole biosynthesis protein ThiH [Thermosinus carboxydivorans Nor1] thiazole biosynthesis protein ThiH [Thermosinus carboxydivorans Nor1]
orf0629	0.000857219	0.106515	transcriptional regulator TenI [Bacillus anthracis str. Ames] transcriptional regulator TenI [Bacillus anthracis str. 'Ames Ancestor'] transcriptional regulator TenI [Bacillus anthracis str. Sterne] transcriptional regulator TenI [Bacillus thuringiensis serovar konkukian str. 97-27] transcriptional regulator TenI [Bacillus cereus E33L] COG0352: Thiamine monophosphate synthase [Bacillus anthracis …
orf0630	7.43037e-05	0.107217	thiamine biosynthesis protein ThiS [Desulfovibrio desulfuricans subsp. desulfuricans str. G20] thiamine biosynthesis protein ThiS [Desulfovibrio desulfuricans G20]
orf0631	0.000176185	0.0913196	hesA/moeB/thiF family protein [Bacillus cereus G9842] hesA/moeB/thiF family protein [Bacillus cereus G9842]
orf0632	2.26391e-05	2.4771	peptidase S9 prolyl oligopeptidase active site domain protein [Geobacillus sp. WCH70] peptidase S9 prolyl oligopeptidase active site domain protein [Geobacillus sp. WCH70]
orf0633	0.000399738	0.359861	Flagellin and related hook-associated protein-like protein [Bacillus selenitireducens MLS10] Flagellin and related hook-associated protein-like protein [Bacillus selenitireducens MLS10]
orf0639	0.00242811	5.3407	HxlR family transcriptional regulator [Methylobacterium radiotolerans JCM 2831] transcriptional regulator, HxlR family [Methylobacterium radiotolerans JCM 2831]
orf0641	0.000141537	3.25482	uroporphyrin-III C-methyltransferase [Geobacillus sp. WCH70] uroporphyrin-III C-methyltransferase [Geobacillus sp. WCH70]
orf0642	0.000220088	3.62085	ferredoxin--nitrite reductase [Bacillus cereus subsp. cytotoxis NVH 391-98] Ferredoxin--nitrite reductase [Bacillus cereus subsp. cytotoxis NVH 391-98]
orf0643	0.000625419	3.41288	adenylyl-sulfate kinase [Bacillus weihenstephanensis KBAB4] Adenylyl-sulfate kinase [Bacillus weihenstephanensis KBAB4]
orf0644	4.61449e-05	3.51298	sulfate adenylyltransferase [Bacillus cereus subsp. cytotoxis NVH 391-98] RecName: Full=Sulfate adenylyltransferase; AltName: Full=Sulfate adenylate transferase; Short=SAT; AltName: Full=ATP-sulfurylase sulfate adenylyltransferase [Bacillus cereus subsp. cytotoxis NVH 391-98]
orf0645	0.00125724	6.34942	adenylylsulfate reductase, thioredoxin dependent [Bacillus coagulans 36D1] adenylylsulfate reductase, thioredoxin dependent [Bacillus coagulans 36D1]
orf0646	0.00447108	3.75156	sodium-dependent phosphate transporter [Bacillus halodurans C-125] sodium-dependent phosphate transporter [Bacillus halodurans C-125]
orf0655	0.00441054	2.68103	2-cys peroxiredoxin [Bacillus halodurans C-125] 2-cys peroxiredoxin [Bacillus halodurans C-125]
orf0659	0.00669462	2.12051	Multisubunit Na+/H+ antiporter MnhG subunit-like protein [Bacillus selenitireducens MLS10] Multisubunit Na+/H+ antiporter MnhG subunit-like protein [Bacillus selenitireducens MLS10]
orf0660	0.00950835	2.05356	hypothetical protein BselDRAFT_0968 [Bacillus selenitireducens MLS10] hypothetical protein BselDRAFT_0968 [Bacillus selenitireducens MLS10]
orf0661	0.0187959	2.11506	alkyl hydroperoxide reductase/ Thiol specific antioxidant/ Mal allergen [Bacillus selenitireducens MLS10] alkyl hydroperoxide reductase/ Thiol specific antioxidant/ Mal allergen [Bacillus selenitireducens MLS10]
orf0662	0.00122353	2.35984	IMP dehydrogenase., tRNA adenylyltransferase [Bacillus selenitireducens MLS10] IMP dehydrogenase., tRNA adenylyltransferase [Bacillus selenitireducens MLS10]
orf0663	0.00677307	2.26165	MrpC [synthetic construct]
orf0664	0.00691712	2.31177	phosphatidylserine decarboxylase [Bacillus selenitireducens MLS10] phosphatidylserine decarboxylase [Bacillus selenitireducens MLS10]
orf0665	0.00877974	2.08626	NADH dehydrogenase (quinone) [Bacillus selenitireducens MLS10] NADH dehydrogenase (quinone) [Bacillus selenitireducens MLS10]
orf0668	1.25437e-05	2.03796	YqeG [Bacillus sp. SG-1] YqeG [Bacillus sp. SG-1]
orf0673	0.0227307	2.03539	NADH-ubiquinone oxidoreductase, chain 4L [Bacillus selenitireducens MLS10] NADH-ubiquinone oxidoreductase, chain 4L [Bacillus selenitireducens MLS10]
orf0675	0.00048725	2.08668	monovalent cation/H+ antiporter, subunit 1 [Bacillus selenitireducens MLS10] monovalent cation/H+ antiporter, subunit 1 [Bacillus selenitireducens MLS10]
orf0689	3.5295e-06	5.01419	heat-shock protein (activation of DnaK) [Bacillus halodurans C-125] RecName: Full=Protein grpE; AltName: Full=HSP-70 cofactor heat-shock protein (activation of DnaK) [Bacillus halodurans C-125]
orf0690	0.00729403	5.50873	class I heat-shock protein (chaperonin) [Bacillus halodurans C-125] RecName: Full=Chaperone protein dnaK; AltName: Full=Heat shock protein 70; AltName: Full=Heat shock 70 kDa protein; AltName: Full=HSP70 class I heat-shock protein (chaperonin) [Bacillus halodurans C-125]
orf0691	2.36087e-06	3.6594	DNA polymerase III, delta subunit [Bacillus selenitireducens MLS10] DNA polymerase III, delta subunit [Bacillus selenitireducens MLS10]
orf0692	0.00294909	3.29195	Ribosomal protein L11 methylase [Anoxybacillus flavithermus WK1] Ribosomal protein L11 methylase [Anoxybacillus flavithermus WK1]
orf0693	0.000487987	2.14725	hypothetical protein BH1350 [Bacillus halodurans C-125] BH1350 [Bacillus halodurans C-125]
orf0694	0.000365841	2.39574	putative oxygen-independent coproporphyrinogen III oxidase [Bacillus selenitireducens MLS10] putative oxygen-independent coproporphyrinogen III oxidase [Bacillus selenitireducens MLS10]
orf0699	0.000833931	2.42402	hypothetical protein BH1356 [Bacillus halodurans C-125] BH1356 [Bacillus halodurans C-125]
orf0716	0.000262673	0.387369	protein of unknown function DUF188 [Paenibacillus sp. JDR-2] protein of unknown function DUF188 [Paenibacillus sp. JDR-2]
orf0719	0.000147586	0.467182	GTP-binding protein Era [Bacillus selenitireducens MLS10] GTP-binding protein Era [Bacillus selenitireducens MLS10]
orf0720	0.00185221	0.484593	DNA repair protein RecO [Bacillus selenitireducens MLS10] DNA repair protein RecO [Bacillus selenitireducens MLS10]
orf0722	0.00252229	2.4893	Glycine--tRNA ligase [Bacillus selenitireducens MLS10] Glycine--tRNA ligase [Bacillus selenitireducens MLS10]
orf0730	3.35657e-05	0.116164	two-component sensor histidine kinase [Bacillus halodurans C-125] two-component sensor histidine kinase [Bacillus halodurans C-125]
orf0731	0.000179106	0.24404	glycerophosphoryl diester phosphodiesterase [Bacillus selenitireducens MLS10] glycerophosphoryl diester phosphodiesterase [Bacillus selenitireducens MLS10]
orf0743	0.000116771	0.276931	hypothetical protein BSU10980 [Bacillus subtilis subsp. subtilis str. 168] hypothetical protein Bsubs1_06061 [Bacillus subtilis subsp. subtilis str. 168] hypothetical protein BsubsN3_05992 [Bacillus subtilis subsp. subtilis str. NCIB 3610] hypothetical protein BsubsJ_05941 [Bacillus subtilis subsp. subtilis str. JH642] hypothetical protein BsubsS_06047 [Bacillus subtilis subsp. subtilis str. SMY]…
orf0744	0.00320744	0.420718	Ppx/GppA phosphatase [Bacillus selenitireducens MLS10] Ppx/GppA phosphatase [Bacillus selenitireducens MLS10]
orf0758	0.0171906	0.487905	hypothetical protein Exig_1257 [Exiguobacterium sibiricum 255-15] hypothetical protein Exig_1257 [Exiguobacterium sibiricum 255-15]
orf0759	0.0046828	0.473167	glycoside hydrolase, family 3 domain protein [Bacillus selenitireducens MLS10] glycoside hydrolase, family 3 domain protein [Bacillus selenitireducens MLS10]
orf0772	0.000133626	0.325961	ribosomal protein L33 [Bacillus selenitireducens MLS10] ribosomal protein L33 [Bacillus selenitireducens MLS10]
orf0782	0.000980387	0.166328	putative transcriptional regulator [Bacillus selenitireducens MLS10] putative transcriptional regulator [Bacillus selenitireducens MLS10]
orf0794	1.11384e-05	5.48179	glycine cleavage system T protein [Geobacillus sp. WCH70] glycine cleavage system T protein [Geobacillus sp. WCH70]
orf0795	0.000195506	5.74941	Glycine dehydrogenase (decarboxylating) [Bacillus selenitireducens MLS10] Glycine dehydrogenase (decarboxylating) [Bacillus selenitireducens MLS10]
orf0796	0.00092194	6.29125	Glycine dehydrogenase (decarboxylating) [Bacillus selenitireducens MLS10] Glycine dehydrogenase (decarboxylating) [Bacillus selenitireducens MLS10]
orf0817	0.000690015	2.02999	hypothetical protein BselDRAFT_1081 [Bacillus selenitireducens MLS10] hypothetical protein BselDRAFT_1081 [Bacillus selenitireducens MLS10]
orf0833	0.000926642	0.204693	two-component response regulator central for the initiation of sporulation [Bacillus halodurans C-125] two-component response regulator central for the initiation of sporulation [Bacillus halodurans C-125]
orf0834	7.62848e-05	0.114299	hypothetical protein B4070_0595 [Bacillus subtilis]
orf0835	0.00295382	0.155999	hypothetical protein Cphy_0936 [Clostridium phytofermentans ISDg] conserved hypothetical protein [Clostridium phytofermentans ISDg]
orf0836	0.000166671	0.264281	hypothetical protein BH2544 [Bacillus halodurans C-125] BH2544 [Bacillus halodurans C-125]
orf0839	0.000488539	2.31599	response regulator receiver protein [Bacillus selenitireducens MLS10] response regulator receiver protein [Bacillus selenitireducens MLS10]
orf0846	0.016356	2.13744	unknown sth
orf0847	0.00436846	3.50294	hypothetical protein BH2760 [Bacillus halodurans C-125] BH2760 [Bacillus halodurans C-125]
orf0857	1.07341e-05	0.480744	ribosomal-protein-alanine N-acetyltransferase [Bacillus halodurans C-125] ribosomal-protein-alanine N-acetyltransferase [Bacillus halodurans C-125]
orf0870	0.00108954	0.417741	Bile acid:sodium symporter [Bacillus selenitireducens MLS10] Bile acid:sodium symporter [Bacillus selenitireducens MLS10]
orf0872	0.00101408	0.484717	Pyrroline-5-carboxylate reductase [Bacillus selenitireducens MLS10] Pyrroline-5-carboxylate reductase [Bacillus selenitireducens MLS10]
orf0874	4.10208e-05	0.498964	hypothetical protein BselDRAFT_0302 [Bacillus selenitireducens MLS10] hypothetical protein BselDRAFT_0302 [Bacillus selenitireducens MLS10]
orf0876	0.0021336	4.20262	short-chain dehydrogenase/reductase SDR [Bacillus selenitireducens MLS10] short-chain dehydrogenase/reductase SDR [Bacillus selenitireducens MLS10]
orf0877	0.00049136	5.14283	asparagine synthetase (glutamine-hydrolyzing) [Bacillus sp. NRRL B-14911] asparagine synthetase (glutamine-hydrolyzing) [Bacillus sp. NRRL B-14911]
orf0881	0.0028	0.468932	hypothetical protein BH1513 [Bacillus halodurans C-125] BH1513 [Bacillus halodurans C-125]
orf0882	0.00381053	0.230112	Xanthine phosphoribosyltransferase [Bacillus thuringiensis serovar israelensis ATCC 35646] Xanthine phosphoribosyltransferase [Bacillus thuringiensis serovar israelensis ATCC 35646]
orf0883	0.000661335	3.26056	Phosphotransferase system IIA components-like protein [Bacillus selenitireducens MLS10] Phosphotransferase system IIA components-like protein [Bacillus selenitireducens MLS10]
orf0885	0.000137746	0.33652	Bile acid:sodium symporter [Bacillus selenitireducens MLS10] Bile acid:sodium symporter [Bacillus selenitireducens MLS10]
orf0886	0.000511752	0.196305	short-chain dehydrogenase/reductase SDR [Bacillus selenitireducens MLS10] short-chain dehydrogenase/reductase SDR [Bacillus selenitireducens MLS10]
orf0894	0.00241833	2.02739	alkyl hydroperoxide reductase/ Thiol specific antioxidant/ Mal allergen [Bacillus selenitireducens MLS10] alkyl hydroperoxide reductase/ Thiol specific antioxidant/ Mal allergen [Bacillus selenitireducens MLS10]
orf0934	0.000155904	0.411867	D-3-phosphoglycerate dehydrogenase [Bacillus clausii KSM-K16] D-3-phosphoglycerate dehydrogenase [Bacillus clausii KSM-K16]
orf0947	0.000307294	2.25055	putative transcriptional regulator, MerR family [Bacillus selenitireducens MLS10] putative transcriptional regulator, MerR family [Bacillus selenitireducens MLS10]
orf0948	8.15104e-05	2.12855	adaptor protein [Bacillus clausii KSM-K16] negative regulator of genetic competence [Bacillus clausii KSM-K16]
orf0951	0.00039113	3.81479	hypothetical protein B14911_08942 [Bacillus sp. NRRL B-14911] hypothetical protein B14911_08942 [Bacillus sp. NRRL B-14911]
orf0953	0.0014464	2.05736	germination protein YpeB [Geobacillus sp. WCH70] germination protein YpeB [Geobacillus sp. WCH70]
orf0954	0.000953277	0.457002	Asparaginase/glutaminase [Bacillus selenitireducens MLS10] Asparaginase/glutaminase [Bacillus selenitireducens MLS10]
orf0959	4.13255e-06	3.76947	unknown sth
orf0963	0.0150917	2.07436	hypothetical protein BH1641 [Bacillus halodurans C-125] BH1641 [Bacillus halodurans C-125]
orf0977	9.46769e-05	0.459589	nucleoside diphosphate kinase [Geobacillus thermodenitrificans NG80-2] Nucleoside diphosphate kinase [Geobacillus thermodenitrificans NG80-2]
orf0983	0.000376743	2.06935	chorismate mutase [Bacillus selenitireducens MLS10] chorismate mutase [Bacillus selenitireducens MLS10]
orf0984	0.00192016	2.53334	anthranilate synthase component I [Bacillus selenitireducens MLS10] anthranilate synthase component I [Bacillus selenitireducens MLS10]
orf0985	0.00262714	2.58231	anthranilate phosphoribosyltransferase [Bacillus selenitireducens MLS10] anthranilate phosphoribosyltransferase [Bacillus selenitireducens MLS10]
orf0989	0.000279895	2.56701	hypothetical protein BH1668 [Bacillus halodurans C-125] BH1668 [Bacillus halodurans C-125]
orf1008	0.00219119	0.353288	Phosphatidylinositol N-acetylglucosaminyltransferase [Bacillus selenitireducens MLS10] Phosphatidylinositol N-acetylglucosaminyltransferase [Bacillus selenitireducens MLS10]
orf1009	0.00452141	0.327368	pantoate--beta-alanine ligase [Bacillus coagulans 36D1] pantoate--beta-alanine ligase [Bacillus coagulans 36D1]
orf1010	0.000603583	0.3894	biotin--acetyl-CoA-carboxylase ligase [Bacillus selenitireducens MLS10] biotin--acetyl-CoA-carboxylase ligase [Bacillus selenitireducens MLS10]
orf1015	0.00109169	0.473813	DnaQ family exonuclease/DinG family helicase, putative [Bacillus selenitireducens MLS10] DnaQ family exonuclease/DinG family helicase, putative [Bacillus selenitireducens MLS10]
orf1021	0.00169245	0.460164	asparaginyl-tRNA synthetase [Bacillus selenitireducens MLS10] asparaginyl-tRNA synthetase [Bacillus selenitireducens MLS10]
orf1022	0.00322665	0.408249	primosome, DnaD subunit [Bacillus selenitireducens MLS10] primosome, DnaD subunit [Bacillus selenitireducens MLS10]
orf1030	1.81374e-05	4.41554	possible TolB periplamsic protein [Bacillus sp. SG-1] possible TolB periplamsic protein [Bacillus sp. SG-1]
orf1034	0.00172098	2.57072	unknown sth
orf1035	0.000686052	2.8013	hypothetical protein BH1718 [Bacillus halodurans C-125] BH1718 [Bacillus halodurans C-125]
orf1036	0.00392424	2.18415	hypothetical protein ABC2042 [Bacillus clausii KSM-K16] conserved hypothetical protein [Bacillus clausii KSM-K16]
orf1037	0.00028994	2.07886	unknown sth
orf1042	0.00139618	0.176547	putative RNA polymerase sigma factor SigI [Bacillus licheniformis ATCC 14580] putative RNA polymerase sigma factor SigI [Bacillus licheniformis ATCC 14580] RNA polymerase sigma factor [Bacillus licheniformis ATCC 14580] SigI [Bacillus licheniformis DSM 13]
orf1043	0.000826189	0.271126	hypothetical protein Bcoam_16320 [Bacillus coahuilensis m4-4]
orf1049	0.000203289	0.131488	unknown sth
orf1050	0.00354153	0.122038	protein of unknown function DUF833 [Bacillus selenitireducens MLS10] protein of unknown function DUF833 [Bacillus selenitireducens MLS10]
orf1055	0.0148988	2.91401	molybdopterin oxidoreductase [Bacillus selenitireducens MLS10] molybdopterin oxidoreductase [Bacillus selenitireducens MLS10]
orf1056	0.00379996	3.47195	unknown sth
orf1058	0.00219567	0.10753	molybdopterin oxidoreductase Fe4S4 region [Bacillus selenitireducens MLS10] molybdopterin oxidoreductase Fe4S4 region [Bacillus selenitireducens MLS10]
orf1072	0.000363828	2.43241	unknown sth
orf1092	0.00177319	0.466981	1-acylglycerol-3-phosphate O-acyltransferase [Halothermothrix orenii H 168] 1-acylglycerol-3-phosphate O-acyltransferase [Halothermothrix orenii H 168]
orf1095	0.00165409	3.7462	hypothetical protein BACCELL_02954 [Bacteroides cellulosilyticus DSM 14838] hypothetical protein BACCELL_02954 [Bacteroides cellulosilyticus DSM 14838]
orf1096	7.12072e-05	3.52485	hypothetical protein HM1_0921 [Heliobacterium modesticaldum Ice1] conserved hypothetical protein [Heliobacterium modesticaldum Ice1]
orf1100	0.000336849	0.358917	unknown sth
orf1103	0.00158544	0.289901	unknown sth
orf1104	0.000739694	0.303727	unknown sth
orf1118	0.000174803	0.17593	hypothetical protein BH1886 [Bacillus halodurans C-125] BH1886 [Bacillus halodurans C-125]
orf1119	0.00434287	0.147729	unknown sth
orf1120	7.6931e-05	0.0850481	RelA/SpoT domain-containing protein [Alkaliphilus metalliredigens QYMF] RelA/SpoT domain protein [Alkaliphilus metalliredigens QYMF]
orf1125	0.00148229	3.29975	hypothetical protein B14911_27235 [Bacillus sp. NRRL B-14911] hypothetical protein B14911_27235 [Bacillus sp. NRRL B-14911]
orf1126	0.000182503	2.30368	putative hydrolase YcsE [Bacillus licheniformis ATCC 14580] YcsE [Bacillus licheniformis ATCC 14580] putative hydrolase YcsE [Bacillus licheniformis ATCC 14580] YcsE [Bacillus licheniformis DSM 13]
orf1127	0.00040129	2.40653	putative RNA methylase [Bacillus selenitireducens MLS10] putative RNA methylase [Bacillus selenitireducens MLS10]
orf1129	0.000185533	0.340982	unknown sth
orf1131	0.00608678	0.464218	hypothetical protein BH0821 [Bacillus halodurans C-125] BH0821 [Bacillus halodurans C-125]
orf1134	0.00122183	0.44935	Phosphatase/phosphohexomutase HAD superfamily [Anoxybacillus flavithermus WK1] Phosphatase/phosphohexomutase HAD superfamily [Anoxybacillus flavithermus WK1]
orf1136	0.00235539	0.299078	molybdenum cofactor biosynthesis protein A [Bacillus selenitireducens MLS10] molybdenum cofactor biosynthesis protein A [Bacillus selenitireducens MLS10]
orf1145	0.0324016	2.25311	hypothetical protein BH3832 [Bacillus halodurans C-125] BH3832 [Bacillus halodurans C-125]
orf1157	9.41037e-05	3.16939	Exonuclease, RNase T and DNA polymerase III [Bacillus selenitireducens MLS10] Exonuclease, RNase T and DNA polymerase III [Bacillus selenitireducens MLS10]
orf1158	0.000517322	2.39514	protein of unknown function DUF294, nucleotidyltransferase putative [Bacillus selenitireducens MLS10] protein of unknown function DUF294, nucleotidyltransferase putative [Bacillus selenitireducens MLS10]
orf1159	5.30021e-05	2.80837	protein of unknown function DUF294, nucleotidyltransferase putative [Bacillus selenitireducens MLS10] protein of unknown function DUF294, nucleotidyltransferase putative [Bacillus selenitireducens MLS10]
orf1160	6.21991e-05	3.53377	ectoine synthase [Bacillus halodurans]
orf1161	0.000923565	4.89428	membrane protein AbrB duplication [Geobacillus sp. WCH70] membrane protein AbrB duplication [Geobacillus sp. WCH70]
orf1162	0.000147164	4.98468	beta-lactamase [Bacillus selenitireducens MLS10] beta-lactamase [Bacillus selenitireducens MLS10]
orf1166	1.6598e-05	0.282656	GCN5-related N-acetyltransferase [Geobacillus sp. Y412MC10] GCN5-related N-acetyltransferase [Geobacillus sp. Y412MC10]
orf1170	0.000541283	3.12581	ornithine carbamoyltransferase [Carnobacterium sp. AT7] ornithine carbamoyltransferase [Carnobacterium sp. AT7]
orf1171	0.000710782	2.75185	arginine specific carbamoyl-phosphate synthase large chain [Oceanobacillus iheyensis HTE831] arginine specific carbamoyl-phosphate synthase large chain [Oceanobacillus iheyensis HTE831]
orf1176	0.00304404	0.27751	N-acetyl-gamma-glutamyl-phosphate reductase [Oceanobacillus iheyensis HTE831] RecName: Full=N-acetyl-gamma-glutamyl-phosphate reductase; Short=AGPR; AltName: Full=N-acetyl-glutamate semialdehyde dehydrogenase; Short=NAGSA dehydrogenase N-acetyl-gamma-glutamyl-phosphate reductase [Oceanobacillus iheyensis HTE831]
orf1184	0.000294994	4.66763	TetR/AcrR family transcriptional regulator [Bacillus halodurans C-125] transcriptional regulator (TetR/AcrR family) [Bacillus halodurans C-125]
orf1192	0.00389721	0.435709	similar to molybdenum cofactor biosynthesis protein A [Candidatus Kuenenia stuttgartiensis]
orf1193	0.0010787	2.64058	hypothetical protein PREVCOP_01673 [Prevotella copri DSM 18205] hypothetical protein PREVCOP_01673 [Prevotella copri DSM 18205]
orf1194	0.000499185	2.68821	Anaerobic ribonucleoside-triphosphate reductase [Bacillus thuringiensis serovar israelensis ATCC 35646] Anaerobic ribonucleoside-triphosphate reductase [Bacillus thuringiensis serovar israelensis ATCC 35646]
orf1197	0.00154739	5.42172	hypothetical protein BH1918 [Bacillus halodurans C-125] BH1918 [Bacillus halodurans C-125]
orf1200	0.00584991	0.166747	carbamoyl-phosphate synthase, small subunit [Bacillus selenitireducens MLS10] carbamoyl-phosphate synthase, small subunit [Bacillus selenitireducens MLS10]
orf1201	0.0273691	0.477167	competence/damage-inducible protein CinA [Bacillus selenitireducens MLS10] competence/damage-inducible protein CinA [Bacillus selenitireducens MLS10]
orf1205	0.00336214	0.315506	acetylglutamate kinase [Bacillus selenitireducens MLS10] acetylglutamate kinase [Bacillus selenitireducens MLS10]
orf1214	0.000405051	4.64365	hypothetical protein BSG1_15068 [Bacillus sp. SG-1] hypothetical protein BSG1_15068 [Bacillus sp. SG-1]
orf1215	8.06444e-05	3.54803	OsmC family protein [Bacillus selenitireducens MLS10] OsmC family protein [Bacillus selenitireducens MLS10]
orf1216	0.000305798	2.92921	FAD dependent oxidoreductase [Bacillus cereus subsp. cytotoxis NVH 391-98] FAD dependent oxidoreductase [Bacillus cereus subsp. cytotoxis NVH 391-98]
orf1219	0.000243789	7.79851	hypothetical protein BSG1_00560 [Bacillus sp. SG-1] hypothetical protein BSG1_00560 [Bacillus sp. SG-1]
orf1220	0.00114049	0.299637	dihydrodipicolinate synthase [Geobacillus sp. Y412MC61] dihydrodipicolinate synthase [Geobacillus sp. Y412MC61]
orf1221	0.000367932	0.493502	GNAT family acetyltransferase [Bacillus pumilus SAFR-032] possible GNAT family acetyltransferase [Bacillus pumilus SAFR-032]
orf1222	0.000976843	0.282452	Acetaldehyde dehydrogenase (acetylating) [Bacillus selenitireducens MLS10] Acetaldehyde dehydrogenase (acetylating) [Bacillus selenitireducens MLS10]
orf1223	0.00363565	0.249442	pyruvate formate-lyase activating enzyme [Geobacillus sp. WCH70] pyruvate formate-lyase activating enzyme [Geobacillus sp. WCH70]
orf1227	0.00420221	0.458912	unknown sth
orf1228	0.0103502	0.322928	methylphosphotriester-DNA alkyltransferase and transcriptional regulator (AraC/XylS family) protein [Bacillus sp. B14905] methylphosphotriester-DNA alkyltransferase and transcriptional regulator (AraC/XylS family) protein [Bacillus sp. B14905]
orf1229	0.00915584	0.449391	unknown sth
orf1230	0.00361965	2.46853	hypothetical protein BSG1_02485 [Bacillus sp. SG-1] hypothetical protein BSG1_02485 [Bacillus sp. SG-1]
orf1238	0.00261224	2.20874	ABC transporter-related protein [Chlorobium phaeobacteroides BS1] ABC transporter-related protein [Chlorobium phaeobacteroides BS1]
orf1239	0.00159226	2.31047	capsular polysaccharide biosynthsis protein [Clostridium perfringens D str. JGS1721] capsular polysaccharide biosynthsis protein [Clostridium perfringens D str. JGS1721]
orf1241	0.00099706	2.53296	capsular polysaccharide biosynthsis protein [Clostridium perfringens str. 13] capsular polysaccharide biosynthsis protein [Clostridium perfringens D str. JGS1721] capsular polysaccharide biosynthsis protein [Clostridium perfringens str. 13] capsular polysaccharide biosynthsis protein [Clostridium perfringens D str. JGS1721]
orf1242	0.00552425	2.31552	glycosyl transferase family protein [Clostridium beijerinckii NCIMB 8052] glycosyl transferase, family 2 [Clostridium beijerinckii NCIMB 8052]
orf1243	0.00223974	2.38949	capsular polysaccharide biosynthsis protein [Clostridium perfringens str. 13] capsular polysaccharide biosynthsis protein [Clostridium perfringens str. 13]
orf1244	0.00286658	2.4547	glycerol-3-phosphate cytidyltransferase [Clostridium perfringens str. 13] glycerol-3-phosphate cytidylyltransferase [Clostridium perfringens D str. JGS1721] probable glycerol-3-phosphate cytidyltransferase [Clostridium perfringens str. 13] glycerol-3-phosphate cytidylyltransferase [Clostridium perfringens D str. JGS1721]
orf1245	0.00156635	2.56596	glycero-phosphotransferase [Clostridium perfringens str. 13] probable glycero-phosphotransferase [Clostridium perfringens str. 13]
orf1246	0.00668429	2.50286	beta-1,4-galactosyltransferase [Clostridium perfringens E str. JGS1987] beta-1,4-galactosyltransferase [Clostridium perfringens E str. JGS1987]
orf1247	0.00440555	2.60383	beta-1,4-galactosyltransferase [Clostridium perfringens E str. JGS1987] beta-1,4-galactosyltransferase [Clostridium perfringens E str. JGS1987]
orf1248	0.00434087	2.27319	capsular polysaccharide biosynthsis protein [Clostridium perfringens B str. ATCC 3626] capsular polysaccharide biosynthsis protein [Clostridium perfringens B str. ATCC 3626]
orf1253	0.00992375	2.42397	EpsM [Bacillus cereus NVH0597-99] EpsM [Bacillus cereus NVH0597-99]
orf1254	0.0027153	3.14316	capsular polysaccharide biosynthesis protein [Bacillus weihenstephanensis KBAB4] capsular polysaccharide biosynthesis protein [Bacillus weihenstephanensis KBAB4]
orf1255	0.00844536	2.3202	probable beta-glycosyltransferase [Bacillus cereus NVH0597-99] probable beta-glycosyltransferase [Bacillus cereus NVH0597-99]
orf1256	0.00478972	2.42046	glycosyl transferase group 1 [Bacillus weihenstephanensis KBAB4] glycosyl transferase group 1 [Bacillus weihenstephanensis KBAB4]
orf1257	0.00214928	2.72796	EpsD [Bacillus cereus NVH0597-99] EpsD [Bacillus cereus NVH0597-99]
orf1258	0.000167051	3.04812	caspsular polysaccharide biosynthesis protein [Bacillus cereus AH187] caspsular polysaccharide biosynthesis protein [Bacillus cereus AH187]
orf1268	0.000560677	4.74493	pyruvate, phosphate dikinase [Bacillus selenitireducens MLS10] pyruvate, phosphate dikinase [Bacillus selenitireducens MLS10]
orf1271	0.000130392	4.21772	response regulator receiver protein [Bacillus selenitireducens MLS10] response regulator receiver protein [Bacillus selenitireducens MLS10]
orf1273	0.000994909	6.49183	anaerobic c4-dicarboxylate antiporter, Dcu family [Bacillus selenitireducens MLS10] anaerobic c4-dicarboxylate antiporter, Dcu family [Bacillus selenitireducens MLS10]
orf1276	0.00484683	7.09414	C4-dicarboxylate transport system (permease small protein) [Bacillus halodurans C-125] C4-dicarboxylate transport system (permease small protein) [Bacillus halodurans C-125]
orf1277	0.00965381	5.65398	C4-dicarboxylate transport system (permease large protein) [Bacillus halodurans C-125] C4-dicarboxylate transport system (permease large protein) [Bacillus halodurans C-125]
orf1290	0.00422616	0.31978	unknown sth
orf1292	0.0365996	0.452043	seryl-tRNA synthetase-like protein [Methanococcus vannielii SB] seryl-tRNA synthetase-like protein [Methanococcus vannielii SB]
orf1293	0.000170393	0.123762	hybrid-endo-beta-1,3-1,4 glucanase [Bacillus halodurans C-125] hybrid-endo-beta-1,3-1,4 glucanase [Bacillus halodurans C-125]
orf1318	0.0123438	0.45981	alpha/beta hydrolase [Bacillus cereus G9241] alpha/beta hydrolase [Bacillus cereus G9241]
orf1319	0.00166364	2.31071	hypothetical protein CLOLEP_00637 [Clostridium leptum DSM 753] hypothetical protein CLOLEP_00637 [Clostridium leptum DSM 753]
orf1321	0.00153558	2.77883	alpha amylase, catalytic region [Bacillus selenitireducens MLS10] alpha amylase, catalytic region [Bacillus selenitireducens MLS10]
orf1322	0.00770196	4.41402	Peptidylprolyl isomerase [Bacillus selenitireducens MLS10] Peptidylprolyl isomerase [Bacillus selenitireducens MLS10]
orf1326	9.01186e-06	0.212907	Pyruvate:ferredoxin oxidoreductase and related 2-oxoacid:ferredoxin oxidoreductase gamma subunit-like protein [Bacillus selenitireducens MLS10] Pyruvate:ferredoxin oxidoreductase and related 2-oxoacid:ferredoxin oxidoreductase gamma subunit-like protein [Bacillus selenitireducens MLS10]
orf1327	4.79313e-06	0.107655	Pyruvate:ferredoxin oxidoreductase and related 2-oxoacid:ferredoxin oxidoreductase alpha subunit-like protein [Bacillus selenitireducens MLS10] Pyruvate:ferredoxin oxidoreductase and related 2-oxoacid:ferredoxin oxidoreductase alpha subunit-like protein [Bacillus selenitireducens MLS10]
orf1328	0.00569829	2.97277	conserved hypothetical protein [Geobacillus sp. Y412MC10] conserved hypothetical protein [Geobacillus sp. Y412MC10]
orf1336	0.000334088	0.209593	hypothetical protein BH1896 [Bacillus halodurans C-125] BH1896 [Bacillus halodurans C-125]
orf1338	1.9223e-05	3.99129	aconitate hydratase 1 [Bacillus selenitireducens MLS10] aconitate hydratase 1 [Bacillus selenitireducens MLS10]
orf1339	4.0948e-06	5.12537	L-seryl-tRNA(Sec) selenium transferase [Bacillus selenitireducens MLS10] L-seryl-tRNA(Sec) selenium transferase [Bacillus selenitireducens MLS10]
orf1350	0.00342432	2.13069	acid-soluble spore protein N [Bacillus halodurans C-125] RecName: Full=Small, acid-soluble spore protein N; Short=SASP N BH2295 [Bacillus halodurans C-125]
orf1351	0.00104469	3.19878	hypothetical protein BH2297 [Bacillus halodurans C-125] BH2297 [Bacillus halodurans C-125]
orf1353	0.000349268	0.361689	hypothetical protein Aflv_1495 [Anoxybacillus flavithermus WK1] Uncharacterized conserved protein [Anoxybacillus flavithermus WK1]
orf1355	6.20962e-05	0.364778	unknown sth
orf1356	4.72625e-05	0.123781	conserved hypothetical protein [Geobacillus sp. Y412MC10] conserved hypothetical protein [Geobacillus sp. Y412MC10]
orf1357	8.2683e-05	0.119221	hypothetical protein BL01835 [Bacillus licheniformis ATCC 14580] hypothetical protein BLi00433 [Bacillus licheniformis ATCC 14580] hypothetical protein BL01835 [Bacillus licheniformis ATCC 14580] hypothetical protein BLi00433 [Bacillus licheniformis DSM 13]
orf1358	5.37337e-05	0.0935856	hypothetical protein BL01835 [Bacillus licheniformis ATCC 14580] hypothetical protein BLi00433 [Bacillus licheniformis ATCC 14580] hypothetical protein BL01835 [Bacillus licheniformis ATCC 14580] hypothetical protein BLi00433 [Bacillus licheniformis DSM 13]
orf1359	5.12934e-05	0.0688325	hypothetical protein OB3289 [Oceanobacillus iheyensis HTE831] hypothetical conserved protein [Oceanobacillus iheyensis HTE831]
orf1360	0.00144477	0.0539408	hypothetical protein BL01393 [Bacillus licheniformis ATCC 14580] hypothetical protein BLi02227 [Bacillus licheniformis ATCC 14580] hypothetical protein BL01393 [Bacillus licheniformis ATCC 14580] hypothetical protein BLi02227 [Bacillus licheniformis DSM 13]
orf1362	0.0221067	3.18257	protein of unknown function DUF985 [Bacillus selenitireducens MLS10] protein of unknown function DUF985 [Bacillus selenitireducens MLS10]
orf1364	0.000235107	6.37612	glyoxalase family protein [Bacillus sp. B14905] glyoxalase family protein [Bacillus sp. B14905]
orf1367	0.00471509	0.494203	transcriptional regulator [Bacillus clausii KSM-K16] transcriptional regulator [Bacillus clausii KSM-K16]
orf1368	0.00234831	0.492564	PTS family glucitol (Glu) porter component IIA [Bacillus pumilus SAFR-032] PTS family glucitol (glu) porter component IIA [Bacillus pumilus SAFR-032]
orf1380	7.17606e-06	0.484603	ABC transporter related [Geobacillus sp. WCH70] ABC transporter related [Geobacillus sp. WCH70]
orf1382	2.38229e-05	0.252473	hypothetical protein BH2351 [Bacillus halodurans C-125] BH2351 [Bacillus halodurans C-125]
orf1384	0.00203347	2.69588	tryptophan synthase, beta subunit [Bacillus selenitireducens MLS10] tryptophan synthase, beta subunit [Bacillus selenitireducens MLS10]
orf1385	0.00414445	3.49179	Resolvase, N-terminal domain [Bacillus selenitireducens MLS10] Resolvase, N-terminal domain [Bacillus selenitireducens MLS10]
orf1386	0.00453101	2.75328	diguanylate cyclase [Bacillus selenitireducens MLS10] diguanylate cyclase [Bacillus selenitireducens MLS10]
orf1396	0.000375722	0.201772	formate/nitrite transporter family protein [Clostridium botulinum NCTC 2916] formate/nitrite transporter family protein [Clostridium botulinum NCTC 2916]
orf1397	3.19202e-05	0.224795	bifunctional uroporphyrinogen-III methyltransferase/uroporphyrinogen-III synthase [Bacillus cereus subsp. cytotoxis NVH 391-98] uroporphyrin-III C-methyltransferase [Bacillus cereus subsp. cytotoxis NVH 391-98]
orf1398	1.60384e-05	0.187649	nitrite reductase [NAD(P)H], small subunit [Bacillus anthracis str. A0442] nitrite reductase [NAD(P)H], small subunit [Bacillus anthracis str. A0465] nitrite reductase [NAD(P)H], small subunit [Bacillus anthracis str. A0442] nitrite reductase [NAD(P)H], small subunit [Bacillus anthracis str. A0465]
orf1399	0.000176386	0.073917	nitrite reductase [NAD(P)H], large subunit [Bacillus cereus G9842] nitrite reductase [NAD(P)H], large subunit [Bacillus cereus G9842]
orf1403	0.00160761	0.288179	hypothetical protein lmo0400 [Listeria monocytogenes EGD-e] hypothetical protein LmonF1_10204 [Listeria monocytogenes Finland 1988] hypothetical protein LmonFR_07264 [Listeria monocytogenes FSL R2-561] lmo0400 [Listeria monocytogenes]
orf1404	2.01334e-05	0.0334196	PTS system, fructose-specific, IIB component domain protein [Listeria monocytogenes str. 4b H7858] PTS system, fructose-specific, IIB component domain protein [Listeria monocytogenes str. 1/2a F6854] PTS system, fructose-specific, IIB component domain protein [Listeria monocytogenes str. 1/2a F6854] PTS system, fructose-specific, IIB component domain protein [Listeria monocytogenes str. 4b H7858]
orf1405	2.44274e-05	0.035938	hypothetical protein CATMIT_02552 [Catenibacterium mitsuokai DSM 15897] hypothetical protein CATMIT_02552 [Catenibacterium mitsuokai DSM 15897]
orf1409	0.000426839	0.202558	PTS family beta-glucoside (glc) porter component IIBCA [Bacillus pumilus SAFR-032] PTS family beta-glucoside (glc) porter component IIBCA [Bacillus pumilus SAFR-032]
orf1412	0.000240949	0.372166	unknown sth
orf1413	0.000394834	0.420529	transcriptional regulator, TetR family [Dethiobacter alkaliphilus AHT 1] transcriptional regulator, TetR family [Dethiobacter alkaliphilus AHT 1]
orf1414	0.000211439	0.379205	hypothetical protein BH2733 [Bacillus halodurans C-125] BH2733 [Bacillus halodurans C-125]
orf1415	0.00117602	0.171085	unknown sth
orf1416	0.00107525	0.470214	unknown sth
orf1420	7.88609e-05	2.19637	signal transduction histidine kinase, nitrogen specific, NtrB [Paenibacillus sp. JDR-2] signal transduction histidine kinase, nitrogen specific, NtrB [Paenibacillus sp. JDR-2]
orf1430	8.06224e-05	2.26571	Arabinose efflux permease-like protein [Bacillus selenitireducens MLS10] Arabinose efflux permease-like protein [Bacillus selenitireducens MLS10]
orf1435	0.000394023	5.01505	spermidine/putrescine transport ATP-binding protein pota [Candidatus Pelagibacter ubique HTCC1002] spermidine/putrescine transport ATP-binding protein pota [Candidatus Pelagibacter ubique HTCC1002]
orf1436	6.09043e-05	5.31599	ABC transporter permease protein [Symbiobacterium thermophilum IAM 14863] ABC transporter permease protein [Symbiobacterium thermophilum IAM 14863]
orf1437	9.14969e-05	7.77108	HAD-superfamily hydrolase, subfamily IA, variant 3 [Geobacillus sp. Y412MC10] HAD-superfamily hydrolase, subfamily IA, variant 3 [Geobacillus sp. Y412MC10]
orf1444	4.96983e-06	0.116816	hypothetical protein EF1508 [Enterococcus faecalis V583] hypothetical protein EF_1508 [Enterococcus faecalis V583]
orf1445	0.000101855	0.280065	transposase of IS641 [Bacillus halodurans]
orf1454	0.000372822	0.288204	Rhodanese domain protein [Bacillus selenitireducens MLS10] Rhodanese domain protein [Bacillus selenitireducens MLS10]
orf1455	0.000505606	0.386645	unknown sth
orf1457	0.00534655	2.26397	major facilitator superfamily MFS_1 [Dethiobacter alkaliphilus AHT 1] major facilitator superfamily MFS_1 [Dethiobacter alkaliphilus AHT 1]
orf1458	0.000102438	0.492833	hypothetical protein CLOBAR_00468 [Clostridium bartlettii DSM 16795] hypothetical protein CLOBAR_00468 [Clostridium bartlettii DSM 16795]
orf1463	0.000239932	2.23532	sulfate permease [Bacillus sp. SG-1] sulfate permease [Bacillus sp. SG-1]
orf1465	0.000888629	0.235124	PTS system, sucrose phosphotransferase enzyme II, BC component [Bacillus halodurans C-125] PTS system, sucrose phosphotransferase enzyme II, BC component [Bacillus halodurans C-125]
orf1466	3.74134e-05	0.0722646	N-acetylmuramic acid-6-phosphate etherase [Bacillus halodurans C-125] RecName: Full=N-acetylmuramic acid 6-phosphate etherase; AltName: Full=MurNAc-6-P etherase BH3575 [Bacillus halodurans C-125]
orf1473	2.91657e-05	5.13993	Choline dehydrogenase [Bacillus selenitireducens MLS10] Choline dehydrogenase [Bacillus selenitireducens MLS10]
orf1474	1.6558e-05	4.21854	glycine betaine aldehyde dehydrogenase [Halobacillus dabanensis]
orf1476	0.00102472	0.457031	putative transcriptional regulator [Bacillus licheniformis ATCC 14580] hypothetical protein BLi04183 [Bacillus licheniformis ATCC 14580] putative transcriptional regulator [Bacillus licheniformis ATCC 14580] putative protein [Bacillus licheniformis DSM 13]
orf1478	0.00085383	2.58292	binding-protein dependent transport system inner membrane protein [Bacillus licheniformis ATCC 14580] YurN [Bacillus licheniformis ATCC 14580] Binding-protein-dependent transport systems inner membrane component [Bacillus licheniformis ATCC 14580] YurN [Bacillus licheniformis DSM 13]
orf1480	3.87073e-08	2.37754	sucrose-6-phosphate hydrolase [Thermoanaerobacter sp. X514] sucrose-6-phosphate hydrolase [Thermoanaerobacter sp. X514]
orf1485	0.00434937	0.481425	hypothetical protein BRYFOR_02095 [Bryantella formatexigens DSM 14469] hypothetical protein BRYFOR_02095 [Bryantella formatexigens DSM 14469]
orf1492	0.000457301	0.29578	hypothetical protein Plarl_20222 [Paenibacillus larvae subsp. larvae BRL-230010]
orf1494	0.000133401	4.72063	unknown sth
orf1495	0.000249004	3.98731	unknown sth
orf1496	0.0133441	2.3293	nickel ABC transporter (nickel-binding protein) [Bacillus halodurans C-125] nickel ABC transporter (nickel-binding protein) [Bacillus halodurans C-125]
orf1497	0.00192512	3.43534	nickel ABC transporter (permease) [Bacillus halodurans C-125] nickel ABC transporter (permease) [Bacillus halodurans C-125]
orf1498	0.0052919	3.51756	nickel ABC transporter (permease) [Bacillus halodurans C-125] nickel ABC transporter (permease) [Bacillus halodurans C-125]
orf1499	0.00510793	3.26893	oligopeptide ABC transporter ATP-binding protein [Bacillus halodurans C-125] oligopeptide ABC transporter (ATP-binding protein) [Bacillus halodurans C-125]
orf1500	0.00184724	4.00096	oligopeptide ABC transporter ATP-binding protein [Bacillus halodurans C-125] oligopeptide ABC transporter (ATP-binding protein) [Bacillus halodurans C-125]
orf1506	0.000126673	0.164726	ferrichrome-binding periplasmic protein [Bacillus sp. SG-1] ferrichrome-binding periplasmic protein [Bacillus sp. SG-1]
orf1507	0.000601442	2.26818	hypothetical protein DSY4855 [Desulfitobacterium hafniense Y51] hypothetical protein Dhaf_4733 [Desulfitobacterium hafniense DCB-2] hypothetical protein [Desulfitobacterium hafniense Y51] conserved hypothetical protein [Desulfitobacterium hafniense DCB-2]
orf1508	1.09563e-05	2.08467	hypothetical protein DSY4854 [Desulfitobacterium hafniense Y51] hypothetical protein [Desulfitobacterium hafniense Y51]
orf1509	2.28817e-06	3.04957	transcriptional regulator [Oceanobacillus iheyensis HTE831] transcriptional regulator (GntR family) [Oceanobacillus iheyensis HTE831]
orf1515	0.000617546	8.25638	hypothetical protein BH3345 [Bacillus halodurans C-125] BH3345 [Bacillus halodurans C-125]
orf1516	0.00708218	2.65146	unknown sth
orf1522	2.73489e-06	0.165449	unknown sth
orf1523	2.45382e-07	0.182067	unknown sth
orf1532	0.0124532	2.45101	unknown sth
orf1535	0.0196392	2.13895	unknown sth
orf1536	0.00397889	2.07183	unknown sth
orf1538	0.00815465	0.374802	XRE family transcriptional regulator [Bacillus coahuilensis m4-4]
orf1539	0.0387535	0.178686	trans-homoaconitate synthase [Burkholderia oklahomensis EO147] trans-homoaconitate synthase [Burkholderia oklahomensis C6786]
orf1540	0.000798021	0.202689	unknown sth
orf1541	0.00178236	0.274169	epoxidase [Pseudomonas syringae]
orf1556	0.000189655	2.14529	putative transmembrane receptor taxis protein YvaQ [Bacillus licheniformis ATCC 14580] YvaQ [Bacillus licheniformis ATCC 14580] putative transmembrane receptor taxis protein YvaQ [Bacillus licheniformis ATCC 14580] YvaQ [Bacillus licheniformis DSM 13]
orf1557	0.000187122	2.254	ABC-type ribose transport system, periplasmic component [Anoxybacillus flavithermus WK1] ABC-type ribose transport system, periplasmic component [Anoxybacillus flavithermus WK1]
orf1558	0.00302257	0.109025	transcriptional regulator [Bacillus halodurans C-125] transcriptional regulator [Bacillus halodurans C-125]
orf1572	0.00394834	0.316104	hypothetical membrane protein [Bacillus pumilus ATCC 7061] hypothetical membrane protein [Bacillus pumilus ATCC 7061]
orf1573	3.27229e-05	0.476493	unknown sth
orf1580	0.0107955	2.28286	4-hydroxybenzoyl-CoA reductase [Bacillus halodurans C-125] 4-hydroxybenzoyl-CoA reductase [Bacillus halodurans C-125]
orf1600	0.00035208	0.212627	hypothetical protein BAME_03410 [Bacillus sp. M 2-6]
orf1606	0.00462077	2.11647	unknown sth
orf1607	0.0272823	2.36643	hypothetical protein Psyc_0156 [Psychrobacter arcticus 273-4] conserved hypothetical protein [Psychrobacter arcticus 273-4]
orf1617	0.000944993	2.51393	NAD(P)H nitroreductase [Bacillus halodurans C-125] NAD(P)H nitroreductase [Bacillus halodurans C-125]
orf1620	0.00315989	2.40977	diguanylate cyclase with PAS/PAC sensor [Bacillus selenitireducens MLS10] diguanylate cyclase with PAS/PAC sensor [Bacillus selenitireducens MLS10]
orf1622	0.0091937	0.439446	hypothetical protein A59_A0355 [Vibrio cholerae 623-39] hypothetical protein A59_A0355 [Vibrio cholerae 623-39]
orf1623	0.00033778	0.336514	hypothetical protein VC0395_A2354 [Vibrio cholerae O395] conserved hypothetical protein [Vibrio cholerae O395]
orf1624	0.00106686	0.273907	hypothetical protein Shew185_1869 [Shewanella baltica OS185] hypothetical protein Sbal195_3383 [Shewanella baltica OS195] conserved hypothetical protein [Shewanella baltica OS185] conserved hypothetical protein [Shewanella baltica OS195]
orf1625	0.000797383	0.330544	hypothetical protein Shew185_1869 [Shewanella baltica OS185] hypothetical protein Sbal195_3383 [Shewanella baltica OS195] conserved hypothetical protein [Shewanella baltica OS185] conserved hypothetical protein [Shewanella baltica OS195]
orf1628	0.000609028	0.400686	hypothetical protein OB2103 [Oceanobacillus iheyensis HTE831] hypothetical protein [Oceanobacillus iheyensis HTE831]
orf1632	0.000126853	2.57286	alpha/beta hydrolase fold protein [Nostoc punctiforme PCC 73102] alpha/beta hydrolase fold protein [Nostoc punctiforme PCC 73102]
orf1637	0.000528013	0.463445	Ricin B lectin [Paenibacillus sp. JDR-2] Ricin B lectin [Paenibacillus sp. JDR-2]
orf1638	0.000215072	0.392426	unknown sth
orf1662	0.00282783	3.05425	L-proline 4-hydroxylase [Bacillus clausii KSM-K16] L-proline 4-hydroxylase [Bacillus clausii KSM-K16]
orf1663	0.0160065	0.150262	hypothetical protein BSU13240 [Bacillus subtilis subsp. subtilis str. 168] hypothetical protein Bsubs1_07336 [Bacillus subtilis subsp. subtilis str. 168] hypothetical protein BsubsN3_07277 [Bacillus subtilis subsp. subtilis str. NCIB 3610] hypothetical protein BsubsJ_07211 [Bacillus subtilis subsp. subtilis str. JH642] hypothetical protein BsubsS_07322 [Bacillus subtilis subsp. subtilis str. SMY]…
orf1664	0.0258755	0.168802	hypothetical protein OB0805 [Oceanobacillus iheyensis HTE831] hypothetical conserved protein [Oceanobacillus iheyensis HTE831]
orf1665	0.0333911	0.319929	cation ABC transporter ATP-binding protein [Oceanobacillus iheyensis HTE831] RecName: Full=Putative ABC transporter ATP-binding protein OB0804 cation ABC transporter ATP-binding protein [Oceanobacillus iheyensis HTE831]
orf1666	0.010651	0.180501	hypothetical protein OB0803 [Oceanobacillus iheyensis HTE831] hypothetical conserved protein [Oceanobacillus iheyensis HTE831]
orf1667	0.0183447	0.435664	binding-protein-dependent transport systems inner membrane component [Bacillus selenitireducens MLS10] binding-protein-dependent transport systems inner membrane component [Bacillus selenitireducens MLS10]
orf1668	0.000232835	4.32342	iron(III)-binding periplasmic protein precursor [Clostridium tetani E88] iron(III)-binding periplasmic protein precursor [Clostridium tetani E88]
orf1669	0.00943411	3.33093	orotate phosphoribosyltransferase [Bacillus selenitireducens MLS10] orotate phosphoribosyltransferase [Bacillus selenitireducens MLS10]
orf1680	3.45894e-05	0.459948	hypothetical protein BH3489 [Bacillus halodurans C-125] BH3489 [Bacillus halodurans C-125]
orf1681	0.00130462	0.160696	isoprenylcysteine carboxyl methyltransferase [Exiguobacterium sibiricum 255-15] Isoprenylcysteine carboxyl methyltransferase [Exiguobacterium sibiricum 255-15]
orf1682	2.67141e-06	0.0478988	Tripartite ATP-independent periplasmic transporter, DctQ component [Bacillus selenitireducens MLS10] Tripartite ATP-independent periplasmic transporter, DctQ component [Bacillus selenitireducens MLS10]
orf1683	0.000192113	5.10416	homoserine dehydrogenase [Bacillus coagulans 36D1] homoserine dehydrogenase [Bacillus coagulans 36D1]
orf1684	3.81713e-05	7.81359	acetyl-CoA synthetase [Bacillus halodurans C-125] acetyl-CoA synthetase [Bacillus halodurans C-125]
orf1685	0.00037103	11.1939	putative sulfonate ABC transporter, ATP-binding protein [Bacillus cereus B4264] putative sulfonate ABC transporter, ATP-binding protein [Bacillus cereus B4264]
orf1686	0.00368994	9.56261	nitrate ABC transporter [Agrobacterium radiobacter K84] nitrate ABC transporter [Agrobacterium radiobacter K84]
orf1687	2.83051e-05	6.7171	ABC transporter, substrate-binding protein, aliphatic sulphonates [Burkholderia cenocepacia AU 1054] aliphatic sulfonate ABC transporter periplasmic ligand-binding protein [Burkholderia cenocepacia HI2424] ABC transporter, substrate-binding protein, aliphatic sulphonates [Burkholderia cenocepacia AU 1054] aliphatic sulfonates family ABC transporter, periplsmic ligand-binding protein [Burkholderia…
orf1688	1.53151e-05	4.68426	O-acetylhomoserine (thiol)-lyase (O-acetylhomoserinesulfhydrylase) (OAH sulfhydrylase) (Homocysteine synthase) [Thermomicrobium roseum DSM 5159] O-acetylhomoserine (thiol)-lyase (O-acetylhomoserinesulfhydrylase) (OAH sulfhydrylase) (Homocysteine synthase) [Thermomicrobium roseum DSM 5159]
orf1689	0.00695995	2.06105	conserved hypothetical protein [Bacillus selenitireducens MLS10] conserved hypothetical protein [Bacillus selenitireducens MLS10]
orf1690	2.29755e-05	0.249232	regulatory protein, TetR [Bacillus selenitireducens MLS10] regulatory protein, TetR [Bacillus selenitireducens MLS10]
orf1699	0.0119916	3.81609	ABC transporter related [Bacillus coagulans 36D1] ABC transporter related [Bacillus coagulans 36D1]
orf1700	0.0201942	3.06955	hypothetical protein BSU03370 [Bacillus subtilis subsp. subtilis str. 168] hypothetical protein Bsubs1_01883 [Bacillus subtilis subsp. subtilis str. 168] hypothetical protein BsubsN3_01891 [Bacillus subtilis subsp. subtilis str. NCIB 3610] hypothetical protein BsubsJ_01878 [Bacillus subtilis subsp. subtilis str. JH642] hypothetical protein BsubsS_01909 [Bacillus subtilis subsp. subtilis str. SMY]…
orf1701	0.0317656	2.38915	DHHA2 domain protein [Bacillus selenitireducens MLS10] DHHA2 domain protein [Bacillus selenitireducens MLS10]
orf1703	0.0114464	2.43559	GTPase (G3E type), CobW/P47K subfamily [Anoxybacillus flavithermus WK1] GTPase (G3E type), CobW/P47K subfamily [Anoxybacillus flavithermus WK1]
orf1707	0.00116644	0.285449	tetratricopeptide repeat domain protein [Microcoleus chthonoplastes PCC 7420] tetratricopeptide repeat domain protein [Microcoleus chthonoplastes PCC 7420]
orf1708	0.00261227	0.362191	unknown sth
orf1709	9.57614e-05	0.103269	unknown sth
orf1710	0.000715819	0.141881	response regulator aspartate phosphatase [Bacillus licheniformis ATCC 14580] hypothetical protein BLi03406 [Bacillus licheniformis ATCC 14580] response regulator aspartate phosphatase [Bacillus licheniformis ATCC 14580] putative protein [Bacillus licheniformis DSM 13]
orf1712	0.000912823	0.332744	hypothetical protein ABC0696 [Bacillus clausii KSM-K16] hypothetical protein [Bacillus clausii KSM-K16]
orf1723	0.00176312	2.19393	hypothetical protein BH4020 [Bacillus halodurans C-125] BH4020 [Bacillus halodurans C-125]
orf1724	0.023051	2.38315	unknown sth
orf1725	0.0036243	2.49804	hypothetical protein [Amphibacillus jilinensis]
orf1726	0.00359138	2.58413	unknown sth
orf1732	2.90205e-05	0.488316	sugar transferase [Bacillus selenitireducens MLS10] sugar transferase [Bacillus selenitireducens MLS10]
orf1744	0.000134419	2.01033	hypothetical protein BALH_3566 [Bacillus thuringiensis str. Al Hakam] conserved hypothetical protein [Bacillus thuringiensis str. Al Hakam]
orf1753	0.000906348	2.05464	unknown sth
orf1755	0.00105726	2.12544	hypothetical protein BH2581 [Bacillus halodurans C-125] BH2581 [Bacillus halodurans C-125]
orf1756	4.91915e-05	0.254652	hypothetical protein BselDRAFT_2870 [Bacillus selenitireducens MLS10] hypothetical protein BselDRAFT_2870 [Bacillus selenitireducens MLS10]
orf1769	0.000180783	2.79825	required for spore cortex peptidoglycan synthesis (stage V sporulation) [Bacillus subtilis subsp. subtilis str. 168] required for spore cortex peptidoglycan synthesis (stage V sporulation) [Bacillus subtilis subsp. subtilis str. 168] required for spore cortex peptidoglycan synthesis (stage V sporulation) [Bacillus subtilis subsp. subtilis str. NCIB 3610] required for spore cortex peptidoglycan sy…
orf1832	0.000465209	4.27124	kinase-associated protein B [Bacillus sp. SG-1] kinase-associated protein B [Bacillus sp. SG-1]
orf1835	0.00012766	9.88657	response regulator [Bacillus coahuilensis m4-4]
orf1852	0.000183542	2.67599	Succinate--CoA ligase (ADP-forming) [Bacillus selenitireducens MLS10] Succinate--CoA ligase (ADP-forming) [Bacillus selenitireducens MLS10]
orf1853	3.66422e-06	2.50769	protein of unknown function DUF1128 [Bacillus selenitireducens MLS10] protein of unknown function DUF1128 [Bacillus selenitireducens MLS10]
orf1854	3.88584e-05	2.59289	chromosome segregation protein SMC [Bacillus selenitireducens MLS10] chromosome segregation protein SMC [Bacillus selenitireducens MLS10]
orf1862	0.0140681	0.497984	flagellar basal body rod protein FlgC [Bacillus halodurans C-125] flagellar basal-body rod protein [Bacillus halodurans C-125]
orf1869	0.00155927	2.17854	conserved hypothetical protein [Bacillus selenitireducens MLS10] conserved hypothetical protein [Bacillus selenitireducens MLS10]
orf1882	0.000656902	2.68769	flagellar motor switch protein FliG [Bacillus selenitireducens MLS10] flagellar motor switch protein FliG [Bacillus selenitireducens MLS10]
orf1883	0.0105297	2.42404	Flagellar biosynthesis pathway component FlhB-like protein [Bacillus selenitireducens MLS10] Flagellar biosynthesis pathway component FlhB-like protein [Bacillus selenitireducens MLS10]
orf1911	0.000209289	2.2035	RNA polymerase, sigma 32 subunit, RpoH [Bacillus selenitireducens MLS10] RNA polymerase, sigma 32 subunit, RpoH [Bacillus selenitireducens MLS10]
orf1934	0.000107321	0.487041	hypothetical protein BselDRAFT_0688 [Bacillus selenitireducens MLS10] hypothetical protein BselDRAFT_0688 [Bacillus selenitireducens MLS10]
orf1935	0.000172183	0.432964	Uncharacterized protein-like protein [Bacillus selenitireducens MLS10] Uncharacterized protein-like protein [Bacillus selenitireducens MLS10]
orf1936	4.28434e-05	2.09588	protein of unknown function DUF335, SprT [Bacillus selenitireducens MLS10] protein of unknown function DUF335, SprT [Bacillus selenitireducens MLS10]
orf1940	0.000375827	2.201	unknown sth
orf1943	3.97646e-05	2.60375	conserved hypothetical protein [Bacillus pumilus ATCC 7061] conserved hypothetical protein [Bacillus pumilus ATCC 7061]
orf1955	0.00279162	0.467366	Resolvase, N-terminal domain [Bacillus selenitireducens MLS10] Resolvase, N-terminal domain [Bacillus selenitireducens MLS10]
orf1965	0.00645935	2.02624	ATP-binding region, ATPase domain protein [Bacillus selenitireducens MLS10] ATP-binding region, ATPase domain protein [Bacillus selenitireducens MLS10]
orf1968	0.00195278	2.92109	PemK family protein [Bacillus selenitireducens MLS10] PemK family protein [Bacillus selenitireducens MLS10]
orf1980	0.000225107	0.435616	ornithine aminotransferase [Bacillus selenitireducens MLS10] ornithine aminotransferase [Bacillus selenitireducens MLS10]
orf1981	0.00233298	0.323062	putative delta-1-pyrroline-5-carboxylate dehydrogenase [Bacillus selenitireducens MLS10] putative delta-1-pyrroline-5-carboxylate dehydrogenase [Bacillus selenitireducens MLS10]
orf1982	0.000960083	0.361362	ABC transporter ATP-binding protein [Bacillus halodurans C-125] ABC transporter (ATP-binding protein) [Bacillus halodurans C-125]
orf1983	5.35385e-06	0.122172	unknown sth
orf1984	4.45966e-05	0.0970828	cytochrome c oxidase subunit II [Bacillus halodurans C-125] cytochrome c oxidase subunit II [Bacillus halodurans C-125]
orf1985	0.000203949	0.0820469	cytochrome c oxidase (b(o/a)3-type) chain I [Geobacillus kaustophilus HTA426] cytochrome c oxidase (b(o/a)3-type) chain I [Geobacillus kaustophilus HTA426]
orf1987	0.00360236	0.279695	SMP-30/Gluconolaconase/LRE domain protein [Bacillus selenitireducens MLS10] SMP-30/Gluconolaconase/LRE domain protein [Bacillus selenitireducens MLS10]
orf1988	0.00214325	0.261167	Ornithine/acetylornithine aminotransferase-like protein [Bacillus selenitireducens MLS10] Ornithine/acetylornithine aminotransferase-like protein [Bacillus selenitireducens MLS10]
orf1989	0.000852362	0.333014	sigma-70 region 2 domain protein [Bacillus selenitireducens MLS10] sigma-70 region 2 domain protein [Bacillus selenitireducens MLS10]
orf2006	8.91364e-05	0.360376	CrcB protein [Bacillus selenitireducens MLS10] CrcB protein [Bacillus selenitireducens MLS10]
orf2012	0.000366728	2.25121	regulatory protein, LacI [Bacillus selenitireducens MLS10] regulatory protein, LacI [Bacillus selenitireducens MLS10]
orf2015	0.0029032	0.483921	protein secretion chaperonin [Oceanobacillus iheyensis HTE831] protein secretion chaperonin [Oceanobacillus iheyensis HTE831]
orf2016	0.00142435	8.2293	Cold-shock protein, DNA-binding [Bacillus selenitireducens MLS10] Cold-shock protein, DNA-binding [Bacillus selenitireducens MLS10]
orf2020	0.0162779	0.453983	Na+/H+ antiporter NhaC [Bacillus selenitireducens MLS10] Na+/H+ antiporter NhaC [Bacillus selenitireducens MLS10]
orf2021	0.00207915	0.349267	UspA domain protein [Bacillus selenitireducens MLS10] UspA domain protein [Bacillus selenitireducens MLS10]
orf2040	0.000825777	6.49622	non-specific DNA-binding protein, Dps-like protein [Bacillus sp. SG-1] non-specific DNA-binding protein, Dps-like protein [Bacillus sp. SG-1]
orf2042	0.00497732	4.93113	hypothetical protein BselDRAFT_2409 [Bacillus selenitireducens MLS10] hypothetical protein BselDRAFT_2409 [Bacillus selenitireducens MLS10]
orf2044	0.0100268	2.68878	transcriptional repressor of the xylose operon [Bacillus halodurans C-125] transcriptional repressor of the xylose operon [Bacillus halodurans C-125]
orf2045	1.24362e-06	2.62297	Beta-galactosidase [Bacillus selenitireducens MLS10] Beta-galactosidase [Bacillus selenitireducens MLS10]
orf2046	1.41653e-05	3.34391	binding-protein-dependent transport systems inner membrane component [Bacillus selenitireducens MLS10] binding-protein-dependent transport systems inner membrane component [Bacillus selenitireducens MLS10]
orf2047	1.96576e-05	3.19169	binding-protein-dependent transport systems inner membrane component [Bacillus selenitireducens MLS10] binding-protein-dependent transport systems inner membrane component [Bacillus selenitireducens MLS10]
orf2048	0.000691327	2.26533	hypothetical protein BH1887 [Bacillus halodurans C-125] BH1887 [Bacillus halodurans C-125]
orf2053	0.00268202	7.2543	sodium/glutamate symporter [Natranaerobius thermophilus JW/NM-WN-LF] sodium/glutamate symporter [Natranaerobius thermophilus JW/NM-WN-LF]
orf2055	0.00211982	8.64925	acyl carrier protein phosphodiesterase [Bacillus sp. NRRL B-14911] acyl carrier protein phosphodiesterase [Bacillus sp. NRRL B-14911]
orf2057	0.00344819	3.32032	hypothetical protein OB1158 [Oceanobacillus iheyensis HTE831] hypothetical conserved protein [Oceanobacillus iheyensis HTE831]
orf2058	0.00018666	0.21715	UDP-N-acetylenolpyruvoylglucosamine reductase [Geobacillus sp. WCH70] UDP-N-acetylenolpyruvoylglucosamine reductase [Geobacillus sp. WCH70]
orf2059	0.00022172	2.63836	polar amino acid ABC transporter, inner membrane subunit [Bacillus selenitireducens MLS10] polar amino acid ABC transporter, inner membrane subunit [Bacillus selenitireducens MLS10]
orf2062	0.000119905	0.202199	hypothetical protein Plarl_14944 [Paenibacillus larvae subsp. larvae BRL-230010]
orf2063	0.000653398	0.291002	protein of unknown function UPF0131 [Bacillus selenitireducens MLS10] protein of unknown function UPF0131 [Bacillus selenitireducens MLS10]
orf2064	0.000206677	0.288398	regulatory protein, LuxR [Bacillus selenitireducens MLS10] regulatory protein, LuxR [Bacillus selenitireducens MLS10]
orf2065	0.000705536	0.253773	hypothetical protein BH1028 [Bacillus halodurans C-125] BH1028 [Bacillus halodurans C-125]
orf2066	0.00399913	0.434869	hypothetical protein BH0324 [Bacillus halodurans C-125] BH0324 [Bacillus halodurans C-125]
orf2068	0.000940333	4.14436	tyrosyl-tRNA synthetase [Bacillus licheniformis ATCC 14580] tyrosyl-tRNA synthetase [Bacillus licheniformis ATCC 14580] RecName: Full=Tyrosyl-tRNA synthetase 2; AltName: Full=Tyrosine--tRNA ligase 2; Short=TyrRS 2 tyrosyl-tRNA synthetase [Bacillus licheniformis ATCC 14580] TyrZ [Bacillus licheniformis DSM 13]
orf2071	0.00133776	2.85341	methyl-accepting chemotaxis protein [Bacillus licheniformis ATCC 14580] TlpB [Bacillus licheniformis ATCC 14580] methyl-accepting chemotaxis protein [Bacillus licheniformis ATCC 14580] TlpB [Bacillus licheniformis DSM 13]
orf2073	0.00289445	2.72545	putative transcriptional regulator, TetR family [Bacillus selenitireducens MLS10] putative transcriptional regulator, TetR family [Bacillus selenitireducens MLS10]
orf2075	0.000171037	2.37022	DHHA2 domain protein [Bacillus selenitireducens MLS10] DHHA2 domain protein [Bacillus selenitireducens MLS10]
orf2076	0.000838643	2.09875	hypothetical protein BSU03370 [Bacillus subtilis subsp. subtilis str. 168] hypothetical protein Bsubs1_01883 [Bacillus subtilis subsp. subtilis str. 168] hypothetical protein BsubsN3_01891 [Bacillus subtilis subsp. subtilis str. NCIB 3610] hypothetical protein BsubsJ_01878 [Bacillus subtilis subsp. subtilis str. JH642] hypothetical protein BsubsS_01909 [Bacillus subtilis subsp. subtilis str. SMY]…
orf2079	0.00335104	0.300321	Antibiotic biosynthesis monooxygenase [Paenibacillus larvae subsp. larvae BRL-230010]
orf2080	0.000511316	2.22941	hypothetical protein lin0288 [Listeria innocua Clip11262] lin0288 [Listeria innocua]
orf2081	0.000178877	2.81571	phosphotransferase system (PTS) beta-glucoside-specific enzyme IIBCA component [Bacillus licheniformis ATCC 14580] BglP [Bacillus licheniformis ATCC 14580] phosphotransferase system (PTS) beta-glucoside-specific enzyme IIBCA component [Bacillus licheniformis ATCC 14580] BglP [Bacillus licheniformis DSM 13]
orf2082	9.06498e-05	0.202939	transcription antiterminator LicT [Bacillus cereus W] transcription antiterminator LicT [Bacillus cereus W]
orf2084	0.0162192	2.88987	Methionine synthase I cobalamin-binding domain-like protein [Bacillus selenitireducens MLS10] Methionine synthase I cobalamin-binding domain-like protein [Bacillus selenitireducens MLS10]
orf2088	0.00040341	4.00333	unknown sth
orf2089	0.000131228	0.412915	hypothetical protein ABC0486 [Bacillus clausii KSM-K16] conserved hypothetical protein [Bacillus clausii KSM-K16]
orf2091	4.68751e-05	0.0875811	YkuO [Bacillus amyloliquefaciens FZB42] YkuO [Bacillus amyloliquefaciens FZB42]
orf2092	0.000414137	0.0775138	flavodoxin [Bacillus pumilus SAFR-032] flavodoxin [Bacillus pumilus SAFR-032]
orf2095	0.00166636	3.59416	hypothetical protein BL02921 [Bacillus licheniformis ATCC 14580] YdaT [Bacillus licheniformis ATCC 14580] conserved protein YdaT [Bacillus licheniformis ATCC 14580] YdaT [Bacillus licheniformis DSM 13]
orf2098	0.0141279	2.82374	diguanylate cyclase/phosphodiesterase [Bacillus selenitireducens MLS10] diguanylate cyclase/phosphodiesterase [Bacillus selenitireducens MLS10]
orf2099	0.00480464	3.87448	response regulator receiver [Bacillus selenitireducens MLS10] response regulator receiver [Bacillus selenitireducens MLS10]
orf2100	0.00251601	3.7234	transposase IS3/IS911 family protein [Bacillus selenitireducens MLS10] transposase IS3/IS911 family protein [Bacillus selenitireducens MLS10]
orf2101	0.00335442	2.33139	methyl-accepting chemotaxis sensory transducer [Bacillus selenitireducens MLS10] methyl-accepting chemotaxis sensory transducer [Bacillus selenitireducens MLS10]
orf2105	0.000911152	3.06293	ribonuclease BN [Geobacillus sp. WCH70] ribonuclease BN [Geobacillus sp. WCH70]
orf2106	0.00861044	0.119422	hypothetical protein B14911_27080 [Bacillus sp. NRRL B-14911] hypothetical protein B14911_27080 [Bacillus sp. NRRL B-14911]
orf2108	0.00109615	7.05512	general stress protein 17M [Exiguobacterium sp. AT1b] general stress protein 17M [Exiguobacterium sp. AT1b]
orf2110	2.02032e-05	3.47797	unknown sth
orf2117	0.00232193	0.40306	hypothetical protein BSU31530 [Bacillus subtilis subsp. subtilis str. 168] hypothetical protein Bsubs1_17136 [Bacillus subtilis subsp. subtilis str. 168] hypothetical protein BsubsN3_17052 [Bacillus subtilis subsp. subtilis str. NCIB 3610] hypothetical protein BsubsJ_17020 [Bacillus subtilis subsp. subtilis str. JH642] hypothetical protein BsubsS_17171 [Bacillus subtilis subsp. subtilis str. SMY]…
orf2134	0.000129039	2.54687	Cold-shock protein, DNA-binding [Bacillus selenitireducens MLS10] Cold-shock protein, DNA-binding [Bacillus selenitireducens MLS10]
orf2135	0.000222541	0.359896	hypothetical protein Mbur_0235 [Methanococcoides burtonii DSM 6242] conserved hypothetical protein [Methanococcoides burtonii DSM 6242]
orf2139	3.3503e-05	2.04015	Superoxide dismutase [Geobacillus sp. G11MC16] Superoxide dismutase [Geobacillus sp. G11MC16]
orf2140	0.00222715	3.10075	unknown sth
orf2141	0.0334119	2.24926	unknown sth
orf2143	0.00198577	5.49659	hypothetical protein B14911_15755 [Bacillus sp. NRRL B-14911] hypothetical protein B14911_15755 [Bacillus sp. NRRL B-14911]
orf2144	0.00974592	2.58254	manganese catalase [Bacillus clausii KSM-K16] manganese catalase [Bacillus clausii KSM-K16]
orf2147	0.0066881	3.93824	Cystathionine gamma-synthase(O-succinylhomoserine (thiol)-lyase) [Anoxybacillus flavithermus WK1] Cystathionine gamma-synthase(O-succinylhomoserine (thiol)-lyase) [Anoxybacillus flavithermus WK1]
orf2148	0.00252968	3.75087	Pyridoxal-5'-phosphate-dependent protein beta subunit [Geobacillus sp. WCH70] Pyridoxal-5'-phosphate-dependent protein beta subunit [Geobacillus sp. WCH70]
orf2149	0.0174533	3.03892	S-ribosylhomocysteinase [Bacillus sp. SG-1] S-ribosylhomocysteinase [Bacillus sp. SG-1]
orf2150	0.0066106	3.25526	S-ribosylhomocysteinase [Oceanobacillus iheyensis HTE831] RecName: Full=S-ribosylhomocysteine lyase; AltName: Full=Autoinducer-2 production protein luxS; AltName: Full=AI-2 synthesis protein autoinducer-2 production protein [Oceanobacillus iheyensis HTE831]
orf2151	0.00159731	3.28236	Methyltransferase type 11 [Paenibacillus sp. JDR-2] Methyltransferase type 11 [Paenibacillus sp. JDR-2]
orf2153	1.43946e-06	7.61601	hypothetical protein OB0479 [Oceanobacillus iheyensis HTE831] hypothetical conserved protein [Oceanobacillus iheyensis HTE831]
orf2154	2.06485e-06	6.53971	ABC transporter ATP-binding protein [Oceanobacillus iheyensis HTE831] ABC transporter ATP-binding protein [Oceanobacillus iheyensis HTE831]
orf2158	0.00106729	0.472642	unknown sth
orf2168	0.000488508	0.145226	BdbD [Exiguobacterium sp. AT1b] BdbD [Exiguobacterium sp. AT1b]
orf2171	0.000376996	0.491117	PhnB protein [Bacillus cereus G9241] PhnB protein [Bacillus cereus G9241]
orf2180	1.06228e-05	12.0827	putative acyltransferase 3 YfiQ [Bacillus licheniformis ATCC 14580] YfiQ [Bacillus licheniformis ATCC 14580] putative Acyltransferase 3 YfiQ [Bacillus licheniformis ATCC 14580] YfiQ [Bacillus licheniformis DSM 13]
orf2181	0.00269035	5.59983	unknown sth
orf2182	0.00145943	5.67601	two-component sensor histidine kinase [Bacillus halodurans C-125] two-component sensor histidine kinase [Bacillus halodurans C-125]
orf2183	2.54079e-05	6.04114	two-component response regulator [Bacillus halodurans C-125] two-component response regulator [Bacillus halodurans C-125]
orf2184	1.98336e-05	12.6043	putative lipoprotein [Bacillus cereus G9842] putative lipoprotein [Bacillus cereus G9842]
orf2188	2.06598e-05	4.45494	conserved hypothetical protein [Paenibacillus sp. JDR-2] conserved hypothetical protein [Paenibacillus sp. JDR-2]
orf2190	0.00191798	2.42173	potassium/proton antiporter [Bacillus halodurans C-125] Na+/H+ antiporter [Bacillus halodurans C-125]
orf2192	2.09314e-05	0.180907	neopullulanase [Bacillus sp. KSM-1876]
orf2193	0.00681221	0.177798	transcriptional regulator, AraC family [Alicyclobacillus acidocaldarius LAA1] transcriptional regulator, AraC family [Alicyclobacillus acidocaldarius LAA1]
orf2194	0.022701	2.456	MATE efflux family protein [Alkaliphilus metalliredigens QYMF] MATE efflux family protein [Alkaliphilus metalliredigens QYMF]
orf2198	0.00508745	0.387271	aminotransferase class-III [Clostridium beijerinckii NCIMB 8052] aminotransferase class-III [Clostridium beijerinckii NCIMB 8052]
orf2199	7.48575e-07	0.204846	NADH-dependent dyhydrogenase [Bacillus sp. SG-1] NADH-dependent dyhydrogenase [Bacillus sp. SG-1]
orf2200	8.60868e-05	0.253712	hypothetical protein BSG1_05819 [Bacillus sp. SG-1] hypothetical protein BSG1_05819 [Bacillus sp. SG-1]
orf2201	7.52905e-05	0.310535	hypothetical protein CLOLEP_02317 [Clostridium leptum DSM 753] hypothetical protein CLOLEP_02317 [Clostridium leptum DSM 753]
orf2202	0.00482068	2.70586	hypothetical protein DSY0556 [Desulfitobacterium hafniense Y51] transcriptional regulator, PadR-like family [Desulfitobacterium hafniense DCB-2] hypothetical protein [Desulfitobacterium hafniense Y51] transcriptional regulator, PadR-like family [Desulfitobacterium hafniense DCB-2]
orf2206	0.000179358	3.58224	hypothetical protein BH4045 [Bacillus halodurans C-125] BH4045 [Bacillus halodurans C-125]
orf2207	0.00209852	3.13717	MerR family transcriptional regulator [Alkaliphilus metalliredigens QYMF] putative transcriptional regulator, MerR family [Alkaliphilus metalliredigens QYMF]
orf2208	0.00123898	2.45042	branched-chain amino acid transport [Halothermothrix orenii H 168] branched-chain amino acid transport [Halothermothrix orenii H 168]
orf2209	0.0069178	2.3493	AzlC family protein [Exiguobacterium sp. AT1b] AzlC family protein [Exiguobacterium sp. AT1b]
orf2214	0.00019799	5.18596	histidyl-tRNA synthetase [Bacillus sp. NRRL B-14911] histidyl-tRNA synthetase [Bacillus sp. NRRL B-14911]
orf2215	0.000372698	0.282576	hypothetical protein ABC0590 [Bacillus clausii KSM-K16] hypothetical protein [Bacillus clausii KSM-K16]
orf2221	0.000249658	0.281446	phosphotransferase system, lactose/cellobiose-specific IIB subunit [Clostridium beijerinckii NCIMB 8052] phosphotransferase system, lactose/cellobiose-specific IIB subunit [Clostridium beijerinckii NCIMB 8052]
orf2222	0.00143522	0.481953	phosphotransferase system (PTS) lichenan-specific enzyme IIA component [Bacillus sp. NRRL B-14911] phosphotransferase system (PTS) lichenan-specific enzyme IIA component [Bacillus sp. NRRL B-14911]
orf2225	0.000605363	0.0692487	4'-phosphopantetheinyl transferase [Bacillus cereus subsp. cytotoxis NVH 391-98] 4'-phosphopantetheinyl transferase [Bacillus cereus subsp. cytotoxis NVH 391-98]
orf2226	6.86619e-05	0.0639639	MbtH domain protein [Bacillus pumilus ATCC 7061] MbtH domain protein [Bacillus pumilus ATCC 7061]
orf2227	0.00103505	0.0586052	involved in siderophore 2,3-dihydroxybenzoate (DHB) synthesis [Bacillus subtilis subsp. subtilis str. 168] involved in siderophore 2,3-dihydroxybenzoate (DHB) synthesis [Bacillus subtilis subsp. subtilis str. NCIB 3610] involved in siderophore 2,3-dihydroxybenzoate (DHB) synthesis [Bacillus subtilis subsp. subtilis str. JH642] involved in siderophore 2,3-dihydroxybenzoate (DHB) synthesis [Bacillu…
orf2228	0.00064457	0.0363357	Isochorismatase [Paenibacillus larvae subsp. larvae BRL-230010]
orf2229	0.00026698	0.0280198	Chain A, Crystal Structure Of Dhbe In Complex With Dhb-Adenylate Chain A, Crystal Structure Of Dhbe In Absence Of Substrate
orf2230	5.11202e-06	0.0156921	isochorismate synthase DhbC (Isochorismate mutase) [Bacillus pumilus ATCC 7061] isochorismate synthase DhbC (Isochorismate mutase) [Bacillus pumilus ATCC 7061]
orf2231	1.52733e-06	0.0183598	2,3-dihydro-2,3-dihydroxybenzoate dehydrogenase [Bacillus cereus H3081.97] 2,3-dihydro-2,3-dihydroxybenzoate dehydrogenase [Bacillus cereus H3081.97]
orf2232	3.0687e-05	0.0812191	unknown sth
orf2233	0.0001107	0.0357121	YuiI [Bacillus amyloliquefaciens FZB42] YuiI [Bacillus amyloliquefaciens FZB42]
orf2234	1.10809e-06	0.0275127	bacillibactin ABC transporter integral membrane protein [Bacillus thuringiensis str. Al Hakam] bacillibactin ABC transporter integral membrane protein [Bacillus thuringiensis str. Al Hakam]
orf2235	1.18976e-06	0.0164852	iron compound ABC transporter, permease protein [Bacillus cereus ATCC 10987] iron compound ABC transporter, permease protein [Bacillus cereus ATCC 10987]
orf2236	1.75022e-05	0.0173462	periplasmic binding protein [Bacillus cereus subsp. cytotoxis NVH 391-98] periplasmic binding protein [Bacillus cereus subsp. cytotoxis NVH 391-98]
orf2237	0.000395904	0.362665	YbbB [Paenibacillus larvae subsp. larvae BRL-230010]
orf2241	0.00185453	0.244662	pectate lyase [Bacillus halodurans]
orf2243	0.00433608	4.47802	3-Oxoacyl-(acyl-carrier-protein (ACP)) synthase III C terminal [Bacillus coagulans 36D1] 3-Oxoacyl-(acyl-carrier-protein (ACP)) synthase III C terminal [Bacillus coagulans 36D1]
orf2244	0.00567847	4.34433	hypothetical protein Cbei_4033 [Clostridium beijerinckii NCIMB 8052] hypothetical protein Cbei_4033 [Clostridium beijerinckii NCIMB 8052]
orf2245	3.09817e-06	2.02803	hypothetical protein B14911_09292 [Bacillus sp. NRRL B-14911] hypothetical protein B14911_09292 [Bacillus sp. NRRL B-14911]
orf2252	0.00889179	2.03743	hypothetical protein BH2096 [Bacillus halodurans C-125] BH2096 [Bacillus halodurans C-125]
orf2255	0.000210628	4.65121	unknown sth
orf2258	0.00237721	2.21529	hypothetical protein B14911_18180 [Bacillus sp. NRRL B-14911] hypothetical protein B14911_18180 [Bacillus sp. NRRL B-14911]
orf2261	0.00125185	2.00319	diguanylate cyclase [Geobacillus sp. Y412MC10] diguanylate cyclase [Geobacillus sp. Y412MC10]
orf2264	0.000461245	0.0542377	hypothetical protein BB14905_08223 [Bacillus sp. B14905] hypothetical protein BB14905_08223 [Bacillus sp. B14905]
orf2265	6.32975e-05	0.0523848	Heavy metal transport/detoxification protein [Bacillus selenitireducens MLS10] Heavy metal transport/detoxification protein [Bacillus selenitireducens MLS10]
orf2269	0.000891952	2.89852	hypothetical protein BH1969 [Bacillus halodurans C-125] BH1969 [Bacillus halodurans C-125]
orf2272	0.000110338	2.5113	group-specific protein [Bacillus sp. NRRL B-14911] group-specific protein [Bacillus sp. NRRL B-14911]
orf2275	3.94817e-05	2.60335	hypothetical protein BSU39960 [Bacillus subtilis subsp. subtilis str. 168] hypothetical protein Bsubs1_21546 [Bacillus subtilis subsp. subtilis str. 168] hypothetical protein BsubsN3_21462 [Bacillus subtilis subsp. subtilis str. NCIB 3610] hypothetical protein BsubsJ_21400 [Bacillus subtilis subsp. subtilis str. JH642] hypothetical protein BsubsS_21561 [Bacillus subtilis subsp. subtilis str. SMY]…
orf2277	0.000772895	0.0526593	carbonic anhydrase precursor [Bacillus halodurans C-125] carbonic anhydrase precursor [Bacillus halodurans C-125]
orf2278	0.000914954	2.26281	unknown sth
orf2279	0.0016121	2.02111	transposase, IS4 family protein [Desulfotomaculum reducens MI-1] transposase, IS4 family protein [Desulfotomaculum reducens MI-1] transposase, IS4 family protein [Desulfotomaculum reducens MI-1] transposase, IS4 family protein [Desulfotomaculum reducens MI-1] transposase, IS4 family protein [Desulfotomaculum reducens MI-1] transposase, IS4 family protein [Desulfotomaculum reducens MI-1] transposa…
orf2302	0.0302118	0.467171	unknown sth
orf2307	0.00530412	2.42992	flavoprotein WrbA [Paenibacillus sp. JDR-2] flavoprotein WrbA [Paenibacillus sp. JDR-2]
orf2308	1.14623e-05	0.498454	cell division protein FtsW [Bacillus selenitireducens MLS10] cell division protein FtsW [Bacillus selenitireducens MLS10]
orf2313	0.000763914	2.15583	cysteine synthase A [Bacillus selenitireducens MLS10] cysteine synthase A [Bacillus selenitireducens MLS10]
orf2317	0.00388109	5.25618	hypothetical protein Aflv_0440 [Anoxybacillus flavithermus WK1] Uncharacterized conserved protein [Anoxybacillus flavithermus WK1]
orf2318	0.00314885	6.09903	hypothetical protein BselDRAFT_0100 [Bacillus selenitireducens MLS10] hypothetical protein BselDRAFT_0100 [Bacillus selenitireducens MLS10]
orf2336	6.97467e-05	6.05807	unknown sth
orf2337	3.81764e-05	2.37671	protein of unknown function DUF948 [Bacillus selenitireducens MLS10] protein of unknown function DUF948 [Bacillus selenitireducens MLS10]
orf2340	0.000160707	0.46725	cell division protein FtsA [Bacillus selenitireducens MLS10] cell division protein FtsA [Bacillus selenitireducens MLS10]
orf2345	0.00201702	0.438094	unknown sth
orf2350	0.0110757	0.428535	glycosyl transferase, family 51 [Bacillus selenitireducens MLS10] glycosyl transferase, family 51 [Bacillus selenitireducens MLS10]
orf2358	0.000870609	3.10671	two-component sensor histidine kinase [Bacillus sp. NRRL B-14911] two-component sensor histidine kinase [Bacillus sp. NRRL B-14911]
orf2360	0.00038597	2.22556	YttP [Bacillus amyloliquefaciens FZB42] YttP [Bacillus amyloliquefaciens FZB42]
orf2361	0.000155171	0.428767	histidinol phosphate phosphatase HisJ family [Bacillus selenitireducens MLS10] histidinol phosphate phosphatase HisJ family [Bacillus selenitireducens MLS10]
orf2366	0.0017873	2.53349	SspA [Bacillus firmus]
orf2380	0.000784185	2.11241	metal-dependent hydrolase [Bacillus halodurans C-125] UPF0173 metal-dependent hydrolase BH3178 BH3178 [Bacillus halodurans C-125]
orf2392	0.000470107	0.417701	6-phosphofructokinase [Bacillus halodurans C-125] RecName: Full=6-phosphofructokinase; Short=Phosphofructokinase; AltName: Full=Phosphohexokinase 6-phosphofructokinase [Bacillus halodurans C-125]
orf2393	0.0132701	0.360155	Pyruvate kinase [Bacillus selenitireducens MLS10] Pyruvate kinase [Bacillus selenitireducens MLS10]
orf2421	0.000565063	3.14651	hypothetical protein B14911_24501 [Bacillus sp. NRRL B-14911] hypothetical protein B14911_24501 [Bacillus sp. NRRL B-14911]
orf2439	0.00460947	2.03926	aspartate kinase [Bacillus selenitireducens MLS10] aspartate kinase [Bacillus selenitireducens MLS10]
orf2447	0.000303837	2.95216	succinate dehydrogenase (or fumarate reductase) cytochrome b subunit, b558 family [Bacillus selenitireducens MLS10] succinate dehydrogenase (or fumarate reductase) cytochrome b subunit, b558 family [Bacillus selenitireducens MLS10]
orf2448	4.15029e-06	3.61268	succinate dehydrogenase or fumarate reductase, flavoprotein subunit [Bacillus selenitireducens MLS10] succinate dehydrogenase or fumarate reductase, flavoprotein subunit [Bacillus selenitireducens MLS10]
orf2449	0.00073348	3.95421	succinate dehydrogenase and fumarate reductase iron-sulfur protein [Bacillus selenitireducens MLS10] succinate dehydrogenase and fumarate reductase iron-sulfur protein [Bacillus selenitireducens MLS10]
orf2450	0.0302201	2.39595	thioesterase superfamily protein [Bacillus selenitireducens MLS10] thioesterase superfamily protein [Bacillus selenitireducens MLS10]
orf2451	1.97919e-06	0.253546	transcriptional regulator [Dictyoglomus thermophilum H-6-12] transcriptional regulator [Dictyoglomus thermophilum H-6-12]
orf2452	0.000241305	0.452425	levanase [Bacillus subtilis subsp. subtilis str. 168] levanase [Bacillus subtilis subsp. subtilis str. 168] levanase [Bacillus subtilis subsp. subtilis str. NCIB 3610] levanase [Bacillus subtilis subsp. subtilis str. JH642] levanase [Bacillus subtilis subsp. subtilis str. SMY] RecName: Full=Levanase; AltName: Full=Exo-levanase; AltName: Full=Exo-beta-D-fructosidase; AltName: Full=Beta-D-fructofur…
orf2463	8.09275e-05	0.287916	hypothetical protein BCG9842_B4360 [Bacillus cereus G9842] conserved hypothetical protein [Bacillus cereus G9842]
orf2464	0.00546361	0.401124	hypothetical protein BC0919 [Bacillus cereus ATCC 14579] hypothetical protein BC_0919 [Bacillus cereus ATCC 14579]
orf2469	4.08908e-05	2.23265	transcriptional regulator, MarR family [Bacillus selenitireducens MLS10] transcriptional regulator, MarR family [Bacillus selenitireducens MLS10]
orf2476	0.000829702	0.331568	hypothetical protein ABC2846 [Bacillus clausii KSM-K16] phage-related protein [Bacillus clausii KSM-K16]
orf2480	0.000123912	0.389588	hypothetical protein BSU25870 [Bacillus subtilis subsp. subtilis str. 168] hypothetical protein Bsubs1_14151 [Bacillus subtilis subsp. subtilis str. 168] hypothetical protein BsubsN3_14062 [Bacillus subtilis subsp. subtilis str. NCIB 3610] hypothetical protein BsubsJ_13983 [Bacillus subtilis subsp. subtilis str. JH642] hypothetical protein BsubsS_14117 [Bacillus subtilis subsp. subtilis str. SMY]…
orf2481	0.000884163	0.375783	hypothetical protein BSU25860 [Bacillus subtilis subsp. subtilis str. 168] hypothetical protein Bsubs1_14146 [Bacillus subtilis subsp. subtilis str. 168] hypothetical protein BsubsN3_14057 [Bacillus subtilis subsp. subtilis str. NCIB 3610] hypothetical protein BsubsJ_13978 [Bacillus subtilis subsp. subtilis str. JH642] hypothetical protein BsubsS_14112 [Bacillus subtilis subsp. subtilis str. SMY]…
orf2482	7.60359e-05	0.394723	unknown sth
orf2483	0.000251368	2.3139	hypothetical protein ABC2846 [Bacillus clausii KSM-K16] phage-related protein [Bacillus clausii KSM-K16]
orf2489	0.000506596	2.40085	unknown sth
orf2493	0.00158261	0.313265	unknown sth
orf2494	0.00196485	0.49093	unknown sth
orf2513	3.32133e-05	3.4139	hypothetical protein BselDRAFT_0232 [Bacillus selenitireducens MLS10] hypothetical protein BselDRAFT_0232 [Bacillus selenitireducens MLS10]
orf2535	0.000311137	0.386047	chemotaxis sensory transducer [Bacillus selenitireducens MLS10] chemotaxis sensory transducer [Bacillus selenitireducens MLS10]
orf2536	0.00422345	0.425169	hypothetical protein OB2825 [Oceanobacillus iheyensis HTE831] hypothetical conserved protein [Oceanobacillus iheyensis HTE831]
orf2537	0.000608585	0.415599	hypothetical protein OB2824 [Oceanobacillus iheyensis HTE831] hypothetical conserved protein [Oceanobacillus iheyensis HTE831]
orf2538	8.9389e-05	0.456135	two-component sensor histidine kinase [Oceanobacillus iheyensis HTE831] two-component sensor histidine kinase [Oceanobacillus iheyensis HTE831]
orf2543	0.000491412	0.476662	putative diguanylate cyclase [Bacillus selenitireducens MLS10] putative diguanylate cyclase [Bacillus selenitireducens MLS10]
orf2544	0.00106344	0.459969	peptidase A24A domain protein [Geobacillus sp. WCH70] peptidase A24A domain protein [Geobacillus sp. WCH70]
orf2551	0.000333161	0.483332	lysine 2,3-aminomutase YodO family protein [Bacillus selenitireducens MLS10] lysine 2,3-aminomutase YodO family protein [Bacillus selenitireducens MLS10]
orf2563	0.00120129	0.28738	GCN5-related N-acetyltransferase [Flavobacterium johnsoniae UW101] GCN5-related N-acetyltransferase [Flavobacterium johnsoniae UW101]
orf2564	0.000566593	0.431589	YhfI [Bacillus pumilus ATCC 7061] YhfI [Bacillus pumilus ATCC 7061]
orf2572	0.00361493	0.488224	alanine dehydrogenase (stage V sporulation protein N) [Bacillus halodurans C-125] alanine dehydrogenase (stage V sporulation protein N) [Bacillus halodurans C-125]
orf2573	0.00545925	2.46669	signal transduction protein containing a membrane domain an EAL and a GGDEF domain-like protein [Bacillus selenitireducens MLS10] signal transduction protein containing a membrane domain an EAL and a GGDEF domain-like protein [Bacillus selenitireducens MLS10]
orf2578	5.1342e-05	0.46825	hypothetical protein KT71_08742 [gamma proteobacterium KT 71] hypothetical protein KT71_08742 [Congregibacter litoralis KT71]
orf2585	0.00428703	0.217467	cell envelope-related function transcriptional attenuator, LytR/CpsA family [Bacillus selenitireducens MLS10] cell envelope-related function transcriptional attenuator, LytR/CpsA family [Bacillus selenitireducens MLS10]
orf2586	0.000138448	0.409938	putative transcriptional regulator, Crp/Fnr family [Bacillus selenitireducens MLS10] putative transcriptional regulator, Crp/Fnr family [Bacillus selenitireducens MLS10]
orf2587	0.00163519	0.452194	Pyroglutamyl-peptidase I [Bacillus selenitireducens MLS10] Pyroglutamyl-peptidase I [Bacillus selenitireducens MLS10]
orf2589	3.31256e-05	2.24545	metal dependent phosphohydrolase [Bacillus selenitireducens MLS10] metal dependent phosphohydrolase [Bacillus selenitireducens MLS10]
orf2591	5.2773e-05	0.268143	Cytochrome C biogenesis protein transmembrane region [Octadecabacter antarcticus 307] Cytochrome C biogenesis protein transmembrane region [Octadecabacter antarcticus 307]
orf2592	1.00646e-05	0.321867	alkyl hydroperoxide reductase/ Thiol specific antioxidant/ Mal allergen [Halothermothrix orenii H 168] alkyl hydroperoxide reductase/ Thiol specific antioxidant/ Mal allergen [Halothermothrix orenii H 168]
orf2611	0.0104703	2.31775	hypothetical protein B14911_28170 [Bacillus sp. NRRL B-14911] hypothetical protein B14911_28170 [Bacillus sp. NRRL B-14911]
orf2617	7.67977e-05	3.70174	hypothetical protein BH2908 [Bacillus halodurans C-125] BH2908 [Bacillus halodurans C-125]
orf2632	0.000188942	2.1724	MATE efflux family protein [Bacillus selenitireducens MLS10] MATE efflux family protein [Bacillus selenitireducens MLS10]
orf2633	0.000291404	4.40335	alpha amylase catalytic region [Geobacillus sp. WCH70] alpha amylase catalytic region [Geobacillus sp. WCH70]
orf2635	0.00138739	0.278542	unknown sth
orf2636	1.71322e-05	0.285652	adenylate cyclase [Bacillus selenitireducens MLS10] adenylate cyclase [Bacillus selenitireducens MLS10]
orf2641	5.16598e-06	0.0763774	major facilitator superfamily MFS_1 [Exiguobacterium sp. AT1b] major facilitator superfamily MFS_1 [Exiguobacterium sp. AT1b]
orf2642	0.000155256	0.425517	formate dehydrogenase, alpha subunit [Exiguobacterium sp. AT1b] formate dehydrogenase, alpha subunit [Exiguobacterium sp. AT1b]
orf2643	0.000475408	0.372363	4Fe-4S ferredoxin iron-sulfur binding domain protein [Exiguobacterium sp. AT1b] 4Fe-4S ferredoxin iron-sulfur binding domain protein [Exiguobacterium sp. AT1b]
orf2647	0.00482957	0.319922	putative transcriptional regulator, Crp/Fnr family [Bacillus selenitireducens MLS10] putative transcriptional regulator, Crp/Fnr family [Bacillus selenitireducens MLS10]
orf2649	0.000256721	0.401756	hypothetical protein BselDRAFT_3154 [Bacillus selenitireducens MLS10] hypothetical protein BselDRAFT_3154 [Bacillus selenitireducens MLS10]
orf2650	0.000264609	0.387884	hypothetical protein Bsubs1_06221 [Bacillus subtilis subsp. subtilis str. 168] hypothetical protein BsubsN3_06152 [Bacillus subtilis subsp. subtilis str. NCIB 3610] hypothetical protein BsubsJ_06096 [Bacillus subtilis subsp. subtilis str. JH642] hypothetical protein BsubsS_06207 [Bacillus subtilis subsp. subtilis str. SMY]
orf2654	8.01761e-05	0.192472	Beta-ketoacyl-acyl-carrier-protein synthase I [Bacillus selenitireducens MLS10] Beta-ketoacyl-acyl-carrier-protein synthase I [Bacillus selenitireducens MLS10]
orf2655	0.003107	0.339294	3-oxoacyl-(acyl carrier protein) synthase II [Geobacillus thermodenitrificans NG80-2] Beta-ketoacyl-acyl carrier protein synthase II [Geobacillus thermodenitrificans NG80-2]
orf2656	0.00029177	0.319096	ABC transporter related [Geobacillus sp. Y412MC10] ABC transporter related [Geobacillus sp. Y412MC10]
orf2657	0.00143781	0.498648	ABC-2 type transporter [Geobacillus sp. Y412MC10] ABC-2 type transporter [Geobacillus sp. Y412MC10]
orf2664	0.00173023	3.49376	conserved hypothetical protein [Geobacillus sp. WCH70] conserved hypothetical protein [Geobacillus sp. WCH70]
orf2667	0.000700931	0.0645464	cation antiporter (Na+/Ca2+) [Bacillus halodurans C-125] cation antiporter (Na+/Ca2+) [Bacillus halodurans C-125]
orf2668	0.00103655	7.23236	metal dependent phosphohydrolase [Geobacillus sp. G11MC16] metal dependent phosphohydrolase [Geobacillus sp. G11MC16]
orf2669	0.000174569	2.74472	MscS Mechanosensitive ion channel [Bacillus selenitireducens MLS10] MscS Mechanosensitive ion channel [Bacillus selenitireducens MLS10]
orf2671	0.0204788	2.27556	glutaredoxin [Bacillus selenitireducens MLS10] glutaredoxin [Bacillus selenitireducens MLS10]
orf2675	0.000242676	0.42818	hypothetical protein CAT7_06201 [Carnobacterium sp. AT7] hypothetical protein CAT7_06201 [Carnobacterium sp. AT7]
orf2687	8.33951e-05	0.419275	enoyl-(acyl carrier protein) reductase [Bacillus halodurans C-125] enoyl-[acyl-carrier protein] reductase [Bacillus halodurans C-125]
orf2691	0.0128274	2.22862	unknown sth
orf2705	0.00140411	2.03463	hypothetical protein BselDRAFT_3087 [Bacillus selenitireducens MLS10] hypothetical protein BselDRAFT_3087 [Bacillus selenitireducens MLS10]
orf2718	0.000161804	2.42339	unknown sth
orf2723	0.0152857	2.09629	unknown sth
orf2724	0.00133561	0.0721533	phage head-tail adaptor, putative [Bacillus selenitireducens MLS10] phage head-tail adaptor, putative [Bacillus selenitireducens MLS10]
orf2727	0.00788226	0.294338	heat shock protein class I (low molecular weight) [Bacillus halodurans C-125] heat shock protein class I (low molecular weight) [Bacillus halodurans C-125]
orf2730	0.000414349	2.13121	acyltransferase-like protein [Bacillus selenitireducens MLS10] acyltransferase-like protein [Bacillus selenitireducens MLS10]
orf2734	0.000279441	0.372047	mannonate dehydratase [Bacillus halodurans C-125] RecName: Full=Mannonate dehydratase 1; AltName: Full=D-mannonate hydrolase 1 D-mannonate hydrolase [Bacillus halodurans C-125]
orf2735	2.69069e-05	0.304928	DNA-binding transcriptional regulator [Bacillus licheniformis ATCC 14580] hypothetical protein BLi01354 [Bacillus licheniformis ATCC 14580] hypothetical DNA-binding protein,putative transcriptional regulator [Bacillus licheniformis ATCC 14580] putative protein [Bacillus licheniformis DSM 13]
orf2736	0.00281041	0.454471	hypothetical protein Bsph_2491 [Lysinibacillus sphaericus C3-41] conserved hypothetical protein [Lysinibacillus sphaericus C3-41]
orf2740	0.000604541	5.70992	unknown sth
orf2744	0.0119144	3.28162	hypothetical protein HM1_0509 [Heliobacterium modesticaldum Ice1] conserved hypothetical protein [Heliobacterium modesticaldum Ice1]
orf2745	7.96229e-05	3.13504	methyl-accepting chemotaxis sensory transducer [Bacillus selenitireducens MLS10] methyl-accepting chemotaxis sensory transducer [Bacillus selenitireducens MLS10]
orf2747	4.51778e-05	2.38043	two-component sensor histidine kinase (stage II sporulation protein J) [Bacillus halodurans C-125] two-component sensor histidine kinase (stage II sporulation protein J) [Bacillus halodurans C-125]
orf2748	3.88854e-05	2.54181	positive regulator of comK [Bacillus halodurans C-125] positive regulator of comK [Bacillus halodurans C-125]
orf2751	3.3868e-05	0.289967	XRE family transcriptional regulator [Bacillus coahuilensis m4-4]
orf2757	4.8325e-05	5.14164	P-type Na+-ATPase [Exiguobacterium aurantiacum]
orf2774	0.000840123	2.91131	sulfite oxidase-like protein YuiH [Geobacillus thermodenitrificans NG80-2] Sulfite oxidase-like protein YuiH [Geobacillus thermodenitrificans NG80-2]
orf2776	0.000579217	0.368004	hypothetical protein BSG1_20490 [Bacillus sp. SG-1] hypothetical protein BSG1_20490 [Bacillus sp. SG-1]
orf2779	0.0039657	4.6554	biofilm dispersion protein bdlA (chemotaxis regulator bdlA) [Lysinibacillus sphaericus C3-41] Biofilm dispersion protein bdlA (Chemotaxis regulator bdlA) [Lysinibacillus sphaericus C3-41]
orf2780	0.00093673	3.71565	ribosomal protein S7 [Bacillus selenitireducens MLS10] ribosomal protein S7 [Bacillus selenitireducens MLS10]
orf2781	0.000140869	3.95159	transcription termination/antitermination factor NusG [Bacillus selenitireducens MLS10] transcription termination/antitermination factor NusG [Bacillus selenitireducens MLS10]
orf2782	0.000525069	5.05811	Serine protease Do (heat-shock protein) [Anoxybacillus flavithermus WK1] Serine protease Do (heat-shock protein) [Anoxybacillus flavithermus WK1]
orf2786	0.0199942	0.486109	unknown sth
orf2787	2.03251e-06	4.70363	response regulator receiver protein [Bacillus selenitireducens MLS10] response regulator receiver protein [Bacillus selenitireducens MLS10]
orf2788	5.16882e-06	6.46157	putative methyl-accepting chemotaxis sensory transducer [Bacillus selenitireducens MLS10] putative methyl-accepting chemotaxis sensory transducer [Bacillus selenitireducens MLS10]
orf2805	5.68521e-05	0.405465	virulence factor MVIN family protein [Bacillus selenitireducens MLS10] virulence factor MVIN family protein [Bacillus selenitireducens MLS10]
orf2806	0.0104635	0.453113	unknown sth
orf2807	0.00789776	0.464044	capsular polysaccharide biosynthesis [Bacillus coahuilensis m4-4]
orf2813	0.0013619	0.43497	UTP-glucose-1-phosphate uridylyltransferase [Bacillus halodurans C-125] UTP-glucose-1-phosphate uridylyltransferase [Bacillus halodurans C-125]
orf2820	0.00391017	0.288683	hypothetical protein GTNG_0421 [Geobacillus thermodenitrificans NG80-2] conserved hypothetical protein [Geobacillus sp. G11MC16] Conserved hypothetical protein [Geobacillus thermodenitrificans NG80-2] conserved hypothetical protein [Geobacillus sp. G11MC16]
orf2821	0.000439935	0.397744	hypothetical protein GTNG_0420 [Geobacillus thermodenitrificans NG80-2] conserved hypothetical protein [Geobacillus sp. G11MC16] Conserved hypothetical protein [Geobacillus thermodenitrificans NG80-2] conserved hypothetical protein [Geobacillus sp. G11MC16]
orf2822	0.000356443	0.257116	putative cell division protein [Bacillus subtilis subsp. subtilis str. 168]
orf2823	2.79938e-05	0.145862	hypothetical protein BSU31890 [Bacillus subtilis subsp. subtilis str. 168] hypothetical protein Bsubs1_17316 [Bacillus subtilis subsp. subtilis str. 168] hypothetical protein BsubsN3_17232 [Bacillus subtilis subsp. subtilis str. NCIB 3610] hypothetical protein BsubsJ_17200 [Bacillus subtilis subsp. subtilis str. JH642] hypothetical protein BsubsS_17351 [Bacillus subtilis subsp. subtilis str. SMY]…
orf2824	0.000123845	0.148038	hypothetical protein BL02622 [Bacillus licheniformis ATCC 14580] hypothetical protein BLi03379 [Bacillus licheniformis ATCC 14580] conserved protein YukE [Bacillus licheniformis ATCC 14580] conserved hypothetical protein [Bacillus licheniformis DSM 13]
orf2828	0.0100917	0.428126	unknown sth
orf2836	2.28919e-05	0.213408	flavodoxin/nitric oxide synthase [Bacillus selenitireducens MLS10] flavodoxin/nitric oxide synthase [Bacillus selenitireducens MLS10]
orf2837	0.00430559	0.255345	unknown sth
orf2843	0.0135111	0.260889	thiaminase [Bacillus pumilus SAFR-032] thiaminase [Bacillus pumilus SAFR-032]
orf2844	0.000242024	2.04414	Stage V sporulation protein R required for dehydratation of the spore core and assembly of the coat [Anoxybacillus flavithermus WK1] Stage V sporulation protein R required for dehydratation of the spore core and assembly of the coat [Anoxybacillus flavithermus WK1]
orf2848	0.0129192	2.55551	protein of unknown function DUF1538 [Bacillus selenitireducens MLS10] protein of unknown function DUF1538 [Bacillus selenitireducens MLS10]
orf2849	0.00195422	2.26	peptide chain release factor 3 [Bacillus selenitireducens MLS10] peptide chain release factor 3 [Bacillus selenitireducens MLS10]
orf2850	0.00937682	3.99057	phosphoglucomutase/phosphomannomutase alpha/beta/alpha domain I [Bacillus selenitireducens MLS10] phosphoglucomutase/phosphomannomutase alpha/beta/alpha domain I [Bacillus selenitireducens MLS10]
orf2851	0.0180037	2.88737	Glycerol-3-phosphate oxidase [Bacillus selenitireducens MLS10] Glycerol-3-phosphate oxidase [Bacillus selenitireducens MLS10]
orf2852	0.00742735	2.84141	glycerol kinase [Bacillus selenitireducens MLS10] glycerol kinase [Bacillus selenitireducens MLS10]
orf2853	0.00591614	2.52045	MIP family channel protein [Bacillus selenitireducens MLS10] MIP family channel protein [Bacillus selenitireducens MLS10]
orf2856	0.00124426	2.63775	CheC domain protein [Bacillus selenitireducens MLS10] CheC domain protein [Bacillus selenitireducens MLS10]
orf2857	0.0132407	2.81711	Nitrilase/cyanide hydratase and apolipoprotein N-acyltransferase [Bacillus selenitireducens MLS10] Nitrilase/cyanide hydratase and apolipoprotein N-acyltransferase [Bacillus selenitireducens MLS10]
orf2858	0.00332616	3.25725	glycerol-3-phosphate responsive antiterminator [Bacillus selenitireducens MLS10] glycerol-3-phosphate responsive antiterminator [Bacillus selenitireducens MLS10]
orf2862	0.000136738	0.351883	hypothetical protein BB14905_18390 [Bacillus sp. B14905] hypothetical protein BB14905_18390 [Bacillus sp. B14905]
orf2863	6.5059e-05	0.370465	hypothetical protein Bsubs1_17876 [Bacillus subtilis subsp. subtilis str. 168] hypothetical protein BsubsN3_17792 [Bacillus subtilis subsp. subtilis str. NCIB 3610] hypothetical protein BsubsJ_17755 [Bacillus subtilis subsp. subtilis str. JH642] hypothetical protein BsubsS_17906 [Bacillus subtilis subsp. subtilis str. SMY]
orf2864	0.00231013	0.388807	transport system permease protein [Geobacillus sp. Y412MC10] transport system permease protein [Geobacillus sp. Y412MC10]
orf2865	9.64894e-05	0.350723	iron (III) dicitrate transport system (permease) [Bacillus halodurans C-125] iron (III) dicitrate transport system (permease) [Bacillus halodurans C-125]
orf2866	0.0004919	0.169415	periplasmic binding protein [Geobacillus sp. Y412MC10] periplasmic binding protein [Geobacillus sp. Y412MC10]
orf2867	8.95213e-05	0.0839695	YbbB [Paenibacillus larvae subsp. larvae BRL-230010]
orf2868	0.00377687	0.306884	periplasmic binding protein [Geobacillus sp. WCH70] periplasmic binding protein [Geobacillus sp. WCH70]
orf2869	0.00461036	0.283148	periplasmic binding protein [Geobacillus sp. WCH70] periplasmic binding protein [Geobacillus sp. WCH70]
orf2874	6.42862e-06	0.140611	hypothetical protein CLOHYLEM_05425 [Clostridium hylemonae DSM 15053]
orf2875	0.000297994	2.17255	unknown sth
orf2877	0.0122022	6.92067	glycerol-3-phosphate dehydrogenase [Bacillus halodurans C-125] glycerol-3-phosphate dehydrogenase [Bacillus halodurans C-125]
orf2878	0.00888106	3.5637	inner-membrane translocator [Bacillus selenitireducens MLS10] inner-membrane translocator [Bacillus selenitireducens MLS10]
orf2879	0.00401535	4.12172	glycerol uptake facilitator [Bacillus halodurans C-125] glycerol uptake facilitator [Bacillus halodurans C-125]
orf2890	0.000912542	10.39	unknown sth
orf2892	0.000555929	0.426469	hypothetical protein Bsph_2501 [Lysinibacillus sphaericus C3-41] conserved hypothetical protein [Lysinibacillus sphaericus C3-41]
orf2894	0.0023392	0.415202	signal transduction histidine kinase, nitrogen specific, NtrB [Geobacillus sp. WCH70] signal transduction histidine kinase, nitrogen specific, NtrB [Geobacillus sp. WCH70]
orf2896	0.00388591	0.275964	sugar fermentation stimulation protein [Bacillus halodurans C-125] Sugar fermentation stimulation protein homolog sugar fermentation stimulation protein [Bacillus halodurans C-125]
orf2897	0.000429905	0.249125	hypothetical protein GYMC10DRAFT_0697 [Geobacillus sp. Y412MC10] hypothetical protein GYMC10DRAFT_0697 [Geobacillus sp. Y412MC10]
orf2901	0.00115704	0.20362	hypothetical protein BABA_07386 [Bacillus bataviensis LMG 21833]
orf2904	0.0012764	5.17127	signal peptidase I S [Bacillus sp. SG-1] signal peptidase I S [Bacillus sp. SG-1]
orf2907	0.000963862	0.36071	penicillin-binding protein 4 (PBP 4) [Bacillus pumilus ATCC 7061] penicillin-binding protein 4 (PBP 4) [Bacillus pumilus ATCC 7061]
orf2914	0.00283273	0.393858	glycoside hydrolase, family 4 [Bacillus selenitireducens MLS10] glycoside hydrolase, family 4 [Bacillus selenitireducens MLS10]
orf2918	0.00329604	5.734	short-chain dehydrogenase/reductase SDR [Geobacillus sp. Y412MC10] short-chain dehydrogenase/reductase SDR [Geobacillus sp. Y412MC10]
orf2920	0.000755994	2.11016	chemotaxis sensory transducer [Bacillus selenitireducens MLS10] chemotaxis sensory transducer [Bacillus selenitireducens MLS10]
orf2930	0.00185533	7.35011	probable metallo-beta-lactamase family protein [Bacillus sp. SG-1] probable metallo-beta-lactamase family protein [Bacillus sp. SG-1]
orf2931	0.000279951	6.7646	SirA family protein [Geobacillus sp. WCH70] SirA family protein [Geobacillus sp. WCH70]
orf2932	0.000870607	10.4643	Rhodanese domain protein [Geobacillus sp. WCH70] Rhodanese domain protein [Geobacillus sp. WCH70]
orf2933	7.9904e-06	6.21479	Rhodanese domain protein [Geobacillus sp. Y412MC61] Rhodanese domain protein [Geobacillus sp. Y412MC61]
orf2940	0.000173515	0.302363	hypothetical protein OB2992 [Oceanobacillus iheyensis HTE831] hypothetical conserved protein [Oceanobacillus iheyensis HTE831]
orf2941	0.00139013	0.482549	hypothetical protein BH4011 [Bacillus halodurans C-125] BH4011 [Bacillus halodurans C-125]
orf2942	0.00754895	0.477204	hypothetical protein BH4010 [Bacillus halodurans C-125] BH4010 [Bacillus halodurans C-125]
orf2944	0.000254403	0.455771	hypothetical protein B14911_20140 [Bacillus sp. NRRL B-14911] hypothetical protein B14911_20140 [Bacillus sp. NRRL B-14911]
orf2947	0.00860152	0.229545	Chain A, Oligosaccharide-Binding To Family 11 Xylanases: Both Covalent Intermediate And Mutant-Product Complexes Display 2,5b Conformations At The Active-Centre Chain B, Oligosaccharide-Binding To Family 11 Xylanases: Both Covalent Intermediate And Mutant-Product Complexes Display 2,5b Conformations At The Active-Centre Chain C, Oligosaccharide-Binding To Family 11 Xylanases: Both Covalent Interm…
orf2960	0.000498205	2.00701	alcohol dehydrogenase, zinc containing [Kordia algicida OT-1] alcohol dehydrogenase, zinc containing [Kordia algicida OT-1]
orf2989	1.69754e-05	0.23334	sigma-54 dependent transcriptional regulator [Listeria welshimeri serovar 6b str. SLCC5334] unnamed protein product [Listeria welshimeri serovar 6b str. SLCC5334]
orf2990	0.000812367	0.39251	enoyl-(acyl-carrier-protein) reductase [Listeria monocytogenes str. 4b F2365] enoyl-(acyl-carrier-protein) reductase [Listeria monocytogenes str. 4b H7858] enoyl-(acyl-carrier-protein) reductase [Listeria monocytogenes str. 4b F2365] enoyl-(acyl-carrier-protein) reductase [Listeria monocytogenes str. 4b H7858]
orf2991	9.36949e-05	0.319076	major facilitator family transporter [Listeria welshimeri serovar 6b str. SLCC5334] unnamed protein product [Listeria welshimeri serovar 6b str. SLCC5334]
orf2992	0.00103321	0.297618	propionate CoA-transferase [Listeria monocytogenes str. 4b H7858] propionate CoA-transferase [Listeria monocytogenes str. 4b H7858]
orf2995	0.00299927	0.308862	Recombinase [Bacillus selenitireducens MLS10] Recombinase [Bacillus selenitireducens MLS10]
orf3000	0.00033278	2.45051	enoyl-(acyl carrier protein) reductase [Bacillus clausii KSM-K16] enoyl-[acyl-carrier-protein] reductase [NADH] [Bacillus clausii KSM-K16]
orf3002	0.000169742	2.27069	chromate transporter [Bacillus sp. SG-1] chromate transporter [Bacillus sp. SG-1]
orf3003	0.0221703	2.76225	Chromate transport protein ChrA-like protein [Bacillus selenitireducens MLS10] Chromate transport protein ChrA-like protein [Bacillus selenitireducens MLS10]
orf3004	0.00016344	2.08797	transposase, IS605 OrfB family [Bacillus selenitireducens MLS10] transposase, IS605 OrfB family [Bacillus selenitireducens MLS10]
orf3006	0.0150018	2.27234	Dehydrogenase with different specificities-like protein [Bacillus selenitireducens MLS10] Dehydrogenase with different specificities-like protein [Bacillus selenitireducens MLS10]
orf3008	0.000125426	2.05812	beta-lactamase domain protein [Bacillus selenitireducens MLS10] beta-lactamase domain protein [Bacillus selenitireducens MLS10]
orf3015	0.00521387	2.91877	1-acyl-sn-glycerol-3-phosphate acyltransferase [Bacillus selenitireducens MLS10] 1-acyl-sn-glycerol-3-phosphate acyltransferase [Bacillus selenitireducens MLS10]
orf3016	0.013547	2.51274	unknown sth
orf3017	0.0136339	2.30749	unknown sth
orf3018	3.37382e-05	0.311052	4Fe-4S ferredoxin, iron-sulfur binding domain protein [Bacillus selenitireducens MLS10] 4Fe-4S ferredoxin, iron-sulfur binding domain protein [Bacillus selenitireducens MLS10]
orf3019	1.47194e-05	12.7899	acylphosphatase [Bacillus selenitireducens MLS10] acylphosphatase [Bacillus selenitireducens MLS10]
orf3020	5.07447e-06	36.1425	Glycosidase-like protein [Bacillus selenitireducens MLS10] Glycosidase-like protein [Bacillus selenitireducens MLS10]
orf3022	0.0101852	0.355404	hypothetical protein BH0678 [Bacillus halodurans C-125] BH0678 [Bacillus halodurans C-125]
orf3025	0.0020212	0.484062	maltose/maltodextrin transport system permease [Geobacillus thermodenitrificans NG80-2] binding-protein-dependent transport systems inner membrane component [Geobacillus sp. G11MC16] Maltose/maltodextrin transport system permease [Geobacillus thermodenitrificans NG80-2] binding-protein-dependent transport systems inner membrane component [Geobacillus sp. G11MC16]
orf3026	0.0187614	0.48596	maltose/maltodextrin transport system (permease) [Bacillus halodurans C-125] maltose/maltodextrin transport system (permease) [Bacillus halodurans C-125]
orf3031	0.000824098	0.146502	hypothetical protein BSU15960 [Bacillus subtilis subsp. subtilis str. 168] hypothetical protein Bsubs1_08801 [Bacillus subtilis subsp. subtilis str. 168] hypothetical protein BsubsN3_08737 [Bacillus subtilis subsp. subtilis str. NCIB 3610] hypothetical protein BsubsJ_08671 [Bacillus subtilis subsp. subtilis str. JH642] hypothetical protein BsubsS_08777 [Bacillus subtilis subsp. subtilis str. SMY]…
orf3034	0.000187007	85.8608	Flagellar capping protein-like protein [Bacillus selenitireducens MLS10] Flagellar capping protein-like protein [Bacillus selenitireducens MLS10]
orf3035	0.000236731	6.23346	twitching motility protein [Bacillus selenitireducens MLS10] twitching motility protein [Bacillus selenitireducens MLS10]
orf3038	0.00245992	0.171684	unknown sth
orf3039	0.00156643	0.4991	hypothetical protein OB3289 [Oceanobacillus iheyensis HTE831] hypothetical conserved protein [Oceanobacillus iheyensis HTE831]
orf3043	0.00233011	0.398669	unknown sth
orf3044	0.0104991	0.418751	hypothetical protein OB0338 [Oceanobacillus iheyensis HTE831] hypothetical conserved protein [Oceanobacillus iheyensis HTE831]
orf3050	0.00236078	0.398536	hypothetical protein ABC0697 [Bacillus clausii KSM-K16] conserved hypothetical protein [Bacillus clausii KSM-K16]
orf3051	0.00484747	0.26569	hypothetical protein ABC0696 [Bacillus clausii KSM-K16] hypothetical protein [Bacillus clausii KSM-K16]
orf3052	0.00200259	0.252122	hypothetical protein ABC0695 [Bacillus clausii KSM-K16] hypothetical protein [Bacillus clausii KSM-K16]
orf3053	0.00994031	0.274597	hypothetical protein ABC0694 [Bacillus clausii KSM-K16] hypothetical protein [Bacillus clausii KSM-K16]
orf3057	0.00943803	0.360758	fructose-1-phosphate kinase [Bacillus clausii KSM-K16] fructose-1-phosphate kinase [Bacillus clausii KSM-K16]
orf3063	0.0042416	3.02444	hypothetical protein Bsph_4741 [Lysinibacillus sphaericus C3-41] conserved hypothetical protein [Lysinibacillus sphaericus C3-41]
orf3064	0.00826059	3.04181	unknown sth
orf3073	0.00243959	3.99852	nucleoside-diphosphate-sugar epimerase [Bacillus sp. SG-1] nucleoside-diphosphate-sugar epimerase [Bacillus sp. SG-1]
orf3074	0.000663188	4.423	D-threo-aldose 1-dehydrogenase [Bacillus clausii KSM-K16] D-threo-aldose 1-dehydrogenase [Bacillus clausii KSM-K16]
orf3077	0.000128898	3.5598	unknown sth
orf3078	0.00440661	2.02973	unknown sth
orf3080	0.000930188	3.02093	ABC transporter related [Geobacillus sp. Y412MC10] ABC transporter related [Geobacillus sp. Y412MC10]
orf3086	0.0179768	0.477316	hypothetical protein BH2072 [Bacillus halodurans C-125] BH2072 [Bacillus halodurans C-125]
orf3087	0.00444324	0.408362	hypothetical protein BH2071 [Bacillus halodurans C-125] BH2071 [Bacillus halodurans C-125]
orf3089	5.95818e-05	0.355229	lysine efflux permease [Bacillus clausii KSM-K16] lysine efflux permease [Bacillus clausii KSM-K16]
orf3090	0.00035108	0.306744	hypothetical protein ABC3939 [Bacillus clausii KSM-K16] conserved hypothetical protein [Bacillus clausii KSM-K16]
orf3099	0.000989957	0.448332	TPR repeat-containing protein [Methanosarcina barkeri str. Fusaro] TPR repeat [Methanosarcina barkeri str. Fusaro]
orf3107	0.000630648	0.0262043	thiamine biosynthesis protein [Lysinibacillus sphaericus C3-41] Thiamine biosynthesis protein [Lysinibacillus sphaericus C3-41]
orf3108	0.0109714	0.162148	unknown sth
orf3115	0.0011864	0.426685	hypothetical protein BH0272 [Bacillus halodurans C-125] BH0272 [Bacillus halodurans C-125]
orf3116	0.000895577	0.470089	two-component response regulator [Bacillus halodurans C-125] two-component response regulator [Bacillus halodurans C-125]
orf3117	7.31907e-05	0.279806	phosphonate ABC transporter, inner membrane subunit [Bacillus selenitireducens MLS10] phosphonate ABC transporter, inner membrane subunit [Bacillus selenitireducens MLS10]
orf3118	0.00197121	4.69576	unknown sth
orf3120	0.000839287	4.36486	transcriptional antiterminator, BglG [Geobacillus sp. Y412MC61] transcriptional antiterminator, BglG [Geobacillus sp. Y412MC61]
orf3121	0.00241294	3.72634	RecName: Full=Mannitol-specific phosphotransferase enzyme IIA component; AltName: Full=PTS system mannitol-specific EIIA component; AltName: Full=EIIA-Mtl; AltName: Full=EIII-Mtl mannitol enzyme IIA [Geobacillus stearothermophilus]
orf3122	0.00390327	2.41645	Mannitol dehydrogenase domain protein [Geobacillus sp. G11MC16] Mannitol dehydrogenase domain protein [Geobacillus sp. G11MC16]
orf3135	0.000788996	0.272916	YeeF [Bacillus licheniformis ATCC 14580] YeeF [Bacillus licheniformis DSM 13]
orf3136	5.78183e-05	0.240431	hypothetical protein MA2036 [Methanosarcina acetivorans C2A] predicted protein [Methanosarcina acetivorans C2A]
orf3147	8.19022e-05	3.70449	hypothetical protein BH0238 [Bacillus halodurans C-125] BH0238 [Bacillus halodurans C-125]
orf3148	0.00108291	5.54389	unknown sth
orf3158	0.00153651	2.18422	PTS system, beta-glucoside-specific IIABC subunit [Geobacillus sp. Y412MC61] PTS system, beta-glucoside-specific IIABC subunit [Geobacillus sp. Y412MC61]
orf3161	0.00450509	0.336587	putative PTS mannose-specific enzyme IIBCA component [Bacillus sp. NRRL B-14911] putative PTS mannose-specific enzyme IIBCA component [Bacillus sp. NRRL B-14911]
orf3180	0.000743442	0.0464707	hypothetical protein CLOBOL_02239 [Clostridium bolteae ATCC BAA-613] hypothetical protein CLOBOL_02239 [Clostridium bolteae ATCC BAA-613]
orf3185	0.000743908	0.332739	L-ribulose-5-phosphate 4-epimerase [Bacillus halodurans C-125] RecName: Full=L-ribulose-5-phosphate 4-epimerase; AltName: Full=Phosphoribulose isomerase L-ribulose-5-phosphate 4-epimerase [Bacillus halodurans C-125]
orf3189	0.000110686	0.169426	unknown sth
orf3190	0.00361033	0.383893	phosphonate ABC transporter, periplasmic phosphonate-binding protein [Bacillus selenitireducens MLS10] phosphonate ABC transporter, periplasmic phosphonate-binding protein [Bacillus selenitireducens MLS10]
orf3191	9.63391e-05	0.393845	Hydroxymethylpyrimidine transport system permease protein [Bacillus sp. SG-1] Hydroxymethylpyrimidine transport system permease protein [Bacillus sp. SG-1]
orf3192	0.00154292	0.307743	4Fe-4S ferredoxin, iron-sulfur binding domain protein [Bacillus selenitireducens MLS10] 4Fe-4S ferredoxin, iron-sulfur binding domain protein [Bacillus selenitireducens MLS10]
orf3193	0.000785636	0.243848	putative transcriptional activator, TenA family [Bacillus selenitireducens MLS10] putative transcriptional activator, TenA family [Bacillus selenitireducens MLS10]
orf3194	0.00499791	0.240507	COG0624: Acetylornithine deacetylase/Succinyl-diaminopimelate desuccinylase and related deacylases [Bacillus anthracis str. A2012]
orf3195	0.00153052	0.235002	unknown sth
orf3196	0.00254121	0.260612	unknown sth
orf3197	0.00139602	0.272035	unknown sth
orf3198	0.00671734	0.403336	unknown sth
orf3199	0.00116376	0.454072	(3R)-hydroxymyristoyl-ACP dehydratase [Bacillus cereus ATCC 14579] (3R)-hydroxymyristoyl-ACP dehydratase [Bacillus cereus ATCC 10987] (3R)-hydroxymyristoyl-ACP dehydratase [Bacillus thuringiensis serovar konkukian str. 97-27] (3R)-hydroxymyristoyl-ACP dehydratase [Bacillus thuringiensis str. Al Hakam] (3R)-hydroxymyristoyl-ACP dehydratase [Bacillus weihenstephanensis KBAB4] beta-hydroxyacyl-(acyl…
orf3208	0.000983233	7.72958	unknown sth
orf3218	0.00230884	0.41297	NADH:ubiquinone oxidoreductase 27 kD subunit-like protein [Bacillus selenitireducens MLS10] NADH:ubiquinone oxidoreductase 27 kD subunit-like protein [Bacillus selenitireducens MLS10]
orf3220	0.000558743	0.407506	conserved hypothetical protein 1440 [Bacillus selenitireducens MLS10] conserved hypothetical protein 1440 [Bacillus selenitireducens MLS10]
orf3232	0.00383521	2.54014	vpr [Bacillus pseudofirmus]
orf3235	0.00159906	2.26468	unknown sth
orf3236	0.00659147	2.40045	unknown sth
orf3238	3.56073e-05	2.80133	Galactose-6-phosphate isomerase [Bacillus selenitireducens MLS10] Galactose-6-phosphate isomerase [Bacillus selenitireducens MLS10]
orf3239	0.00366574	2.3022	putative methyl-accepting chemotaxis sensory transducer [Bacillus selenitireducens MLS10] putative methyl-accepting chemotaxis sensory transducer [Bacillus selenitireducens MLS10]
orf3240	9.27854e-05	3.26267	protein tyrosine phosphatase [Bacillus selenitireducens MLS10] protein tyrosine phosphatase [Bacillus selenitireducens MLS10]
orf3243	0.00105961	3.09007	hypothetical protein BH3772 [Bacillus halodurans C-125] BH3772 [Bacillus halodurans C-125]
orf3247	0.00503668	5.73063	acetyl-CoA acetyltransferase [Bacillus selenitireducens MLS10] acetyl-CoA acetyltransferase [Bacillus selenitireducens MLS10]
orf3254	7.11989e-06	0.112837	Transaldolase [Anoxybacillus flavithermus WK1] Transaldolase [Anoxybacillus flavithermus WK1]
orf3256	0.00277943	0.499876	two component transcriptional regulator, Fis family [Alicyclobacillus acidocaldarius LAA1] two component transcriptional regulator, Fis family [Alicyclobacillus acidocaldarius LAA1]
orf3261	0.000202941	2.32186	cardiolipin synthetase [Bacillus halodurans C-125] cardiolipin synthetase [Bacillus halodurans C-125]
orf3287	3.3742e-06	0.120003	GTP-binding signal recognition particle [Bacillus licheniformis ATCC 14580] YxdM [Bacillus licheniformis ATCC 14580] GTP-binding signal recognition particle (SRP54) G-domain [Bacillus licheniformis ATCC 14580] YxdM [Bacillus licheniformis DSM 13]
orf3288	0.000557615	0.0652661	ABC transporter ATP-binding protein [Geobacillus thermodenitrificans NG80-2] ABC transporter ATP-binding protein [Geobacillus thermodenitrificans NG80-2]
orf3289	1.91314e-05	0.387104	hypothetical protein BSU39650 [Bacillus subtilis subsp. subtilis str. 168] hypothetical protein Bsubs1_21386 [Bacillus subtilis subsp. subtilis str. 168] hypothetical protein BsubsN3_21297 [Bacillus subtilis subsp. subtilis str. NCIB 3610] hypothetical protein BsubsJ_21245 [Bacillus subtilis subsp. subtilis str. JH642] hypothetical protein BsubsS_21396 [Bacillus subtilis subsp. subtilis str. SMY]…
orf3290	0.000907444	0.325502	hypothetical protein BSU39660 [Bacillus subtilis subsp. subtilis str. 168] hypothetical protein Bsubs1_21391 [Bacillus subtilis subsp. subtilis str. 168] hypothetical protein BsubsN3_21302 [Bacillus subtilis subsp. subtilis str. NCIB 3610] hypothetical protein BsubsJ_21250 [Bacillus subtilis subsp. subtilis str. JH642] hypothetical protein BsubsS_21401 [Bacillus subtilis subsp. subtilis str. SMY]…
orf3291	2.386e-05	0.0137691	hypothetical protein lin2700 [Listeria innocua Clip11262] lin2700 [Listeria innocua]
orf3292	0.000250919	0.02091	hypothetical protein lmo2554 [Listeria monocytogenes EGD-e] hypothetical protein LmonF1_13936 [Listeria monocytogenes Finland 1988] lmo2554 [Listeria monocytogenes]
orf3293	0.000118218	0.0230758	hypothetical protein lmo2553 [Listeria monocytogenes EGD-e] membrane protein, putative [Listeria monocytogenes str. 1/2a F6854] hypothetical protein LmonF1_13941 [Listeria monocytogenes Finland 1988] hypothetical protein LmonFR_11933 [Listeria monocytogenes FSL R2-561] lmo2553 [Listeria monocytogenes] membrane protein, putative [Listeria monocytogenes str. 1/2a F6854]
orf3294	0.000122407	0.106923	unknown sth
orf3295	0.00756365	2.34708	hypothetical protein BH2208 [Bacillus halodurans C-125] BH2208 [Bacillus halodurans C-125]
orf3302	0.000115504	2.89666	unknown sth
orf3303	0.000668696	3.52814	spore coat protein GerQ [Geobacillus sp. WCH70] spore coat protein GerQ [Geobacillus sp. WCH70]
orf3304	0.00509	3.0671	Uncharacterized small membrane protein-like protein [Bacillus selenitireducens MLS10] Uncharacterized small membrane protein-like protein [Bacillus selenitireducens MLS10]
orf3309	0.0275629	2.12352	unknown sth
orf3310	0.000153438	2.31902	amidohydrolase [Bacillus selenitireducens MLS10] amidohydrolase [Bacillus selenitireducens MLS10]
orf3311	0.00929802	2.03356	6-phosphogluconate dehydrogenase NAD-binding [Bacillus cereus subsp. cytotoxis NVH 391-98] 6-phosphogluconate dehydrogenase NAD-binding [Bacillus cereus subsp. cytotoxis NVH 391-98]
orf3316	0.0026432	2.10519	putative methyl-accepting chemotaxis sensory transducer [Bacillus selenitireducens MLS10] putative methyl-accepting chemotaxis sensory transducer [Bacillus selenitireducens MLS10]
orf3320	0.000973072	2.65218	choline/carnitine/betaine transporter [Geobacillus sp. WCH70] choline/carnitine/betaine transporter [Geobacillus sp. WCH70]
orf3323	5.75671e-05	0.107103	protein of unknown function DUF464 [Bacillus selenitireducens MLS10] protein of unknown function DUF464 [Bacillus selenitireducens MLS10]
orf3324	0.00125991	0.310366	ribosomal protein L27 [Bacillus selenitireducens MLS10] ribosomal protein L27 [Bacillus selenitireducens MLS10]
orf3332	0.000602823	2.11923	hypothetical protein CLOLEP_02913 [Clostridium leptum DSM 753] hypothetical protein CLOLEP_02913 [Clostridium leptum DSM 753]
orf3333	0.000592534	2.11263	cobalamin-5-phosphate synthase CobS [Geobacillus sp. WCH70] cobalamin-5-phosphate synthase CobS [Geobacillus sp. WCH70]
orf3344	2.16342e-05	0.350501	binding-protein-dependent transport systems inner membrane component [Bacillus selenitireducens MLS10] binding-protein-dependent transport systems inner membrane component [Bacillus selenitireducens MLS10]
orf3347	0.00063327	0.454974	hypothetical protein Bcoam_02679 [Bacillus coahuilensis m4-4]
orf3348	0.000104344	0.202374	AMP-dependent synthetase and ligase [Bacillus selenitireducens MLS10] AMP-dependent synthetase and ligase [Bacillus selenitireducens MLS10]
orf3354	0.00102043	0.446625	ABC-2 type transporter [Bacillus selenitireducens MLS10] ABC-2 type transporter [Bacillus selenitireducens MLS10]
orf3361	0.00020007	0.235339	PTS system, cellobiose-specific enzyme II, A component [Bacillus clausii KSM-K16] A component PTS system cellobiose-specific enzyme II [Bacillus clausii KSM-K16]
orf3362	5.21455e-06	0.0552624	PTS system, cellobiose-specific enzyme II, C component [Bacillus clausii KSM-K16] C component PTS system cellobiose-specific enzyme II [Bacillus clausii KSM-K16]
orf3363	0.00178706	0.0557684	PTS system cellobiose-specific enzyme II B component [Oceanobacillus iheyensis HTE831] PTS system, cellobiose-specific enzyme II, B component [Oceanobacillus iheyensis HTE831]
orf3364	0.00785382	2.29753	unknown sth
orf3365	0.00193442	2.39709	hypothetical protein BH0721 [Bacillus halodurans C-125] BH0721 [Bacillus halodurans C-125]
orf3370	0.000150816	2.31154	methyl-accepting chemotaxis sensory transducer [Bacillus selenitireducens MLS10] methyl-accepting chemotaxis sensory transducer [Bacillus selenitireducens MLS10]
orf3379	0.00454154	0.230207	unknown sth
orf3380	2.9359e-05	0.193006	YokH [Bacillus amyloliquefaciens FZB42] YokH [Bacillus amyloliquefaciens FZB42]
orf3404	0.000263599	0.222179	YolA [Geobacillus thermodenitrificans NG80-2] YolA [Geobacillus thermodenitrificans NG80-2]
orf3405	0.000169883	0.256095	hypothetical protein Plarl_17554 [Paenibacillus larvae subsp. larvae BRL-230010]
orf3406	0.000216845	0.198895	protein of unknown function DUF214 [Dethiobacter alkaliphilus AHT 1] protein of unknown function DUF214 [Dethiobacter alkaliphilus AHT 1]
orf3407	0.000157934	0.194483	ABC transporter related protein [Dethiobacter alkaliphilus AHT 1] ABC transporter related protein [Dethiobacter alkaliphilus AHT 1]
orf3408	0.00281232	0.222881	PASTA domain containing protein [Dethiobacter alkaliphilus AHT 1] PASTA domain containing protein [Dethiobacter alkaliphilus AHT 1]
orf3409	1.32267e-05	0.203349	transcriptional repressor of the ribose operon [Bacillus halodurans C-125] Ribose operon repressor transcriptional repressor of the ribose operon [Bacillus halodurans C-125]
orf3410	3.7662e-05	0.147358	ribokinase [Bacillus halodurans C-125] RecName: Full=Ribokinase ribokinase [Bacillus halodurans C-125]
orf3411	0.000358154	0.180273	D-ribose pyranase [Bacillus halodurans C-125] RecName: Full=D-ribose pyranase ribose ABC transporter (permease) [Bacillus halodurans C-125]
orf3412	0.000368371	0.263146	ribose ABC transporter ATP-binding protein [Bacillus halodurans C-125] RecName: Full=Ribose import ATP-binding protein rbsA ribose ABC transporter (ATP-binding protein) [Bacillus halodurans C-125]
orf3415	0.000706667	0.21277	YqgS [Bacillus coahuilensis m4-4]
orf3416	0.00196888	0.0139516	phosphoenolpyruvate carboxykinase [Bacillus cereus subsp. cytotoxis NVH 391-98] RecName: Full=Phosphoenolpyruvate carboxykinase [ATP]; Short=PEP carboxykinase; AltName: Full=Phosphoenolpyruvate carboxylase; AltName: Full=PEPCK Phosphoenolpyruvate carboxykinase (ATP) [Bacillus cereus subsp. cytotoxis NVH 391-98]
orf3417	0.0113668	0.490849	Methionine adenosyltransferase [Bacillus selenitireducens MLS10] Methionine adenosyltransferase [Bacillus selenitireducens MLS10]
orf3425	9.56315e-05	3.53851	multidrug resistance protein [Bacillus halodurans C-125] multidrug resistance protein [Bacillus halodurans C-125]
orf3426	0.000381215	3.77932	unknown sth
orf3430	0.000597855	0.182888	hypothetical protein BselDRAFT_0050 [Bacillus selenitireducens MLS10] hypothetical protein BselDRAFT_0050 [Bacillus selenitireducens MLS10]
orf3436	0.00159167	0.396639	unknown sth
orf3437	0.00200018	0.371263	YD repeat-containing protein [Yersinia pseudotuberculosis YPIII] YD repeat protein [Yersinia pseudotuberculosis YPIII]
orf3438	0.000433425	0.263616	hypothetical protein Bsph_3580 [Lysinibacillus sphaericus C3-41] conserved hypothetical protein [Lysinibacillus sphaericus C3-41]
orf3442	0.00290809	3.00216	Quinolinate synthase [Anoxybacillus flavithermus WK1] Quinolinate synthase [Anoxybacillus flavithermus WK1]
orf3443	0.0331053	2.51521	nicotinate-nucleotide pyrophosphorylase [Geobacillus thermodenitrificans NG80-2] nicotinate-nucleotide pyrophosphorylase [Geobacillus sp. G11MC16] Nicotinate-nucleotide pyrophosphorylase (carboxylating) [Geobacillus thermodenitrificans NG80-2] nicotinate-nucleotide pyrophosphorylase [Geobacillus sp. G11MC16]
orf3444	0.0250605	3.85395	L-aspartate oxidase [Bacillus weihenstephanensis KBAB4] L-aspartate oxidase [Bacillus weihenstephanensis KBAB4]
orf3450	0.00357755	0.412357	Cytochrome bd-type quinol oxidase subunit 2-like protein [Bacillus selenitireducens MLS10] Cytochrome bd-type quinol oxidase subunit 2-like protein [Bacillus selenitireducens MLS10]
orf3451	0.00539343	0.334651	unknown sth
orf3455	1.25752e-05	17.4198	PTS system, trehalose-specific IIBC subunit [Geobacillus sp. WCH70] PTS system, trehalose-specific IIBC subunit [Geobacillus sp. WCH70]
orf3458	0.000977774	2.34588	oligoendopeptidase, M3 family [Bacillus selenitireducens MLS10] oligoendopeptidase, M3 family [Bacillus selenitireducens MLS10]
orf3472	0.0321384	0.468594	penicillin-binding protein [Bacillus sp. B14905] penicillin-binding protein [Bacillus sp. B14905]
orf3474	7.46244e-05	0.0489869	unknown sth
orf3475	0.00290535	0.205785	unknown sth
orf3476	8.97998e-06	0.0597646	hypothetical protein BL03061 [Bacillus licheniformis ATCC 14580] hypothetical protein BLi00781 [Bacillus licheniformis ATCC 14580] hypothetical protein BL03061 [Bacillus licheniformis ATCC 14580] hypothetical protein BLi00781 [Bacillus licheniformis DSM 13]
orf3477	3.44884e-05	0.0600372	ABC transporter related [Bacillus coagulans 36D1] ABC transporter related [Bacillus coagulans 36D1]
orf3478	0.000788109	0.332212	protein of unknown function DUF214 [Bacillus coagulans 36D1] protein of unknown function DUF214 [Bacillus coagulans 36D1]
orf3480	0.00132175	0.034998	competence/damage-inducible protein CinA [Bacillus selenitireducens MLS10] competence/damage-inducible protein CinA [Bacillus selenitireducens MLS10]
orf3482	0.00472481	0.479839	transcriptional regulator [Bacillus sp. NRRL B-14911] transcriptional regulator [Bacillus sp. NRRL B-14911]
orf3484	0.000389894	4.50541	S-adenosyl-methyltransferase MraW [Bacillus selenitireducens MLS10] S-adenosyl-methyltransferase MraW [Bacillus selenitireducens MLS10]
orf3487	0.0219678	0.404544	hypothetical protein ABC0696 [Bacillus clausii KSM-K16] hypothetical protein [Bacillus clausii KSM-K16]
orf3488	0.00206471	0.481303	hypothetical protein ABC0697 [Bacillus clausii KSM-K16] conserved hypothetical protein [Bacillus clausii KSM-K16]
orf3494	0.0230405	0.442437	hypothetical protein ABC0700 [Bacillus clausii KSM-K16] conserved hypothetical protein [Bacillus clausii KSM-K16]
orf3498	0.00426872	0.429533	unknown sth
orf3501	0.000429187	2.54561	hypothetical protein BH3359 [Bacillus halodurans C-125] BH3359 [Bacillus halodurans C-125]
orf3502	0.000865318	6.2193	Enoyl-CoA hydratase/isomerase [Bacillus selenitireducens MLS10] Enoyl-CoA hydratase/isomerase [Bacillus selenitireducens MLS10]
orf3503	0.00156312	7.11061	GCN5-related N-acetyltransferase [Bacillus selenitireducens MLS10] GCN5-related N-acetyltransferase [Bacillus selenitireducens MLS10]
orf3504	4.55426e-05	8.43661	2-dehydropantoate 2-reductase [Bacillus selenitireducens MLS10] 2-dehydropantoate 2-reductase [Bacillus selenitireducens MLS10]
orf3508	0.00928833	5.05189	hypothetical protein BH3406 [Bacillus halodurans C-125] BH3406 [Bacillus halodurans C-125]
orf3510	0.00235295	0.454107	levansucrase [Clostridium acetobutylicum ATCC 824] Levansucrase [Clostridium acetobutylicum ATCC 824]
orf3517	0.000610281	0.275388	alcohol dehydrogenase class IV [Listeria welshimeri serovar 6b str. SLCC5334] unnamed protein product [Listeria welshimeri serovar 6b str. SLCC5334]
orf3518	0.00177735	0.390812	rhamnulose-1-phosphate aldolase [Bacillus coagulans 36D1] rhamnulose-1-phosphate aldolase [Bacillus coagulans 36D1]
orf3519	0.000476128	5.76909	methyl-accepting chemotaxis protein [Bacillus sp. NRRL B-14911] methyl-accepting chemotaxis protein [Bacillus sp. NRRL B-14911]
orf3523	0.000337634	0.348466	6-phospho-beta-glucosidase [Bacillus subtilis subsp. subtilis str. 168] 6-phospho-beta-glucosidase [Bacillus subtilis subsp. subtilis str. 168] 6-phospho-beta-glucosidase [Bacillus subtilis subsp. subtilis str. NCIB 3610] 6-phospho-beta-glucosidase [Bacillus subtilis subsp. subtilis str. JH642] 6-phospho-beta-glucosidase [Bacillus subtilis subsp. subtilis str. SMY] RecName: Full=Probable 6-phosph…
orf3525	2.24721e-05	0.0774426	transposase IS3/IS911 family protein [Bacillus selenitireducens MLS10] transposase IS3/IS911 family protein [Bacillus selenitireducens MLS10]
orf3526	0.00112961	0.267771	fatty acid desaturase [Geobacillus sp. Y412MC10] fatty acid desaturase [Geobacillus sp. Y412MC10]
orf3527	0.00195813	0.284462	histidine kinase dimerisation and phosphoacceptor region [Geobacillus sp. Y412MC10] histidine kinase dimerisation and phosphoacceptor region [Geobacillus sp. Y412MC10]
orf3528	0.0021982	0.336446	hypothetical protein BSU19200 [Bacillus subtilis subsp. subtilis str. 168] hypothetical protein Bsubs1_10596 [Bacillus subtilis subsp. subtilis str. 168] hypothetical protein BsubsN3_10527 [Bacillus subtilis subsp. subtilis str. NCIB 3610] hypothetical protein BsubsJ_10443 [Bacillus subtilis subsp. subtilis str. JH642] hypothetical protein BsubsS_10562 [Bacillus subtilis subsp. subtilis str. SMY]…
orf3538	0.000961876	3.63295	response regulator receiver protein [Bacillus selenitireducens MLS10] response regulator receiver protein [Bacillus selenitireducens MLS10]
orf3539	0.000365008	4.3407	hypothetical protein BSG1_02070 [Bacillus sp. SG-1] hypothetical protein BSG1_02070 [Bacillus sp. SG-1]
orf3541	0.0231853	2.55809	Transcriptional regulators of sugar metabolism-like protein [Bacillus selenitireducens MLS10] Transcriptional regulators of sugar metabolism-like protein [Bacillus selenitireducens MLS10]
orf3543	0.00800482	2.03383	Phosphotransferase system fructose-specific IIC component-like protein [Bacillus selenitireducens MLS10] Phosphotransferase system fructose-specific IIC component-like protein [Bacillus selenitireducens MLS10]
orf3548	0.00047191	0.327044	methyl-accepting chemotaxis sensory transducer [Bacillus selenitireducens MLS10] methyl-accepting chemotaxis sensory transducer [Bacillus selenitireducens MLS10]
orf3575	9.22392e-06	0.055992	unknown sth
orf3576	0.00469171	0.29469	unknown sth
orf3577	9.36257e-07	0.0546145	hypothetical protein Plarl_17554 [Paenibacillus larvae subsp. larvae BRL-230010]
orf3581	1.16107e-05	2.00751	ribonuclease H [Lysinibacillus sphaericus C3-41] ribonuclease H [Lysinibacillus sphaericus C3-41]
orf3582	0.000125569	7.1429	fatty acid alpha hydroxylase, cytochrome P450 [Bacillus coahuilensis m4-4]
orf3583	0.000116553	7.81918	unknown sth
orf3584	0.000399225	8.6195	hypothetical protein BSG1_13901 [Bacillus sp. SG-1] hypothetical protein BSG1_13901 [Bacillus sp. SG-1]
orf3585	0.00239982	0.469679	hypothetical protein Cthe_0914 [Clostridium thermocellum ATCC 27405] hypothetical protein Cthe_0914 [Clostridium thermocellum ATCC 27405]
orf3591	3.02886e-05	4.00726	transcriptional repressor of phosphotransferase system [Oceanobacillus iheyensis HTE831] transcriptional repressor of phosphotransferase system [Oceanobacillus iheyensis HTE831]
orf3592	0.00647647	2.31628	putative hydrolase YwpJ [Bacillus licheniformis ATCC 14580] YwpJ [Bacillus licheniformis ATCC 14580] putative hydrolase YwpJ [Bacillus licheniformis ATCC 14580] YwpJ [Bacillus licheniformis DSM 13]
orf3593	3.69317e-05	2.2266	methyl-accepting chemotaxis sensory transducer [Alkaliphilus metalliredigens QYMF] methyl-accepting chemotaxis sensory transducer [Alkaliphilus metalliredigens QYMF]
orf3603	0.0326554	2.08366	single-strand binding protein/Primosomal replication protein n [Bacillus selenitireducens MLS10] single-strand binding protein/Primosomal replication protein n [Bacillus selenitireducens MLS10]
orf3604	0.00182354	0.294337	alkyl hydroperoxide reductase/ Thiol specific antioxidant/ Mal allergen [Bacillus selenitireducens MLS10] alkyl hydroperoxide reductase/ Thiol specific antioxidant/ Mal allergen [Bacillus selenitireducens MLS10]
orf3605	0.000189476	0.243453	hypothetical protein BselDRAFT_0128 [Bacillus selenitireducens MLS10] hypothetical protein BselDRAFT_0128 [Bacillus selenitireducens MLS10]
orf3606	0.0001555	0.142785	cytochrome c assembly protein [Bacillus selenitireducens MLS10] cytochrome c assembly protein [Bacillus selenitireducens MLS10]
orf3607	1.43096e-05	0.135234	cytochrome c-type biogenesis protein CcmB [Bacillus selenitireducens MLS10] cytochrome c-type biogenesis protein CcmB [Bacillus selenitireducens MLS10]
orf3608	0.000129111	0.103134	heme exporter protein CcmA [Bacillus selenitireducens MLS10] heme exporter protein CcmA [Bacillus selenitireducens MLS10]
orf3609	0.000434613	0.113819	hypothetical protein BselDRAFT_0124 [Bacillus selenitireducens MLS10] hypothetical protein BselDRAFT_0124 [Bacillus selenitireducens MLS10]
orf3610	8.25032e-06	0.11937	hypothetical protein BselDRAFT_0123 [Bacillus selenitireducens MLS10] hypothetical protein BselDRAFT_0123 [Bacillus selenitireducens MLS10]
orf3611	6.30011e-06	0.102622	hypothetical protein BselDRAFT_0122 [Bacillus selenitireducens MLS10] hypothetical protein BselDRAFT_0122 [Bacillus selenitireducens MLS10]
orf3612	3.93559e-05	0.0774834	cytochrome c assembly protein [Bacillus selenitireducens MLS10] cytochrome c assembly protein [Bacillus selenitireducens MLS10]
orf3613	0.00229166	0.076581	hypothetical protein BselDRAFT_0120 [Bacillus selenitireducens MLS10] hypothetical protein BselDRAFT_0120 [Bacillus selenitireducens MLS10]
orf3614	4.05267e-06	0.0667121	hypothetical protein BselDRAFT_0119 [Bacillus selenitireducens MLS10] hypothetical protein BselDRAFT_0119 [Bacillus selenitireducens MLS10]
orf3615	7.48594e-05	0.0846404	Methylamine utilization protein mauG [Hydrogenivirga sp. 128-5-R1-1] Methylamine utilization protein mauG [Hydrogenivirga sp. 128-5-R1-1]
orf3619	0.000399753	2.73908	ABC-type dipeptide/oligopeptide/nickel transport systems permease components-like protein [Bacillus selenitireducens MLS10] ABC-type dipeptide/oligopeptide/nickel transport systems permease components-like protein [Bacillus selenitireducens MLS10]
orf3620	0.000701044	2.04964	ABC-type dipeptide/oligopeptide/nickel transport systems permease components-like protein [Bacillus selenitireducens MLS10] ABC-type dipeptide/oligopeptide/nickel transport systems permease components-like protein [Bacillus selenitireducens MLS10]
orf3628	0.00127997	2.5303	unknown sth
orf3636	0.0179378	2.66211	2-amino-4-hydroxy-6-hydroxymethyldihydropteridin e pyrophosphokinase [Bacillus halodurans C-125] 2-amino-4-hydroxy-6- hydroxymethyldihydropteridine pyrophosphokinase [Bacillus halodurans C-125]
orf3637	0.00360108	2.51229	methyltransferase GidB [Bacillus selenitireducens MLS10] methyltransferase GidB [Bacillus selenitireducens MLS10]
orf3638	2.68715e-05	2.91073	glucose inhibited division protein A [Bacillus selenitireducens MLS10] glucose inhibited division protein A [Bacillus selenitireducens MLS10]
orf3639	7.09807e-05	2.72323	aminotransferase class IV [Geobacillus sp. WCH70] aminotransferase class IV [Geobacillus sp. WCH70]
orf3640	7.25987e-05	2.00104	Anthranilate/para-aminobenzoate synthase component II-like protein [Bacillus selenitireducens MLS10] Anthranilate/para-aminobenzoate synthase component II-like protein [Bacillus selenitireducens MLS10]
orf3642	9.68287e-06	4.00697	cysteine synthase A [Bacillus halodurans C-125] cysteine synthase A [Bacillus halodurans C-125]
orf3643	1.16725e-06	3.56508	chromosomal replication initiator protein DnaA [Bacillus selenitireducens MLS10] chromosomal replication initiator protein DnaA [Bacillus selenitireducens MLS10]
orf3644	4.2625e-07	3.70904	Pantothenate kinase type III [Anoxybacillus flavithermus WK1] Pantothenate kinase type III [Anoxybacillus flavithermus WK1]
orf3660	0.02147	2.02758	stage V sporulation protein T [Bacillus halodurans C-125] stage V sporulation protein T [Bacillus halodurans C-125]
orf3664	0.000140461	2.62297	pyridoxine biosynthesis protein [Bacillus selenitireducens MLS10] pyridoxine biosynthesis protein [Bacillus selenitireducens MLS10]
orf3676	0.00249566	3.6836	DNA polymerase III, subunits gamma and tau [Bacillus selenitireducens MLS10] DNA polymerase III, subunits gamma and tau [Bacillus selenitireducens MLS10]
orf3692	0.000828102	4.46327	hypothetical protein BH1114 [Bacillus halodurans C-125] BH1114 [Bacillus halodurans C-125]
orf3701	5.66454e-06	0.301728	transcriptional regulator [Bacillus licheniformis ATCC 14580] hypothetical protein BLi02121 [Bacillus licheniformis ATCC 14580] transcriptional regulator [Bacillus licheniformis ATCC 14580] hypothetical protein BLi02121 [Bacillus licheniformis DSM 13]
orf3710	0.00973194	0.493639	sugar ABC transporter substrate-binding protein [Bacillus clausii KSM-K16] sugar ABC transporter substrate-binding protein [Bacillus clausii KSM-K16]
orf3711	0.000630273	0.251601	helix-turn-helix- domain containing protein AraC type [Geobacillus sp. Y412MC10] helix-turn-helix- domain containing protein AraC type [Geobacillus sp. Y412MC10]
orf3712	0.00015823	0.106471	unknown sth
orf3720	0.00125471	0.248117	2-dehydro-3-deoxyphosphogluconate aldolase/4-hydroxy-2-oxoglutarate aldolase [Paenibacillus sp. JDR-2] 2-dehydro-3-deoxyphosphogluconate aldolase/4-hydroxy-2-oxoglutarate aldolase [Paenibacillus sp. JDR-2]
orf3732	0.00651386	3.22352	unknown sth
orf3733	8.31324e-05	4.22107	short chain dehydrogenase [Bacillus subtilis subsp. subtilis str. 168] short chain dehydrogenase [Bacillus subtilis subsp. subtilis str. 168] short chain dehydrogenase [Bacillus subtilis subsp. subtilis str. NCIB 3610] short chain dehydrogenase [Bacillus subtilis subsp. subtilis str. SMY] RecName: Full=Uncharacterized oxidoreductase yuxG; AltName: Full=ORF2 unknown [Bacillus subtilis] putative su…
orf3734	0.000161948	4.14086	rhamnulose-1-phosphate aldolase/alcohol dehydrogenase [Bacillus cereus AH187] oxidoreductase [Bacillus cereus Q1] rhamnulose-1-phosphate aldolase/alcohol dehydrogenase [Bacillus cereus AH187] oxidoreductase [Bacillus cereus Q1]
orf3751	0.0213416	3.38536	betaine aldehyde dehydrogenase (badh) [Bacillus pumilus ATCC 7061] betaine aldehyde dehydrogenase (badh) [Bacillus pumilus ATCC 7061]
orf3753	0.000166524	0.181142	CDP-alcohol phosphatidyltransferase [Desulfitobacterium hafniense DCB-2] CDP-alcohol phosphatidyltransferase [Desulfitobacterium hafniense DCB-2]
orf3756	0.00640305	0.420603	hypothetical protein GTNG_2876 [Geobacillus thermodenitrificans NG80-2] IG Hypothetical 16740 [Geobacillus thermodenitrificans NG80-2]
orf3758	3.68106e-05	2.50134	iron-containing alcohol dehydrogenase [Bacillus selenitireducens MLS10] iron-containing alcohol dehydrogenase [Bacillus selenitireducens MLS10]
orf3763	0.00242711	8.19785	isochorismatase [Sorangium cellulosum 'So ce 56'] Isochorismatase [Sorangium cellulosum 'So ce 56']
orf3765	0.000608705	0.393215	electron transfer flavoprotein, alpha subunit [Bacillus selenitireducens MLS10] electron transfer flavoprotein, alpha subunit [Bacillus selenitireducens MLS10]
orf3766	0.000103005	0.237898	electron transfer flavoprotein beta-subunit [Bacillus selenitireducens MLS10] electron transfer flavoprotein beta-subunit [Bacillus selenitireducens MLS10]
orf3768	0.00302768	0.48543	Predicted small membrane protein [Anoxybacillus flavithermus WK1] Predicted small membrane protein [Anoxybacillus flavithermus WK1]
orf3781	0.000552501	0.497163	hypothetical protein BL01664 [Bacillus licheniformis ATCC 14580] hypothetical protein BL01664 [Bacillus licheniformis ATCC 14580]
orf3782	0.00177551	0.335411	anti protein [Bacillus licheniformis ATCC 14580] YbdN [Bacillus licheniformis ATCC 14580] antibacterial protein [Bacillus licheniformis ATCC 14580] YbdN [Bacillus licheniformis DSM 13]
orf3785	0.0105657	2.56964	Glyoxylate reductase [Bacillus selenitireducens MLS10] Glyoxylate reductase [Bacillus selenitireducens MLS10]
orf3786	0.000192379	2.28924	Chain A, Covalent Reaction Intermediate Revealed In Crystal Structure Of The Geobacillus Stearothermophilus Carboxylesterase Est30 esterase [Geobacillus stearothermophilus] thermostable carboxylesterase Est30 [Geobacillus stearothermophilus] esterase
orf3787	0.00689169	2.97199	regulatory protein, ArsR [Bacillus selenitireducens MLS10] regulatory protein, ArsR [Bacillus selenitireducens MLS10]
orf3789	0.00636109	0.483477	Thymidylate synthase [Bacillus selenitireducens MLS10] Thymidylate synthase [Bacillus selenitireducens MLS10]
orf3790	0.00203539	0.468478	phosphoglyceromutase [Bacillus halodurans C-125] RecName: Full=2,3-bisphosphoglycerate-independent phosphoglycerate mutase; Short=Phosphoglyceromutase; Short=BPG-independent PGAM; Short=iPGM 2,3-bisphosphoglycerate-independent phosphoglycerate mutase [Bacillus halodurans C-125]
orf3791	8.71226e-05	0.41665	5'-nucleotidase [Bacillus selenitireducens MLS10] 5'-nucleotidase [Bacillus selenitireducens MLS10]
orf3792	0.00367758	0.438108	Phosphoglycerate kinase [Bacillus selenitireducens MLS10] Phosphoglycerate kinase [Bacillus selenitireducens MLS10]
orf3793	0.00746271	0.465159	Glyceraldehyde-3-phosphate dehydrogenase (phosphorylating) [Bacillus selenitireducens MLS10] Glyceraldehyde-3-phosphate dehydrogenase (phosphorylating) [Bacillus selenitireducens MLS10]
orf3799	7.21377e-05	0.432662	phosphocarrier protein Chr [Bacillus halodurans C-125] RecName: Full=HPr-like protein crh; AltName: Full=Catabolite repression HPr phosphocarrier protein HPr (catabolite repression) [Bacillus halodurans C-125]
orf3806	0.00295857	2.73829	major facilitator superfamily MFS_1 [Bacillus selenitireducens MLS10] major facilitator superfamily MFS_1 [Bacillus selenitireducens MLS10]
orf3807	0.000985911	3.07249	glycine cleavage system H protein [Bacillus selenitireducens MLS10] glycine cleavage system H protein [Bacillus selenitireducens MLS10]
orf3808	3.63534e-05	3.19938	1-(5-phosphoribosyl)-5-((5- phosphoribosylamino)methylideneamino)imidazole-4- carboxamideisomerase [Bacillus selenitireducens MLS10] 1-(5-phosphoribosyl)-5-((5- phosphoribosylamino)methylideneamino)imidazole-4- carboxamideisomerase [Bacillus selenitireducens MLS10]
orf3809	2.97663e-05	3.14353	acyl-CoA dehydrogenase domain protein [Bacillus selenitireducens MLS10] acyl-CoA dehydrogenase domain protein [Bacillus selenitireducens MLS10]
orf3810	1.3671e-05	2.86344	acetyl-CoA acetyltransferase [Bacillus selenitireducens MLS10] acetyl-CoA acetyltransferase [Bacillus selenitireducens MLS10]
orf3811	2.13166e-05	2.7931	3-hydroxyacyl-CoA dehydrogenase., Enoyl-CoA hydratase [Bacillus selenitireducens MLS10] 3-hydroxyacyl-CoA dehydrogenase., Enoyl-CoA hydratase [Bacillus selenitireducens MLS10]
orf3812	2.15347e-05	2.68701	preprotein translocase, SecY subunit [Bacillus selenitireducens MLS10] preprotein translocase, SecY subunit [Bacillus selenitireducens MLS10]
orf3813	0.0019982	2.0991	Histidine--tRNA ligase [Bacillus selenitireducens MLS10] Histidine--tRNA ligase [Bacillus selenitireducens MLS10]
orf3819	0.000420258	2.65727	dihydroxy-acid dehydratase [Bacillus selenitireducens MLS10] dihydroxy-acid dehydratase [Bacillus selenitireducens MLS10]
orf3820	9.99479e-05	2.1912	phage shock protein C, PspC [Dictyoglomus turgidum DSM 6724] phage shock protein C, PspC [Dictyoglomus turgidum DSM 6724]
orf3827	9.42763e-06	0.494602	preprotein translocase, SecG subunit [Bacillus selenitireducens MLS10] preprotein translocase, SecG subunit [Bacillus selenitireducens MLS10]
orf3838	0.0041477	0.467295	unknown sth
orf3839	0.000755909	0.382462	unknown sth
orf3841	0.000194699	0.271526	unknown sth
orf3847	0.000151071	2.07886	unknown sth
orf3848	2.53759e-06	2.5865	6-pyruvoyl tetrahydropterin synthase and hypothetical protein [Bacillus selenitireducens MLS10] 6-pyruvoyl tetrahydropterin synthase and hypothetical protein [Bacillus selenitireducens MLS10]
orf3863	0.00118214	2.42818	unknown sth
orf3864	0.0111041	2.00405	unknown sth
orf3884	9.39599e-05	0.187094	ABC transporter [Bacillus licheniformis ATCC 14580] ABC transporter [Bacillus licheniformis ATCC 14580]
orf3885	0.000270008	0.298084	conserved hypothetical protein [Bacillus coagulans 36D1] conserved hypothetical protein [Bacillus coagulans 36D1]
orf3886	0.00060493	0.417763	hypothetical protein Plarl_10057 [Paenibacillus larvae subsp. larvae BRL-230010]
orf3887	1.02431e-05	0.205038	response regulator aspartate phosphatase [Bacillus licheniformis ATCC 14580] hypothetical protein BLi03406 [Bacillus licheniformis ATCC 14580] response regulator aspartate phosphatase [Bacillus licheniformis ATCC 14580] putative protein [Bacillus licheniformis DSM 13]
orf3888	0.00023122	0.198718	penicillin-binding protein [Bacillus thuringiensis serovar konkukian str. 97-27] penicillin-binding protein [Bacillus thuringiensis serovar konkukian str. 97-27]
orf3892	0.00131149	0.398632	sugar ABC transporter (sugar-binding protein) [Bacillus halodurans C-125] sugar ABC transporter (sugar-binding protein) [Bacillus halodurans C-125]
orf3903	0.000230133	0.292652	unknown sth
orf3904	0.00252354	0.29733	bacitracin ABC transporter, ATP-binding protein, putative [Bacillus anthracis str. Ames] bacitracin ABC transporter, ATP-binding protein, putative [Bacillus anthracis str. 'Ames Ancestor'] bacitracin ABC transporter, ATP-binding protein, putative [Bacillus anthracis str. Sterne] putative bacitracin ABC transporter, ATP-binding protein [Bacillus anthracis str. A0488] putative bacitracin ABC transp…
orf3915	0.00127941	0.400005	oleandomycin glycosyltransferase [Lysinibacillus sphaericus C3-41] Oleandomycin glycosyltransferase [Lysinibacillus sphaericus C3-41]
orf3930	2.83125e-05	0.0618156	hypothetical protein EUBVEN_00771 [Eubacterium ventriosum ATCC 27560] hypothetical protein CLONEX_00626 [Clostridium nexile DSM 1787] hypothetical protein EUBVEN_00771 [Eubacterium ventriosum ATCC 27560] hypothetical protein CLONEX_00626 [Clostridium nexile DSM 1787]
orf3931	2.4674e-05	0.0627147	conserved hypothetical protein [Clostridium botulinum NCTC 2916] conserved hypothetical protein [Clostridium botulinum NCTC 2916]
orf3932	3.36162e-05	0.0678413	thymidylate synthase [Clostridium botulinum F str. Langeland] thymidylate synthase [Clostridium botulinum F str. Langeland]
orf3933	1.65565e-05	0.092472	UbiE/COQ5 family methlytransferase [Clostridium botulinum B1 str. Okra] methyltransferase, UbiE/COQ5 family [Clostridium botulinum B1 str. Okra]
orf3934	3.13498e-05	0.0620347	putative thiaminase I [Clostridium botulinum Bf] putative thiaminase I [Clostridium botulinum Bf]
orf3941	0.00341976	0.339911	coenzyme PQQ synthesis protein [Bacillus thuringiensis str. Al Hakam] coenzyme PQQ synthesis protein [Bacillus thuringiensis str. Al Hakam]
orf3945	0.00198884	2.30389	hypothetical protein BH1820 [Bacillus halodurans C-125] BH1820 [Bacillus halodurans C-125]
orf3946	0.00234061	0.0245535	hypothetical protein BH3333 [Bacillus halodurans C-125] BH3333 [Bacillus halodurans C-125]
orf3947	0.0451628	2.12101	luciferase family protein [Nostoc punctiforme PCC 73102] luciferase family protein [Nostoc punctiforme PCC 73102]
orf3960	1.05536e-05	0.0349582	hypothetical protein BCE_4425 [Bacillus cereus ATCC 10987] conserved hypothetical protein [Bacillus cereus H3081.97] hypothetical protein BCAH187_A4476 [Bacillus cereus AH187] GTP pyrophosphokinase [Bacillus cereus Q1] conserved hypothetical protein [Bacillus cereus ATCC 10987] conserved hypothetical protein [Bacillus cereus H3081.97] conserved hypothetical protein [Bacillus cereus AH187] GTP pyr…
orf3961	3.16287e-06	0.151156	two component transcriptional regulator, winged helix family [Geobacillus sp. WCH70] two component transcriptional regulator, winged helix family [Geobacillus sp. WCH70]
orf3962	1.41093e-06	0.234403	integral membrane sensor signal transduction histidine kinase [Geobacillus sp. WCH70] integral membrane sensor signal transduction histidine kinase [Geobacillus sp. WCH70]
orf3963	0.00590691	0.432019	putative phospholipase D [Bacillus pumilus ATCC 7061] putative phospholipase D [Bacillus pumilus ATCC 7061]
orf3966	3.03877e-05	2.48951	hypothetical protein BH0835 [Bacillus halodurans C-125] BH0835 [Bacillus halodurans C-125]
orf3972	4.15626e-05	7.92387	unknown sth
orf3980	0.00161793	4.25336	Lactate 2-monooxygenase [Alicyclobacillus acidocaldarius LAA1] Lactate 2-monooxygenase [Alicyclobacillus acidocaldarius LAA1]
orf3981	0.000104009	3.46908	ABC transporter permease [Bacillus sp. B14905] ABC transporter permease [Bacillus sp. B14905]
orf3982	9.29969e-05	2.92969	ABC transporter related [Bacillus weihenstephanensis KBAB4] ABC transporter related [Bacillus weihenstephanensis KBAB4]
orf3983	9.43236e-05	2.40141	hypothetical protein OB3327 [Oceanobacillus iheyensis HTE831] hypothetical conserved protein [Oceanobacillus iheyensis HTE831]
orf3989	0.0024043	6.50114	ThiJ/PfpI domain protein [Geobacillus sp. WCH70] ThiJ/PfpI domain protein [Geobacillus sp. WCH70]
orf3991	0.00149743	0.483555	hypothetical protein BB14905_09195 [Bacillus sp. B14905] hypothetical protein BB14905_09195 [Bacillus sp. B14905]
orf3994	3.75947e-05	0.0632422	CDP-alcohol phosphatidyltransferase [Bacillus selenitireducens MLS10] CDP-alcohol phosphatidyltransferase [Bacillus selenitireducens MLS10]
orf3995	5.08744e-05	4.29401	hypothetical protein BselDRAFT_2561 [Bacillus selenitireducens MLS10] hypothetical protein BselDRAFT_2561 [Bacillus selenitireducens MLS10]
orf3996	0.000109181	4.3802	Hybrid signal transduction histidine kinase [Anoxybacillus flavithermus WK1] Hybrid signal transduction histidine kinase [Anoxybacillus flavithermus WK1]
orf3997	0.0032663	3.0425	response regulator receiver protein [Exiguobacterium sibiricum 255-15] response regulator receiver protein [Exiguobacterium sibiricum 255-15]
orf3998	0.00146053	3.89746	Glycosyltransferase probably involved in cell wall biogenesis-like protein [Bacillus selenitireducens MLS10] Glycosyltransferase probably involved in cell wall biogenesis-like protein [Bacillus selenitireducens MLS10]
orf3999	0.000237213	2.77085	MATE efflux family protein [Bacillus selenitireducens MLS10] MATE efflux family protein [Bacillus selenitireducens MLS10]
orf4001	0.000532339	2.05523	Glycosyltransferase probably involved in cell wall biogenesis-like protein [Bacillus selenitireducens MLS10] Glycosyltransferase probably involved in cell wall biogenesis-like protein [Bacillus selenitireducens MLS10]
orf4008	0.000535196	0.0357137	Homoserine dehydrogenase [Bacillus selenitireducens MLS10] Homoserine dehydrogenase [Bacillus selenitireducens MLS10]
orf4009	0.00072555	0.0440146	Rhodanese domain protein [Bacillus selenitireducens MLS10] Rhodanese domain protein [Bacillus selenitireducens MLS10]
orf4010	0.000562775	0.0555201	Homoserine kinase [Bacillus selenitireducens MLS10] Homoserine kinase [Bacillus selenitireducens MLS10]
orf4012	0.00104141	2.00426	hypothetical protein B14911_11022 [Bacillus sp. NRRL B-14911] hypothetical protein B14911_11022 [Bacillus sp. NRRL B-14911]
orf4018	6.0537e-05	2.68584	fatty acid desaturase [Bacillus selenitireducens MLS10] fatty acid desaturase [Bacillus selenitireducens MLS10]
orf4019	0.00105997	2.45425	ABC-2 type transporter [Bacillus selenitireducens MLS10] ABC-2 type transporter [Bacillus selenitireducens MLS10]
orf4020	0.000494637	2.42936	daunorubicin resistance ABC transporter ATPase subunit [Bacillus selenitireducens MLS10] daunorubicin resistance ABC transporter ATPase subunit [Bacillus selenitireducens MLS10]
orf4021	1.32179e-05	3.92944	7TM domain sensor diguanylate cyclase [Bacillus selenitireducens MLS10] 7TM domain sensor diguanylate cyclase [Bacillus selenitireducens MLS10]
orf4022	0.000254043	4.22997	protein of unknown function DUF1507 [Bacillus selenitireducens MLS10] protein of unknown function DUF1507 [Bacillus selenitireducens MLS10]
orf4023	0.0110357	3.09414	protein of unknown function DUF1507 [Bacillus selenitireducens MLS10] protein of unknown function DUF1507 [Bacillus selenitireducens MLS10]
orf4024	0.000835843	3.17031	protein of unknown function DUF1507 [Bacillus selenitireducens MLS10] protein of unknown function DUF1507 [Bacillus selenitireducens MLS10]
orf4028	0.00133068	7.86004	hypothetical protein BselDRAFT_0206 [Bacillus selenitireducens MLS10] hypothetical protein BselDRAFT_0206 [Bacillus selenitireducens MLS10]
orf4031	0.00246249	2.56759	transglutaminase family protein [Bacillus sp. NRRL B-14911] transglutaminase family protein [Bacillus sp. NRRL B-14911]
orf4032	7.46721e-05	2.60111	cell wall hydrolase SleB [Halothermothrix orenii H 168] cell wall hydrolase SleB [Halothermothrix orenii H 168]
orf4036	6.94804e-05	0.283958	adenylyl cyclase class-3/4/guanylyl cyclase [Bacillus selenitireducens MLS10] adenylyl cyclase class-3/4/guanylyl cyclase [Bacillus selenitireducens MLS10]
orf4037	7.96829e-05	0.0550568	anti-sigma-factor antagonist [Bacillus selenitireducens MLS10] anti-sigma-factor antagonist [Bacillus selenitireducens MLS10]
orf4038	3.27268e-05	0.197395	cobalamin B12-binding domain protein [Bacillus selenitireducens MLS10] cobalamin B12-binding domain protein [Bacillus selenitireducens MLS10]
orf4041	0.000187002	0.250551	FAD-dependent pyridine nucleotide-disulphide oxidoreductase [Bacillus cereus subsp. cytotoxis NVH 391-98] RecName: Full=Ferredoxin--NADP reductase 1; Short=Fd-NADP+ reductase 1; Short=FNR 1 FAD-dependent pyridine nucleotide-disulphide oxidoreductase [Bacillus cereus subsp. cytotoxis NVH 391-98]
orf4042	4.13947e-05	0.0936124	Ferrichrome ABC transporter (ATP-binding protein) [Anoxybacillus flavithermus WK1] Ferrichrome ABC transporter (ATP-binding protein) [Anoxybacillus flavithermus WK1]
orf4043	0.000108627	0.140017	periplasmic binding protein [Bacillus weihenstephanensis KBAB4] periplasmic binding protein [Bacillus weihenstephanensis KBAB4]
orf4046	0.00195291	0.392297	unknown sth
orf4051	0.00141648	3.18463	alkaline and thermostable amylase [Bacillus halodurans]
orf4052	1.48837e-05	3.33856	ABC transport system permease protein [Bacillus licheniformis ATCC 14580] hypothetical protein BLi04268 [Bacillus licheniformis ATCC 14580] ABC transport system permease protein [Bacillus licheniformis ATCC 14580] conserved hypothetical protein [Bacillus licheniformis DSM 13]
orf4053	0.000108474	2.6051	ABC transport system ATP-binding protein [Bacillus licheniformis ATCC 14580] hypothetical protein BLi04269 [Bacillus licheniformis ATCC 14580] ABC transport system ATP-binding protein [Bacillus licheniformis ATCC 14580] conserved hypothetical protein [Bacillus licheniformis DSM 13]
orf4056	0.00673719	3.36958	putative methyl-accepting chemotaxis sensory transducer [Bacillus selenitireducens MLS10] putative methyl-accepting chemotaxis sensory transducer [Bacillus selenitireducens MLS10]
orf4058	0.00210705	2.33469	acyl esterase-like protein [Bacillus selenitireducens MLS10] acyl esterase-like protein [Bacillus selenitireducens MLS10]
orf4060	0.00232414	2.45247	molybdopterin oxidoreductase [Bacillus selenitireducens MLS10] molybdopterin oxidoreductase [Bacillus selenitireducens MLS10]
orf4063	0.00067947	0.160876	GlvC [Bacillus amyloliquefaciens FZB42] GlvC [Bacillus amyloliquefaciens FZB42]
orf4064	0.000770249	0.417162	6-phospho-alpha-glucosidase [Clostridium perfringens D str. JGS1721] 6-phospho-alpha-glucosidase [Clostridium perfringens D str. JGS1721]
orf4068	0.00156335	2.26774	levanase
orf4073	8.86775e-05	2.05416	acetolactate synthase, large subunit, biosynthetic type [Geobacillus sp. G11MC16] acetolactate synthase, large subunit, biosynthetic type [Geobacillus sp. G11MC16]
orf4092	1.33126e-05	2.95436	protein of unknown function DUF405 [Bacillus selenitireducens MLS10] protein of unknown function DUF405 [Bacillus selenitireducens MLS10]
orf4097	0.00133097	0.226544	periplasmic binding protein [Bacillus weihenstephanensis KBAB4] periplasmic binding protein [Bacillus weihenstephanensis KBAB4]
orf4101	0.00454053	3.11505	pirin-like protein [Bacillus sp. NRRL B-14911] pirin-like protein [Bacillus sp. NRRL B-14911]
orf4121	0.00050064	0.455223	hypothetical protein RBAM_005550 [Bacillus amyloliquefaciens FZB42] hypothetical protein RBAM_005550 [Bacillus amyloliquefaciens FZB42]
orf4124	0.0107978	0.433277	unknown sth
orf4125	0.000137468	2.01616	Peroxiredoxin [Bacillus selenitireducens MLS10] Peroxiredoxin [Bacillus selenitireducens MLS10]
orf4133	5.46204e-05	0.489276	unknown sth
orf4134	0.00161211	0.456546	hypothetical protein BA5325 [Bacillus anthracis str. Ames] hypothetical protein GBAA5325 [Bacillus anthracis str. 'Ames Ancestor'] hypothetical protein BAS4947 [Bacillus anthracis str. Sterne] hypothetical protein Bant_01000198 [Bacillus anthracis str. A2012] conserved hypothetical protein [Bacillus anthracis str. A0488] conserved hypothetical protein [Bacillus anthracis str. A0442] conserved hyp…
orf4142	0.000387419	2.14331	hypothetical protein Bsph_2037 [Lysinibacillus sphaericus C3-41] conserved hypothetical protein [Lysinibacillus sphaericus C3-41]
orf4152	0.00442481	0.393986	hypothetical protein B14911_03839 [Bacillus sp. NRRL B-14911] hypothetical protein B14911_03839 [Bacillus sp. NRRL B-14911]
orf4153	0.000685762	0.409694	hypothetical protein B14911_03834 [Bacillus sp. NRRL B-14911] hypothetical protein B14911_03834 [Bacillus sp. NRRL B-14911]
orf4159	0.000182413	5.33627	catalase [Bacillus halodurans C-125] RecName: Full=Catalase-peroxidase; Short=CP; AltName: Full=Peroxidase/catalase catalase [Bacillus halodurans C-125]
orf4162	3.40463e-05	5.66633	beta-lactamase [Bacillus clausii KSM-K16] beta-lactamase [Bacillus clausii KSM-K16]
orf4163	0.00120081	2.59976	MerR family transcriptional regulator [Alkaliphilus oremlandii OhILAs] transcriptional regulator, MerR family [Alkaliphilus oremlandii OhILAs]
orf4169	0.00136634	0.297269	oligopeptide ABC transporter ATP-binding protein [Bacillus licheniformis ATCC 14580] hypothetical protein BLi02815 [Bacillus licheniformis ATCC 14580] oligopeptide ABC transporter (ATP-binding protein) [Bacillus licheniformis ATCC 14580] putative protein [Bacillus licheniformis DSM 13]
orf4170	0.00025176	0.262638	peptide ABC transporter ATP-binding protein [Bacillus licheniformis ATCC 14580] hypothetical protein BLi02814 [Bacillus licheniformis ATCC 14580] dipeptide ABC transporter (ATP-binding protein) [Bacillus licheniformis ATCC 14580] putative protein [Bacillus licheniformis DSM 13]
orf4171	0.00697776	0.239963	unknown sth
orf4172	0.000214619	0.216115	oligopeptide ABC transporter (permease) [Bacillus licheniformis ATCC 14580] hypothetical protein BLi02813 [Bacillus licheniformis ATCC 14580] oligopeptide ABC transporter (permease) [Bacillus licheniformis ATCC 14580] putative protein [Bacillus licheniformis DSM 13]
orf4173	8.28854e-06	0.136929	oligopeptide ABC transporter (permease) [Bacillus licheniformis ATCC 14580] hypothetical protein BLi02812 [Bacillus licheniformis ATCC 14580] oligopeptide ABC transporter (permease) [Bacillus licheniformis ATCC 14580] putative protein [Bacillus licheniformis DSM 13]
orf4174	2.47035e-05	0.11565	oligopeptide ABC transporter (oligopeptide-binding protein) [Bacillus licheniformis ATCC 14580] hypothetical protein BLi02811 [Bacillus licheniformis ATCC 14580] oligopeptide ABC transporter (oligopeptide-binding protein) [Bacillus licheniformis ATCC 14580] putative protein [Bacillus licheniformis DSM 13]
orf4178	0.00166572	0.339819	hypothetical protein BSU02720 [Bacillus subtilis subsp. subtilis str. 168] hypothetical protein Bsubs1_01508 [Bacillus subtilis subsp. subtilis str. 168] hypothetical protein BsubsN3_01516 [Bacillus subtilis subsp. subtilis str. NCIB 3610] hypothetical protein BsubsJ_01513 [Bacillus subtilis subsp. subtilis str. JH642] hypothetical protein BsubsS_01539 [Bacillus subtilis subsp. subtilis str. SMY]…
orf4183	0.000530208	0.181179	hypothetical protein Dred_0440 [Desulfotomaculum reducens MI-1] hypothetical protein Dred_0440 [Desulfotomaculum reducens MI-1]
orf4184	0.000163882	0.20367	hypothetical protein Dred_0440 [Desulfotomaculum reducens MI-1] hypothetical protein Dred_0440 [Desulfotomaculum reducens MI-1]
orf4189	0.000365519	0.251278	hypothetical protein BH2930 [Bacillus halodurans C-125] BH2930 [Bacillus halodurans C-125]
orf4190	0.000183231	0.234379	hypothetical protein BH2929 [Bacillus halodurans C-125] BH2929 [Bacillus halodurans C-125]
orf4191	0.000131195	0.208115	hypothetical protein [Gracilibacillus lacisalsi]
orf4199	0.0208581	2.13087	unknown sth
orf4202	1.91399e-05	5.78589	Phosphopyruvate hydratase [Bacillus selenitireducens MLS10] Phosphopyruvate hydratase [Bacillus selenitireducens MLS10]
orf4203	0.000535087	2.75526	oxidoreductase FAD/NAD(P)-binding domain protein [Bacillus selenitireducens MLS10] oxidoreductase FAD/NAD(P)-binding domain protein [Bacillus selenitireducens MLS10]
orf4204	0.00587209	2.4472	carbamoyl-phosphate synthase, large subunit [Bacillus selenitireducens MLS10] carbamoyl-phosphate synthase, large subunit [Bacillus selenitireducens MLS10]
orf4205	0.00238699	3.51969	carbamoyl-phosphate synthase, small subunit [Bacillus selenitireducens MLS10] carbamoyl-phosphate synthase, small subunit [Bacillus selenitireducens MLS10]
orf4206	9.27819e-05	3.22439	nitrogen fixation protein [Bacillus halodurans C-125] nitrogen fixation protein [Bacillus halodurans C-125]
orf4207	0.000274625	2.68118	hypothetical protein BH3467 [Bacillus halodurans C-125] BH3467 [Bacillus halodurans C-125]

## Sheet: 15% VS 0% (>2-fold)
ProbeName	pvalues	foldchange	NR_annotion
orf0003	8.82e-07	0.488946	RNA-binding S4 domain protein [Bacillus selenitireducens MLS10] RNA-binding S4 domain protein [Bacillus selenitireducens MLS10]
orf0005	0.000557959	0.438341	polysaccharide biosynthesis protein [Bacillus selenitireducens MLS10] polysaccharide biosynthesis protein [Bacillus selenitireducens MLS10]
orf0006	5.44e-05	0.299983	transcription-repair coupling factor [Bacillus selenitireducens MLS10] transcription-repair coupling factor [Bacillus selenitireducens MLS10]
orf0007	1.46e-05	0.247675	peptidyl-tRNA hydrolase [Bacillus selenitireducens MLS10] peptidyl-tRNA hydrolase [Bacillus selenitireducens MLS10]
orf0008	7.93e-07	0.329186	ribosomal 5S rRNA E-loop binding protein Ctc/L25/TL5 [Bacillus selenitireducens MLS10] ribosomal 5S rRNA E-loop binding protein Ctc/L25/TL5 [Bacillus selenitireducens MLS10]
orf0009	0.000567665	0.454239	ribose-phosphate pyrophosphokinase [Bacillus selenitireducens MLS10] ribose-phosphate pyrophosphokinase [Bacillus selenitireducens MLS10]
orf0011	0.000246504	0.357474	translation initiation factor IF-1 [Bacillus halodurans C-125] RecName: Full=Translation initiation factor IF-1 initiation factor IF-I [Bacillus halodurans] infA homologue (identity of 90% to B. subtilis ) [Bacillus halodurans] translation initiation factor IF-1 [Bacillus halodurans C-125]
orf0012	0.00014151	0.305449	SpoVG family protein [Bacillus selenitireducens MLS10] SpoVG family protein [Bacillus selenitireducens MLS10]
orf0013	0.00104942	0.372556	purine operon repressor, PurR [Bacillus selenitireducens MLS10] purine operon repressor, PurR [Bacillus selenitireducens MLS10]
orf0014	9.33e-06	0.300858	4-diphosphocytidyl-2C-methyl-D-erythritol kinase [Bacillus selenitireducens MLS10] 4-diphosphocytidyl-2C-methyl-D-erythritol kinase [Bacillus selenitireducens MLS10]
orf0015	5.34e-05	0.316391	preprotein translocase subunit SecY [Bacillus halodurans C-125] RecName: Full=Preprotein translocase subunit secY secY homologue (identity of 70% to B. subtilis ) [Bacillus halodurans] preprotein translocase subunit [Bacillus halodurans C-125]
orf0016	3.35e-05	0.316971	protein of unknown function DUF1021 [Bacillus selenitireducens MLS10] protein of unknown function DUF1021 [Bacillus selenitireducens MLS10]
orf0017	0.00371696	0.350087	ribosomal RNA adenine methylase transferase [Bacillus selenitireducens MLS10] ribosomal RNA adenine methylase transferase [Bacillus selenitireducens MLS10]
orf0018	0.00244841	0.495844	primase/topoisomerase like protein [Bacillus selenitireducens MLS10] primase/topoisomerase like protein [Bacillus selenitireducens MLS10]
orf0019	0.000752814	0.350227	50S ribosomal protein L6 [Bacillus halodurans C-125] 50S ribosomal protein L6 rplF homologue (identity of 78% to B. subtilis ) [Bacillus halodurans] 50S ribosomal protein L6 [Bacillus halodurans C-125]
orf0020	0.00203168	0.333054	hydrolase, TatD family [Bacillus selenitireducens MLS10] hydrolase, TatD family [Bacillus selenitireducens MLS10]
orf0021	0.000148938	0.321646	methionyl-tRNA synthetase [Bacillus selenitireducens MLS10] methionyl-tRNA synthetase [Bacillus selenitireducens MLS10]
orf0022	0.00485176	0.385206	transcriptional regulator, AbrB family [Bacillus selenitireducens MLS10] transcriptional regulator, AbrB family [Bacillus selenitireducens MLS10]
orf0023	0.002614	0.405332	50S ribosomal protein L14 [Bacillus clausii KSM-K16] 50S ribosomal protein L14 50S ribosomal protein L14 [Bacillus clausii KSM-K16]
orf0024	5.99e-05	0.496633	30S ribosomal protein S17 [Bacillus clausii KSM-K16] 30S ribosomal protein S17 30S ribosomal protein S17 [Bacillus clausii KSM-K16]
orf0033	0.000963971	0.439619	elongation factor Tu [Bacillus amyloliquefaciens FZB42] RecName: Full=Elongation factor Tu; Short=EF-Tu TufA [Bacillus amyloliquefaciens FZB42]
orf0040	0.000677457	0.288016	16S RNA G1207 methylase RsmC-like protein [Bacillus selenitireducens MLS10] 16S RNA G1207 methylase RsmC-like protein [Bacillus selenitireducens MLS10]
orf0041	4.69e-06	0.414747	Ribosomal protein L7/L12-like protein [Bacillus selenitireducens MLS10] Ribosomal protein L7/L12-like protein [Bacillus selenitireducens MLS10]
orf0047	9.53e-05	0.237756	RNA polymerase factor sigma-70 [Bacillus halodurans C-125] RNA polymerase sigma-H factor (sigma-30) [Bacillus halodurans C-125]
orf0059	0.00515592	3.36157	Methylated-DNA--(protein)-cysteine S-methyltransferase [Bacillus selenitireducens MLS10] Methylated-DNA--(protein)-cysteine S-methyltransferase [Bacillus selenitireducens MLS10]
orf0064	0.00424208	11.3774	ribosomal protein L16 [Bacillus selenitireducens MLS10] ribosomal protein L16 [Bacillus selenitireducens MLS10]
orf0068	0.00589732	2.22619	protein of unknown function DUF456 [Bacillus coagulans 36D1] protein of unknown function DUF456 [Bacillus coagulans 36D1]
orf0069	0.000388395	2.05632	hypothetical protein DealDRAFT_0164 [Dethiobacter alkaliphilus AHT 1] hypothetical protein DealDRAFT_0164 [Dethiobacter alkaliphilus AHT 1]
orf0070	0.00161447	4.19425	hypothetical protein BH2292 [Bacillus halodurans C-125] BH2292 [Bacillus halodurans C-125]
orf0071	0.000310048	2.12195	oligopeptide ABC transporter (oligopeptide-binding protein) [Bacillus halodurans C-125] oligopeptide ABC transporter (oligopeptide-binding protein) [Bacillus halodurans C-125]
orf0072	0.000489583	2.03878	Uncharacterized protein-like protein [Bacillus selenitireducens MLS10] Uncharacterized protein-like protein [Bacillus selenitireducens MLS10]
orf0073	0.0017266	6.54947	hypothetical protein BSG1_09388 [Bacillus sp. SG-1] hypothetical protein BSG1_09388 [Bacillus sp. SG-1]
orf0080	8.91e-05	3.01303	ABC-type amino acid transport system permease component-like protein [Bacillus selenitireducens MLS10] ABC-type amino acid transport system permease component-like protein [Bacillus selenitireducens MLS10]
orf0081	9.52e-05	2.81701	ABC-type polar amino acid transport system ATPase component-like protein [Bacillus selenitireducens MLS10] ABC-type polar amino acid transport system ATPase component-like protein [Bacillus selenitireducens MLS10]
orf0083	0.00138858	17.4443	Rhodanese domain protein [Bacillus selenitireducens MLS10] Rhodanese domain protein [Bacillus selenitireducens MLS10]
orf0084	0.00641204	5.67377	unknown sth
orf0087	1.46e-07	0.0067979	polysaccharide deacetylase [Bacillus selenitireducens MLS10] polysaccharide deacetylase [Bacillus selenitireducens MLS10]
orf0089	1.15e-05	0.0154914	alpha/beta hydrolase fold [Bacillus selenitireducens MLS10] alpha/beta hydrolase fold [Bacillus selenitireducens MLS10]
orf0093	0.00403127	0.45852	transferase [Bacillus licheniformis ATCC 14580] hypothetical protein BLi00805 [Bacillus licheniformis ATCC 14580] putative transferase, conserved hypothetical protein [Bacillus licheniformis ATCC 14580] putative protein [Bacillus licheniformis DSM 13]
orf0096	1.74e-05	4.54361	triple helix repeat-containing collagen [Bacillus cereus subsp. cytotoxis NVH 391-98] Collagen triple helix repeat [Bacillus cereus subsp. cytotoxis NVH 391-98]
orf0097	1.14e-05	5.98691	UDP-N-acetylmuramyl-tripeptide synthetase [Bacillus selenitireducens MLS10] UDP-N-acetylmuramyl-tripeptide synthetase [Bacillus selenitireducens MLS10]
orf0098	1.02e-05	2.36469	cytoplasmic peptidoglycan synthetase domain protein [Bacillus selenitireducens MLS10] cytoplasmic peptidoglycan synthetase domain protein [Bacillus selenitireducens MLS10]
orf0099	0.0010482	2.727	UDP-N-acetylglucosamine--N-acetylmuramyl-(pentapeptide) pyrophosphoryl-undecaprenol N-acetylglucosamine transferase [Bacillus selenitireducens MLS10] UDP-N-acetylglucosamine--N-acetylmuramyl-(pentapeptide) pyrophosphoryl-undecaprenol N-acetylglucosamine transferase [Bacillus selenitireducens MLS10]
orf0105	0.000247117	2.04231	phosphatidylglycerophosphatase A [Geobacillus sp. WCH70] phosphatidylglycerophosphatase A [Geobacillus sp. WCH70]
orf0107	0.000175144	0.147107	HAD superfamily hydrolase [Bacillus thuringiensis str. Al Hakam] hydrolase, haloacid dehalogenase-like family, possible 4-nitrophenylphosphatase [Bacillus thuringiensis str. Al Hakam]
orf0108	1.24e-07	0.0295082	putative transcriptional regulator [Bacillus selenitireducens MLS10] putative transcriptional regulator [Bacillus selenitireducens MLS10]
orf0109	9.27e-06	0.363632	cell division protein FtsA [Bacillus selenitireducens MLS10] cell division protein FtsA [Bacillus selenitireducens MLS10]
orf0115	0.00280484	5.53314	unknown sth
orf0116	1.31e-05	3.68021	unknown sth
orf0117	6.92e-06	8.36202	lipoyl synthase [Bacillus halodurans C-125] RecName: Full=Lipoyl synthase; AltName: Full=Lipoic acid synthase; AltName: Full=Lipoate synthase; AltName: Full=Sulfur insertion protein lipA; AltName: Full=Lip-syn; Short=LS lipoic acid synthetase [Bacillus halodurans C-125]
orf0120	0.000348885	0.219331	RNA-binding S4 domain protein [Bacillus selenitireducens MLS10] RNA-binding S4 domain protein [Bacillus selenitireducens MLS10]
orf0121	0.000108493	2.1806	unknown sth
orf0123	0.0037899	0.276757	unknown sth
orf0130	0.00188379	0.388775	YoaF [Bacillus licheniformis ATCC 14580] YoaF [Bacillus licheniformis ATCC 14580] YoaF [Bacillus licheniformis ATCC 14580] YoaF [Bacillus licheniformis DSM 13]
orf0142	0.000447334	0.0374077	peptidase S8 and S53 subtilisin kexin sedolisin [Bacillus cereus subsp. cytotoxis NVH 391-98] peptidase S8 and S53 subtilisin kexin sedolisin [Bacillus cereus subsp. cytotoxis NVH 391-98]
orf0143	1.02e-08	0.0269026	hypothetical protein G11MC16DRAFT_3492 [Geobacillus sp. G11MC16] hypothetical protein G11MC16DRAFT_3492 [Geobacillus sp. G11MC16]
orf0144	4.36e-08	0.0371688	hypothetical protein ABC0272 [Bacillus clausii KSM-K16] hypothetical protein [Bacillus clausii KSM-K16]
orf0150	6.25e-06	0.20422	purine nucleoside phosphorylase [Bacillus clausii KSM-K16] purine nucleoside phosphorylase I [Bacillus clausii KSM-K16]
orf0151	2.04e-06	0.0903848	YxaF [Bacillus amyloliquefaciens FZB42] YxaF [Bacillus amyloliquefaciens FZB42]
orf0155	0.000225585	0.0461763	anti protein [Bacillus licheniformis ATCC 14580] YbdN [Bacillus licheniformis ATCC 14580] antibacterial protein [Bacillus licheniformis ATCC 14580] YbdN [Bacillus licheniformis DSM 13]
orf0156	0.000737698	0.0747201	unknown sth
orf0159	0.000100368	19.5558	unknown sth
orf0162	0.000709868	0.0231305	unknown sth
orf0164	2.72e-07	0.371324	Xenobiotic-transporting ATPase [Bacillus selenitireducens MLS10] Xenobiotic-transporting ATPase [Bacillus selenitireducens MLS10]
orf0169	1.71e-05	6.61958	alpha amylase, catalytic region [Bacillus selenitireducens MLS10] alpha amylase, catalytic region [Bacillus selenitireducens MLS10]
orf0171	5.29e-05	2.47704	3-oxoacyl-(acyl-carrier-protein) reductase [Bacillus selenitireducens MLS10] 3-oxoacyl-(acyl-carrier-protein) reductase [Bacillus selenitireducens MLS10]
orf0176	0.0247503	2.10978	hypothetical protein [Bacillus megaterium]
orf0182	5.89e-06	0.250322	hypothetical protein BCE_2471 [Bacillus cereus ATCC 10987] conserved hypothetical protein [Bacillus cereus ATCC 10987]
orf0183	2.28e-06	0.237887	Acyl-CoA dehydrogenase type 2 domain [Geobacillus sp. WCH70] Acyl-CoA dehydrogenase type 2 domain [Geobacillus sp. WCH70]
orf0184	0.00365642	2.63603	MreBH [Bacillus amyloliquefaciens FZB42] MreBH [Bacillus amyloliquefaciens FZB42]
orf0186	0.00403798	0.108931	unknown sth
orf0187	0.000298165	0.102984	unknown sth
orf0188	0.000173188	0.0279648	hypothetical protein BH3844 [Bacillus halodurans C-125] BH3844 [Bacillus halodurans C-125]
orf0191	0.000623679	2.87346	hypothetical protein CLL_A1620 [Clostridium botulinum B str. Eklund 17B] conserved hypothetical protein [Clostridium botulinum B str. Eklund 17B]
orf0194	0.00973849	0.393158	unknown sth
orf0196	0.00129974	0.463122	unknown sth
orf0198	0.000115953	0.397246	unknown sth
orf0199	0.00033319	0.285639	unknown sth
orf0200	0.000366768	0.1801	hypothetical protein [Pseudobutyrivibrio ruminis]
orf0204	7.05e-06	3.00121	ribokinase [Bacillus selenitireducens MLS10] ribokinase [Bacillus selenitireducens MLS10]
orf0206	0.00200053	0.477745	protease [Bacillus sp. KSM-LD1]
orf0208	0.000467312	2.06401	cation efflux family protein [Bacillus cereus G9842] cation efflux family protein [Bacillus cereus G9842]
orf0211	0.00237745	0.428146	phosphonates transport system (permease) [Bacillus halodurans C-125] phosphonates transport system (permease) [Bacillus halodurans C-125]
orf0212	0.00128718	0.380415	phosphonates transport system (permease) [Bacillus halodurans C-125] phosphonates transport system (permease) [Bacillus halodurans C-125]
orf0213	0.00186793	0.151229	transport system protein [Bacillus halodurans C-125] RecName: Full=Phosphonates import ATP-binding protein phnC 1 transport system protein [Bacillus halodurans C-125]
orf0214	4.68e-05	0.109964	hypothetical protein BH0439 [Bacillus halodurans C-125] BH0439 [Bacillus halodurans C-125]
orf0218	0.00280684	2.00021	oxidoreductase, short-chain dehydrogenase/reductase family [Bacillus cereus NVH0597-99] oxidoreductase, short-chain dehydrogenase/reductase family [Bacillus cereus NVH0597-99]
orf0221	6.13e-05	3.24989	gluconate permease [Clostridium perfringens str. 13] putative permease protein [Clostridium perfringens ATCC 13124] putative permease protein [Clostridium perfringens E str. JGS1987] putative permease protein [Clostridium perfringens B str. ATCC 3626] putative permease protein [Clostridium perfringens CPE str. F4969] putative permease protein [Clostridium perfringens NCTC 8239] putative permease …
orf0225	0.000198201	4.68811	glutathione-dependent formaldehyde dehydrogenase [Bacillus clausii KSM-K16] glutathione-dependent formaldehyde dehydrogenase [Bacillus clausii KSM-K16]
orf0226	2.3e-05	0.282541	amino acid degradation [Bacillus sp. B14905] amino acid degradation [Bacillus sp. B14905]
orf0227	1.4e-07	0.24302	NAD-dependent protein deacetylase SIR2 family-like protein [Bacillus selenitireducens MLS10] NAD-dependent protein deacetylase SIR2 family-like protein [Bacillus selenitireducens MLS10]
orf0228	0.000793543	0.192207	hypothetical protein [Amphibacillus jilinensis]
orf0229	0.000485183	0.227108	hypothetical protein BH4018 [Bacillus halodurans C-125] BH4018 [Bacillus halodurans C-125]
orf0230	6.59e-05	3.13736	hypothetical protein Bsubs1_05078 [Bacillus subtilis subsp. subtilis str. 168] hypothetical protein BsubsN3_05019 [Bacillus subtilis subsp. subtilis str. NCIB 3610] hypothetical protein BsubsJ_04963 [Bacillus subtilis subsp. subtilis str. JH642] hypothetical protein BsubsS_05064 [Bacillus subtilis subsp. subtilis str. SMY]
orf0231	1.33e-06	4.21821	hypothetical protein Pjdr2DRAFT_4197 [Paenibacillus sp. JDR-2] hypothetical protein Pjdr2DRAFT_4197 [Paenibacillus sp. JDR-2]
orf0236	0.000564637	0.190431	BglG family transcriptional antiterminator [Bacillus cereus E33L] transcriptional antiterminators, BglG family [Bacillus cereus E33L]
orf0237	0.00044447	0.207013	BraB [Bacillus sp. SG-1] BraB [Bacillus sp. SG-1]
orf0240	6.1e-05	0.496011	methyl-accepting chemotaxis protein [Bacillus halodurans C-125] methyl-accepting chemotaxis protein [Bacillus halodurans C-125]
orf0243	0.00042579	2.18573	hypothetical protein BH0709 [Bacillus halodurans C-125] BH0709 [Bacillus halodurans C-125]
orf0244	0.000925922	2.84722	hypothetical protein BH0708 [Bacillus halodurans C-125] BH0708 [Bacillus halodurans C-125]
orf0247	0.000491213	2.33848	LrpA [Bacillus amyloliquefaciens FZB42] LrpA [Bacillus amyloliquefaciens FZB42]
orf0249	0.00147635	3.27677	PTS system, beta-glucoside-specific IIABC subunit [Exiguobacterium sibiricum 255-15] PTS system, beta-glucoside-specific IIABC subunit [Exiguobacterium sibiricum 255-15]
orf0250	0.00400017	2.19251	6-phospho-beta-glucosidase [Bacillus subtilis subsp. subtilis str. 168] 6-phospho-beta-glucosidase [Bacillus subtilis subsp. subtilis str. 168] 6-phospho-beta-glucosidase [Bacillus subtilis subsp. subtilis str. NCIB 3610] 6-phospho-beta-glucosidase [Bacillus subtilis subsp. subtilis str. JH642] 6-phospho-beta-glucosidase [Bacillus subtilis subsp. subtilis str. SMY] RecName: Full=6-phospho-beta-gl…
orf0257	0.00399126	0.44276	acyl-carrier protein [Bacillus halodurans C-125] acyl-carrier protein [Bacillus halodurans C-125]
orf0271	0.000307046	4.03935	transcriptional regulator, TetR family [Natranaerobius thermophilus JW/NM-WN-LF] transcriptional regulator, TetR family [Natranaerobius thermophilus JW/NM-WN-LF]
orf0272	4.12e-07	4.33031	heavy metal translocating P-type ATPase [Bacillus selenitireducens MLS10] heavy metal translocating P-type ATPase [Bacillus selenitireducens MLS10]
orf0273	0.001594	2.02928	unknown sth
orf0274	0.000509771	0.341809	hypothetical protein BH0727 [Bacillus halodurans C-125] BH0727 [Bacillus halodurans C-125]
orf0275	0.000258466	0.19005	two component transcriptional regulator [Alkaliphilus metalliredigens QYMF] two component transcriptional regulator, winged helix family [Alkaliphilus metalliredigens QYMF]
orf0276	4.43e-06	0.23136	integral membrane sensor signal transduction histidine kinase [Paenibacillus sp. JDR-2] integral membrane sensor signal transduction histidine kinase [Paenibacillus sp. JDR-2]
orf0277	0.0021075	3.63438	hypothetical protein CAT7_06216 [Carnobacterium sp. AT7] hypothetical protein CAT7_06216 [Carnobacterium sp. AT7]
orf0279	0.000386044	3.72609	histidine kinase, dimerisation and phosphoacceptor region [Bacillus selenitireducens MLS10] histidine kinase, dimerisation and phosphoacceptor region [Bacillus selenitireducens MLS10]
orf0288	0.000437023	0.428019	hypothetical protein Bcoam_17610 [Bacillus coahuilensis m4-4]
orf0289	0.00110568	0.393054	ABC transport system permease protein [Bacillus coahuilensis m4-4]
orf0290	1.36e-05	0.321211	iron compound ABC transporter, permease protein [Bacillus coahuilensis m4-4]
orf0291	0.000423684	0.153812	hypothetical protein Bcoam_17625 [Bacillus coahuilensis m4-4]
orf0295	0.0012077	0.462295	homocysteine methyltransferase [Bacillus licheniformis ATCC 14580] homocysteine methyltransferase [Bacillus licheniformis ATCC 14580] Homocysteine S-methyltransferase YbgG [Bacillus licheniformis ATCC 14580] YbgG [Bacillus licheniformis DSM 13]
orf0296	0.00017638	0.242511	ABC transporter related [Paenibacillus sp. JDR-2] ABC transporter related [Paenibacillus sp. JDR-2]
orf0297	6.37e-06	0.202654	hypothetical protein DORFOR_02457 [Dorea formicigenerans ATCC 27755] hypothetical protein DORFOR_02457 [Dorea formicigenerans ATCC 27755]
orf0298	8.67e-06	0.125579	extracellular solute-binding lipoprotein [Helicobacter canadensis MIT 98-5491]
orf0305	2.04e-05	0.426847	hypothetical protein B14911_13342 [Bacillus sp. NRRL B-14911] hypothetical protein B14911_13342 [Bacillus sp. NRRL B-14911]
orf0307	0.00675201	2.00432	phosphoglycolate phosphatase [Bacillus thuringiensis str. Al Hakam] phosphoglycolate phosphatase [Bacillus thuringiensis str. Al Hakam]
orf0312	0.000251554	0.497892	hypothetical protein BSU05220 [Bacillus subtilis subsp. subtilis str. 168] hypothetical protein Bsubs1_02938 [Bacillus subtilis subsp. subtilis str. 168] hypothetical protein BsubsN3_02914 [Bacillus subtilis subsp. subtilis str. NCIB 3610] hypothetical protein BsubsJ_02873 [Bacillus subtilis subsp. subtilis str. JH642] hypothetical protein BsubsS_02944 [Bacillus subtilis subsp. subtilis str. SMY]…
orf0313	0.000975343	2.3252	transposase (11) [Bacillus halodurans C-125] transposase (11) [Bacillus halodurans C-125] transposase (11) [Bacillus halodurans C-125] transposase (11) [Bacillus halodurans C-125] unnamed protein product [Bacillus halodurans] ykfC [Bacillus halodurans] ykfC [Bacillus halodurans] ykfC [Bacillus halodurans] transposase (11) [Bacillus halodurans C-125] transposase (11) [Bacillus halodurans C-125] tr…
orf0316	1.42e-05	0.274799	hypothetical protein OB2771 [Oceanobacillus iheyensis HTE831] hypothetical protein [Oceanobacillus iheyensis HTE831]
orf0317	0.00108849	0.369235	protein of unknown function DUF909 [Geobacillus sp. Y412MC10] protein of unknown function DUF909 [Geobacillus sp. Y412MC10]
orf0318	0.00029271	0.290822	conserved hypothetical protein [Geobacillus sp. Y412MC10] conserved hypothetical protein [Geobacillus sp. Y412MC10]
orf0321	0.000233834	0.324827	response regulator receiver protein [Bacillus selenitireducens MLS10] response regulator receiver protein [Bacillus selenitireducens MLS10]
orf0331	0.0108392	2.31381	late competence protein [Bacillus coagulans 36D1] late competence protein [Bacillus coagulans 36D1]
orf0332	0.00116457	2.87695	late competence protein [Bacillus subtilis subsp. subtilis str. 168] late competence protein [Bacillus subtilis subsp. subtilis str. 168] late competence protein [Bacillus subtilis subsp. subtilis str. NCIB 3610] late competence protein [Bacillus subtilis subsp. subtilis str. JH642] late competence protein [Bacillus subtilis subsp. subtilis str. SMY] RecName: Full=ComF operon protein 1; AltName: …
orf0335	0.00139794	0.447842	5'-Nucleotidase domain protein [Bacillus selenitireducens MLS10] 5'-Nucleotidase domain protein [Bacillus selenitireducens MLS10]
orf0337	0.00055206	0.376746	unknown sth
orf0339	1.69e-05	2.09696	late competence protein (DNA binding and uptake) [Geobacillus kaustophilus HTA426] late competence protein (DNA binding and uptake) [Geobacillus kaustophilus HTA426]
orf0345	0.00458091	3.10619	phage shock protein A, PspA [Paenibacillus sp. JDR-2] phage shock protein A, PspA [Paenibacillus sp. JDR-2]
orf0346	5.9e-05	4.68927	thioredoxin reductase-like protein [Geobacillus thermodenitrificans NG80-2] thioredoxin reductase-like protein [Geobacillus thermodenitrificans NG80-2]
orf0348	0.000350349	0.444924	Beta-galactosidase [Exiguobacterium sibiricum 255-15] Beta-galactosidase [Exiguobacterium sibiricum 255-15]
orf0352	0.00461144	0.498436	sugar ABC transporter permease [Bacillus clausii KSM-K16] sugar ABC transporter permease [Bacillus clausii KSM-K16]
orf0353	0.00134977	0.373932	ABC-type sugar transport system periplasmic component-like protein [Bacillus selenitireducens MLS10] ABC-type sugar transport system periplasmic component-like protein [Bacillus selenitireducens MLS10]
orf0364	0.00116257	0.0682652	SC protease [Bacillus sp. KSM-LD1]
orf0369	0.000495441	0.174853	oligopeptide ABC transporter ATP-binding protein [Bacillus clausii KSM-K16] oligopeptide ABC transporter ATP-binding protein [Bacillus clausii KSM-K16]
orf0370	0.00166474	0.050565	metal dependent phosphohydrolase [Bacillus selenitireducens MLS10] metal dependent phosphohydrolase [Bacillus selenitireducens MLS10]
orf0374	0.00661069	0.430755	hypothetical protein ABC3241 [Bacillus clausii KSM-K16] conserved hypothetical protein [Bacillus clausii KSM-K16]
orf0376	0.000632955	0.435394	hypothetical protein CAT7_08560 [Carnobacterium sp. AT7] hypothetical protein CAT7_08560 [Carnobacterium sp. AT7]
orf0377	0.00017065	0.309979	teichoic acid glycosylation protein, putative [Carnobacterium sp. AT7] teichoic acid glycosylation protein, putative [Carnobacterium sp. AT7]
orf0378	0.000350647	0.285883	teichoic acid glycosylation protein, putative [Carnobacterium sp. AT7] teichoic acid glycosylation protein, putative [Carnobacterium sp. AT7]
orf0379	0.0010463	0.269083	hypothetical protein CAT7_08570 [Carnobacterium sp. AT7] hypothetical protein CAT7_08570 [Carnobacterium sp. AT7]
orf0380	5.06e-06	0.179822	bacteriocin-processing peptidase [Lactococcus lactis subsp. cremoris SK11] bacteriocin-processing peptidase. Cysteine peptidase. MEROPS family C39 [Lactococcus lactis subsp. cremoris SK11]
orf0381	2.16e-05	0.0673704	protein of unknown function DUF214 [Dethiobacter alkaliphilus AHT 1] protein of unknown function DUF214 [Dethiobacter alkaliphilus AHT 1]
orf0390	7.76e-07	0.0872183	C4-dicarboxylate transport system (permease small protein) [Bacillus halodurans C-125] C4-dicarboxylate transport system (permease small protein) [Bacillus halodurans C-125]
orf0391	2.17e-05	0.0677637	C4-dicarboxylate transport system (C4-dicarboxylate-binding protein) [Bacillus halodurans C-125] C4-dicarboxylate transport system (C4-dicarboxylate-binding protein) [Bacillus halodurans C-125]
orf0392	4.64e-06	0.250249	transcriptional repressor of the xylose operon [Bacillus halodurans C-125] transcriptional repressor of the xylose operon [Bacillus halodurans C-125]
orf0393	9.42e-06	6.77614	hypothetical protein B14911_13582 [Bacillus sp. NRRL B-14911] hypothetical protein B14911_13582 [Bacillus sp. NRRL B-14911]
orf0394	0.000427565	10.3511	unknown sth
orf0396	0.00180923	10.3506	unknown sth
orf0399	6.24e-05	0.364277	gluconate transporter [Geobacillus sp. G11MC16] gluconate transporter [Geobacillus sp. G11MC16]
orf0403	5.04e-07	12.6497	Trp repressor binding protein, putative [Bacillus licheniformis ATCC 14580] hypothetical protein BLi02026 [Bacillus licheniformis ATCC 14580] Trp repressor binding protein, putative [Bacillus licheniformis ATCC 14580] conserved hypothetical protein [Bacillus licheniformis DSM 13]
orf0404	1.65e-05	29.368	YfiD [Bacillus licheniformis ATCC 14580] membrane protein YfiD [Bacillus licheniformis ATCC 14580] YfiD [Bacillus licheniformis DSM 13] conserved membrane protein YfiD [Bacillus licheniformis ATCC 14580]
orf0407	1.94e-06	0.0639389	unknown sth
orf0408	0.000676259	3.31769	unknown sth
orf0409	6.49e-05	17.2526	unknown sth
orf0410	0.00293967	2.57296	glutamate rich protein [Bacillus pumilus SAFR-032] glutamate rich protein [Bacillus pumilus SAFR-032]
orf0413	8.8e-05	0.281941	hypothetical protein BH3086 [Bacillus halodurans C-125] BH3086 [Bacillus halodurans C-125]
orf0414	9.88e-05	0.297866	aldo/keto reductase [Alicyclobacillus acidocaldarius LAA1] aldo/keto reductase [Alicyclobacillus acidocaldarius LAA1]
orf0415	0.000676076	0.203923	short-chain dehydrogenase/reductase SDR [Burkholderia ambifaria AMMD] short-chain dehydrogenase/reductase SDR [Burkholderia ambifaria AMMD]
orf0421	0.00134098	0.444177	hypothetical protein ABC1052 [Bacillus clausii KSM-K16] conserved hypothetical protein [Bacillus clausii KSM-K16]
orf0422	7.92e-05	2.59588	hypothetical protein ABC1051 [Bacillus clausii KSM-K16] conserved hypothetical protein [Bacillus clausii KSM-K16]
orf0428	0.0162629	2.37912	unknown sth
orf0431	0.00922218	0.205939	unknown sth
orf0432	0.000450197	3.53996	unknown sth
orf0433	0.00935913	2.9118	transport system permease protein [Bacillus selenitireducens MLS10] transport system permease protein [Bacillus selenitireducens MLS10]
orf0436	1.1e-05	3.2106	hypothetical protein BSU18870 [Bacillus subtilis subsp. subtilis str. 168] hypothetical protein Bsubs1_10406 [Bacillus subtilis subsp. subtilis str. 168] hypothetical protein BsubsN3_10337 [Bacillus subtilis subsp. subtilis str. NCIB 3610] hypothetical protein BsubsJ_10253 [Bacillus subtilis subsp. subtilis str. JH642] hypothetical protein BsubsS_10372 [Bacillus subtilis subsp. subtilis str. SMY]…
orf0437	0.000351344	2.82903	unknown sth
orf0438	0.000224416	3.32087	5-methyltetrahydropteroyltriglutamate--homocysteine methyltransferase [Bacillus halodurans C-125] RecName: Full=5-methyltetrahydropteroyltriglutamate--homocysteine methyltransferase; AltName: Full=Methionine synthase, vitamin-B12 independent isozyme; AltName: Full=Cobalamin-independent methionine synthase homosystein methyl transferase [Bacillus halodurans C-125]
orf0451	0.00581846	0.250735	unknown sth
orf0454	0.00136168	0.291468	COG2610: H+/gluconate symporter and related permeases [Actinobacillus pleuropneumoniae serovar 1 str. 4074] hypothetical protein APL_0141 [Actinobacillus pleuropneumoniae L20] hypothetical protein APL_0141 [Actinobacillus pleuropneumoniae L20]
orf0457	0.00152827	2.19635	hydrolase or acyltransferase [Bacillus cereus E33L] conserved hypothetical protein; possible hydrolase or acyltransferase [Bacillus cereus E33L]
orf0458	1.72e-05	3.29909	NERD [Bacillus coagulans 36D1] NERD [Bacillus coagulans 36D1]
orf0459	8.71e-06	3.61393	transposase (26) [Bacillus halodurans C-125] transposase (26) [Bacillus halodurans C-125]
orf0460	1e-06	2.66919	hypothetical protein RPE_2802 [Rhodopseudomonas palustris BisA53] conserved hypothetical protein [Rhodopseudomonas palustris BisA53]
orf0461	0.000624424	2.41731	hypothetical protein Plarl_01858 [Paenibacillus larvae subsp. larvae BRL-230010]
orf0462	0.000410393	2.29126	hypothetical protein Plarl_01858 [Paenibacillus larvae subsp. larvae BRL-230010]
orf0463	0.00019905	2.21221	unknown sth
orf0465	0.00212673	0.409902	hypothetical protein PROVRUST_00755 [Providencia rustigianii DSM 4541] hypothetical protein PROVRUST_00755 [Providencia rustigianii DSM 4541]
orf0467	0.000340483	3.023	RES domain protein [Pelodictyon phaeoclathratiforme BU-1] RES domain protein [Pelodictyon phaeoclathratiforme BU-1]
orf0468	0.00384545	2.05329	unknown sth
orf0469	0.000863685	2.07777	hypothetical protein EAT1bDRAFT_0467 [Exiguobacterium sp. AT1b] hypothetical protein EAT1bDRAFT_0467 [Exiguobacterium sp. AT1b]
orf0473	0.0025997	2.04975	Uncharacterized protein-like protein [Bacillus selenitireducens MLS10] Uncharacterized protein-like protein [Bacillus selenitireducens MLS10]
orf0477	0.000509231	0.198357	adenylosuccinate synthetase [Bacillus halodurans C-125] RecName: Full=Adenylosuccinate synthetase; AltName: Full=IMP--aspartate ligase; AltName: Full=AdSS; AltName: Full=AMPSase adenylosuccinate synthetase [Bacillus halodurans C-125]
orf0478	0.00038144	0.0025774	hypothetical protein BselDRAFT_2403 [Bacillus selenitireducens MLS10] D-tyrosyl-tRNA(Tyr) deacylase [Bacillus selenitireducens MLS10] D-tyrosyl-tRNA(Tyr) deacylase [Bacillus selenitireducens MLS10] hypothetical protein BselDRAFT_2403 [Bacillus selenitireducens MLS10]
orf0486	0.000524259	2.26962	hypothetical protein BH4053 [Bacillus halodurans C-125] BH4053 [Bacillus halodurans C-125]
orf0492	0.00025621	0.469033	Resolvase, N-terminal domain [Bacillus selenitireducens MLS10] Resolvase, N-terminal domain [Bacillus selenitireducens MLS10]
orf0495	9.92e-05	2.18662	tRNA modification GTPase TrmE [Bacillus halodurans C-125] RecName: Full=tRNA modification GTPase mnmE 77%-identity [Bacillus halodurans] thiophen and furan oxidation [Bacillus halodurans C-125]
orf0496	0.000117106	2.86312	unknown sth
orf0497	0.00191198	2.67476	pyrophosphatase [Lysinibacillus sphaericus C3-41] pyrophosphatase [Lysinibacillus sphaericus C3-41]
orf0505	0.000267652	0.309529	ATPase involved in DNA replication initiation-like protein [Bacillus selenitireducens MLS10] ATPase involved in DNA replication initiation-like protein [Bacillus selenitireducens MLS10]
orf0506	6.28e-05	0.216053	phage minor structural protein [Bacillus selenitireducens MLS10] phage minor structural protein [Bacillus selenitireducens MLS10]
orf0508	0.0104287	2.34255	Recombinational DNA repair ATPase (RecF pathway)-like protein [Bacillus selenitireducens MLS10] Recombinational DNA repair ATPase (RecF pathway)-like protein [Bacillus selenitireducens MLS10]
orf0509	0.0117553	2.06809	phage portal protein, HK97 family [Bacillus selenitireducens MLS10] phage portal protein, HK97 family [Bacillus selenitireducens MLS10]
orf0515	1.33e-06	0.273962	putative metal dependent phosphohydrolase [Bacillus selenitireducens MLS10] putative metal dependent phosphohydrolase [Bacillus selenitireducens MLS10]
orf0516	8.68e-05	0.056239	PTS system, glucose-like IIB subunint [Bacillus selenitireducens MLS10] PTS system, glucose-like IIB subunint [Bacillus selenitireducens MLS10]
orf0517	0.000130465	2.05121	putative transcriptional regulator, PucR family [Bacillus selenitireducens MLS10] putative transcriptional regulator, PucR family [Bacillus selenitireducens MLS10]
orf0518	0.000497654	3.85174	Uncharacterized protein-like protein [Bacillus selenitireducens MLS10] Uncharacterized protein-like protein [Bacillus selenitireducens MLS10]
orf0519	0.00148077	3.57469	conserved hypothetical protein [Bacillus selenitireducens MLS10] conserved hypothetical protein [Bacillus selenitireducens MLS10]
orf0520	0.00129876	3.4602	hypothetical protein [Bacillus firmus]
orf0524	0.000188439	2.56078	two component transcriptional regulator [Alkaliphilus metalliredigens QYMF] two component transcriptional regulator, winged helix family [Alkaliphilus metalliredigens QYMF]
orf0525	1.55e-05	3.96579	integral membrane sensor signal transduction histidine kinase [Alkaliphilus metalliredigens QYMF] integral membrane sensor signal transduction histidine kinase [Alkaliphilus metalliredigens QYMF]
orf0527	5.1e-05	3.03408	hypothetical protein Amet_3953 [Alkaliphilus metalliredigens QYMF] protein of unknown function DUF214 [Alkaliphilus metalliredigens QYMF]
orf0528	8.8e-05	2.11732	hypothetical protein Amet_3952 [Alkaliphilus metalliredigens QYMF] conserved hypothetical protein 1655 [Alkaliphilus metalliredigens QYMF]
orf0529	0.0010219	2.02587	ABC transporter YhaQ [Bacillus licheniformis ATCC 14580] YhaQ [Bacillus licheniformis ATCC 14580] ABC transporter YhaQ [Bacillus licheniformis ATCC 14580] YhaQ [Bacillus licheniformis DSM 13]
orf0530	1.08e-05	2.82165	YhaP [Bacillus sp. NRRL B-14911] YhaP [Bacillus sp. NRRL B-14911]
orf0537	0.00129665	16.0115	unknown sth
orf0539	0.000377948	0.150267	post-translocation molecular chaperone [Bacillus sp. NRRL B-14911] post-translocation molecular chaperone [Bacillus sp. NRRL B-14911]
orf0542	0.00524348	7.89215	Uncharacterized protein-like protein [Bacillus selenitireducens MLS10] Uncharacterized protein-like protein [Bacillus selenitireducens MLS10]
orf0543	9.53e-06	0.277411	protein of unknown function DUF964 [Bacillus selenitireducens MLS10] protein of unknown function DUF964 [Bacillus selenitireducens MLS10]
orf0549	0.00289489	0.407789	hypothetical protein BH1193 [Bacillus halodurans C-125] BH1193 [Bacillus halodurans C-125]
orf0551	0.00409281	3.11903	Helix-turn-helix, type 11 domain protein [Bacillus selenitireducens MLS10] Helix-turn-helix, type 11 domain protein [Bacillus selenitireducens MLS10]
orf0560	0.0131294	2.61942	ABC transporter related [Bacillus selenitireducens MLS10] ABC transporter related [Bacillus selenitireducens MLS10]
orf0561	0.000110515	0.359943	histidine protein kinase [Geobacillus kaustophilus HTA426] histidine protein kinase [Geobacillus kaustophilus HTA426]
orf0568	0.000123996	0.26786	protein of unknown function DUF28 [Natranaerobius thermophilus JW/NM-WN-LF] protein of unknown function DUF28 [Natranaerobius thermophilus JW/NM-WN-LF]
orf0569	4.86e-05	0.213798	bypass-of-forespore protein C (forespore regulator of the sigma-K checkpoint) [Bacillus sp. SG-1] bypass-of-forespore protein C (forespore regulator of the sigma-K checkpoint) [Bacillus sp. SG-1]
orf0570	0.00128361	2.10494	uroporphyrinogen decarboxylase [Bacillus selenitireducens MLS10] uroporphyrinogen decarboxylase [Bacillus selenitireducens MLS10]
orf0576	0.0032601	3.06191	YrzE [Bacillus pumilus ATCC 7061] YrzE [Bacillus pumilus ATCC 7061]
orf0577	0.00229875	2.10644	hypothetical protein BH1231 [Bacillus halodurans C-125] BH1231 [Bacillus halodurans C-125]
orf0578	0.000302628	2.20918	hypothetical protein BH1232 [Bacillus halodurans C-125] BH1232 [Bacillus halodurans C-125]
orf0581	6.42e-05	0.350919	unknown sth
orf0582	2.35e-05	0.305761	Prephenate dehydratase [Bacillus selenitireducens MLS10] Prephenate dehydratase [Bacillus selenitireducens MLS10]
orf0583	5.52e-05	0.335426	Holliday junction DNA helicase RuvA [Bacillus selenitireducens MLS10] Holliday junction DNA helicase RuvA [Bacillus selenitireducens MLS10]
orf0586	0.000225469	0.397885	Holliday junction DNA helicase RuvB [Bacillus selenitireducens MLS10] Holliday junction DNA helicase RuvB [Bacillus selenitireducens MLS10]
orf0589	0.00549616	2.00717	GTP pyrophosphokinase [Bacillus subtilis subsp. subtilis str. 168] GTP pyrophosphokinase [Bacillus subtilis subsp. subtilis str. NCIB 3610] GTP pyrophosphokinase [Bacillus subtilis subsp. subtilis str. JH642] GTP pyrophosphokinase [Bacillus subtilis subsp. subtilis str. SMY] (p)ppGpp synthetase [Bacillus subtilis] GTP pyrophosphokinase (RelA/SpoT) [Bacillus subtilis subsp. subtilis str. 168]
orf0590	0.0109079	2.40655	protein of unknown function DUF368 [Bacillus selenitireducens MLS10] protein of unknown function DUF368 [Bacillus selenitireducens MLS10]
orf0591	0.000703346	2.23793	unknown sth
orf0592	7.02e-06	4.13372	unknown sth
orf0595	2.71e-06	0.167177	adenine phosphoribosyltransferase [Bacillus selenitireducens MLS10] adenine phosphoribosyltransferase [Bacillus selenitireducens MLS10]
orf0599	1.06e-05	2.07758	histidyl-tRNA synthetase [Bacillus selenitireducens MLS10] histidyl-tRNA synthetase [Bacillus selenitireducens MLS10]
orf0608	0.000312829	2.9775	protein of unknown function UPF0118 [Bacillus coagulans 36D1] protein of unknown function UPF0118 [Bacillus coagulans 36D1]
orf0626	0.00028314	0.378016	peptidase U32 [Bacillus selenitireducens MLS10] peptidase U32 [Bacillus selenitireducens MLS10]
orf0627	0.00316082	0.42404	thiazole biosynthesis family protein [Thermosinus carboxydivorans Nor1] thiazole biosynthesis family protein [Thermosinus carboxydivorans Nor1]
orf0628	0.00190303	0.349067	thiazole biosynthesis protein ThiH [Thermosinus carboxydivorans Nor1] thiazole biosynthesis protein ThiH [Thermosinus carboxydivorans Nor1]
orf0630	7.62e-05	0.419344	thiamine biosynthesis protein ThiS [Desulfovibrio desulfuricans subsp. desulfuricans str. G20] thiamine biosynthesis protein ThiS [Desulfovibrio desulfuricans G20]
orf0631	6.89e-05	0.356427	hesA/moeB/thiF family protein [Bacillus cereus G9842] hesA/moeB/thiF family protein [Bacillus cereus G9842]
orf0633	0.000401309	0.18756	Flagellin and related hook-associated protein-like protein [Bacillus selenitireducens MLS10] Flagellin and related hook-associated protein-like protein [Bacillus selenitireducens MLS10]
orf0634	0.0170609	2.02764	hypothetical protein Sde_1986 [Saccharophagus degradans 2-40] conserved hypothetical protein [Saccharophagus degradans 2-40]
orf0635	0.00305297	0.261012	ABC-type metal ion transport system periplasmic component/surface adhesin-like protein [Bacillus selenitireducens MLS10] ABC-type metal ion transport system periplasmic component/surface adhesin-like protein [Bacillus selenitireducens MLS10]
orf0636	0.00188612	2.13834	conserved hypothetical protein [Bacillus pumilus ATCC 7061] conserved hypothetical protein [Bacillus pumilus ATCC 7061]
orf0639	0.00171767	3.0731	HxlR family transcriptional regulator [Methylobacterium radiotolerans JCM 2831] transcriptional regulator, HxlR family [Methylobacterium radiotolerans JCM 2831]
orf0645	0.00704388	3.96949	adenylylsulfate reductase, thioredoxin dependent [Bacillus coagulans 36D1] adenylylsulfate reductase, thioredoxin dependent [Bacillus coagulans 36D1]
orf0646	0.00236477	3.17602	sodium-dependent phosphate transporter [Bacillus halodurans C-125] sodium-dependent phosphate transporter [Bacillus halodurans C-125]
orf0653	0.00095438	0.433357	putative metal dependent phosphohydrolase [Bacillus selenitireducens MLS10] putative metal dependent phosphohydrolase [Bacillus selenitireducens MLS10]
orf0654	0.000202171	2.46136	hypothetical protein ABC2427 [Bacillus clausii KSM-K16] conserved hypothetical protein [Bacillus clausii KSM-K16]
orf0655	0.000231645	2.65423	2-cys peroxiredoxin [Bacillus halodurans C-125] 2-cys peroxiredoxin [Bacillus halodurans C-125]
orf0659	0.00335639	0.400533	Multisubunit Na+/H+ antiporter MnhG subunit-like protein [Bacillus selenitireducens MLS10] Multisubunit Na+/H+ antiporter MnhG subunit-like protein [Bacillus selenitireducens MLS10]
orf0660	0.00527724	0.400078	hypothetical protein BselDRAFT_0968 [Bacillus selenitireducens MLS10] hypothetical protein BselDRAFT_0968 [Bacillus selenitireducens MLS10]
orf0661	0.000602806	0.384782	alkyl hydroperoxide reductase/ Thiol specific antioxidant/ Mal allergen [Bacillus selenitireducens MLS10] alkyl hydroperoxide reductase/ Thiol specific antioxidant/ Mal allergen [Bacillus selenitireducens MLS10]
orf0666	0.00274173	2.12242	unknown sth
orf0667	0.000426419	3.51353	Sporulation inhibitor A [Bacillus cellulosilyticus DSM 2522]
orf0668	0.00334677	2.27871	YqeG [Bacillus sp. SG-1] YqeG [Bacillus sp. SG-1]
orf0676	0.000917534	0.486713	late competence protein ComER [Bacillus clausii KSM-K16] late competence protein ComER [Bacillus clausii KSM-K16]
orf0678	0.00109125	2.5206	late competence operon required for DNA binding and uptake [Bacillus halodurans C-125] late competence operon required for DNA binding and uptake [Bacillus halodurans C-125]
orf0679	0.00236335	3.23486	late competence operon required for DNA binding and uptake [Bacillus halodurans C-125] late competence operon required for DNA binding and uptake [Bacillus halodurans C-125]
orf0683	0.00388166	2.13373	spore protease [Bacillus cereus G9241] spore protease [Bacillus cereus H3081.97] GPR endopeptidase [Bacillus cereus AH187] GPR endopeptidasespore protease (spore protease) [Bacillus cereus Q1] spore protease [Bacillus cereus G9241] spore protease [Bacillus cereus H3081.97] GPR endopeptidase [Bacillus cereus AH187] GPR endopeptidasespore protease (spore protease) [Bacillus cereus Q1]
orf0684	0.000267584	7.11529	stage II sporulation protein P [Geobacillus thermodenitrificans NG80-2] stage II sporulation protein P [Geobacillus sp. G11MC16] Stage II sporulation protein P [Geobacillus thermodenitrificans NG80-2] stage II sporulation protein P [Geobacillus sp. G11MC16]
orf0685	0.00183634	5.8501	unknown sth
orf0688	0.0101297	2.43916	Methyltransferase type 11 [Bacillus selenitireducens MLS10] Methyltransferase type 11 [Bacillus selenitireducens MLS10]
orf0689	0.0107226	3.66036	heat-shock protein (activation of DnaK) [Bacillus halodurans C-125] RecName: Full=Protein grpE; AltName: Full=HSP-70 cofactor heat-shock protein (activation of DnaK) [Bacillus halodurans C-125]
orf0691	0.00110816	2.46122	DNA polymerase III, delta subunit [Bacillus selenitireducens MLS10] DNA polymerase III, delta subunit [Bacillus selenitireducens MLS10]
orf0692	0.00399006	2.42222	Ribosomal protein L11 methylase [Anoxybacillus flavithermus WK1] Ribosomal protein L11 methylase [Anoxybacillus flavithermus WK1]
orf0695	0.0018641	2.47313	putative Na+/phosphate symporter [Geobacillus thermodenitrificans NG80-2] Putative Na+/phosphate symporter [Geobacillus thermodenitrificans NG80-2]
orf0697	0.000156296	2.53336	GrpE protein [Bacillus selenitireducens MLS10] GrpE protein [Bacillus selenitireducens MLS10]
orf0698	0.000116547	4.55829	regulatory protein, TetR [Bacillus selenitireducens MLS10] regulatory protein, TetR [Bacillus selenitireducens MLS10]
orf0699	0.00100025	2.02848	hypothetical protein BH1356 [Bacillus halodurans C-125] BH1356 [Bacillus halodurans C-125]
orf0702	0.00048694	3.02586	hypothetical protein BH1359 [Bacillus halodurans C-125] BH1359 [Bacillus halodurans C-125]
orf0713	0.000356092	0.443735	Glycine--tRNA ligase [Bacillus selenitireducens MLS10] Glycine--tRNA ligase [Bacillus selenitireducens MLS10]
orf0718	0.000128898	0.434764	RNA polymerase sigma factor RpoD [Bacillus halodurans C-125] RNA polymerase sigma factor rpoD (Sigma-43) (Sigma-A) RNA polymerase major sigma factor [Bacillus halodurans C-125]
orf0722	0.000184191	3.05754	Glycine--tRNA ligase [Bacillus selenitireducens MLS10] Glycine--tRNA ligase [Bacillus selenitireducens MLS10]
orf0723	0.000286959	3.10005	Helix-turn-helix, type 11 domain protein [Bacillus selenitireducens MLS10] Helix-turn-helix, type 11 domain protein [Bacillus selenitireducens MLS10]
orf0730	1.25e-05	0.133571	two-component sensor histidine kinase [Bacillus halodurans C-125] two-component sensor histidine kinase [Bacillus halodurans C-125]
orf0731	1.82e-05	0.0405098	glycerophosphoryl diester phosphodiesterase [Bacillus selenitireducens MLS10] glycerophosphoryl diester phosphodiesterase [Bacillus selenitireducens MLS10]
orf0732	7.75e-05	0.116555	hypothetical protein BH1390 [Bacillus halodurans C-125] RecName: Full=Manganese transport system membrane protein mntC BH1390 [Bacillus halodurans C-125]
orf0735	0.0185511	3.76895	ABC transporter ATP-binding protein [Bacillus halodurans C-125] ABC transporter (ATP-binding protein) [Bacillus halodurans C-125]
orf0741	2.1e-06	4.8109	Polyphosphate kinase [Bacillus selenitireducens MLS10] Polyphosphate kinase [Bacillus selenitireducens MLS10]
orf0743	0.000736459	0.220069	hypothetical protein BSU10980 [Bacillus subtilis subsp. subtilis str. 168] hypothetical protein Bsubs1_06061 [Bacillus subtilis subsp. subtilis str. 168] hypothetical protein BsubsN3_05992 [Bacillus subtilis subsp. subtilis str. NCIB 3610] hypothetical protein BsubsJ_05941 [Bacillus subtilis subsp. subtilis str. JH642] hypothetical protein BsubsS_06047 [Bacillus subtilis subsp. subtilis str. SMY]…
orf0747	0.00192202	0.494535	SinR protein [Bacillus thuringiensis serovar israelensis ATCC 35646] SinR protein [Bacillus thuringiensis serovar israelensis ATCC 35646]
orf0751	5.52e-07	9.53054	YqkB [Bacillus sp. NRRL B-14911] YqkB [Bacillus sp. NRRL B-14911]
orf0755	0.00340327	0.321536	hypothetical protein Aflv_0884 [Anoxybacillus flavithermus WK1] Uncharacterized conserved protein [Anoxybacillus flavithermus WK1]
orf0756	0.000289209	0.390454	1-hydroxy-2-methyl-2-(E)-butenyl 4-diphosphate synthase [Bacillus selenitireducens MLS10] 1-hydroxy-2-methyl-2-(E)-butenyl 4-diphosphate synthase [Bacillus selenitireducens MLS10]
orf0759	0.0058017	2.20792	glycoside hydrolase, family 3 domain protein [Bacillus selenitireducens MLS10] glycoside hydrolase, family 3 domain protein [Bacillus selenitireducens MLS10]
orf0765	9.15e-05	0.363511	manganese and iron superoxide dismutase [Bacillus selenitireducens MLS10] manganese and iron superoxide dismutase [Bacillus selenitireducens MLS10]
orf0766	8.81e-05	2.8168	HAD-superfamily hydrolase, subfamily IA, variant 1 [Geobacillus sp. G11MC16] HAD-superfamily hydrolase, subfamily IA, variant 1 [Geobacillus sp. G11MC16]
orf0772	0.000149188	0.20895	ribosomal protein L33 [Bacillus selenitireducens MLS10] ribosomal protein L33 [Bacillus selenitireducens MLS10]
orf0773	0.0149312	0.387322	unknown sth
orf0774	0.0167296	0.474647	hypothetical protein BH1430 [Bacillus halodurans C-125] BH1430 [Bacillus halodurans C-125]
orf0776	8.73e-05	2.5507	hypothetical protein BH1436 [Bacillus halodurans C-125] BH1436 [Bacillus halodurans C-125]
orf0777	0.0023429	2.92014	L-lactate dehydrogenase [Bacillus selenitireducens MLS10] L-lactate dehydrogenase [Bacillus selenitireducens MLS10]
orf0782	0.000177298	0.0373843	putative transcriptional regulator [Bacillus selenitireducens MLS10] putative transcriptional regulator [Bacillus selenitireducens MLS10]
orf0783	0.00126836	2.05539	conserved hypothetical protein 245 [Bacillus selenitireducens MLS10] conserved hypothetical protein 245 [Bacillus selenitireducens MLS10]
orf0785	0.000946909	2.35905	protein of unknown function DUF77 [Bacillus selenitireducens MLS10] protein of unknown function DUF77 [Bacillus selenitireducens MLS10]
orf0789	0.0190839	2.02176	unknown sth
orf0791	0.0103402	2.10417	unknown sth
orf0794	3.86e-05	5.22379	glycine cleavage system T protein [Geobacillus sp. WCH70] glycine cleavage system T protein [Geobacillus sp. WCH70]
orf0795	0.000162774	4.557	Glycine dehydrogenase (decarboxylating) [Bacillus selenitireducens MLS10] Glycine dehydrogenase (decarboxylating) [Bacillus selenitireducens MLS10]
orf0796	0.000449572	3.96549	Glycine dehydrogenase (decarboxylating) [Bacillus selenitireducens MLS10] Glycine dehydrogenase (decarboxylating) [Bacillus selenitireducens MLS10]
orf0803	0.000409185	2.33429	Glycine dehydrogenase (decarboxylating) [Bacillus selenitireducens MLS10] Glycine dehydrogenase (decarboxylating) [Bacillus selenitireducens MLS10]
orf0807	0.0042797	0.445321	peptidase M24 [Geobacillus sp. WCH70] peptidase M24 [Geobacillus sp. WCH70]
orf0815	0.00475448	2.42767	mutants block sporulation after engulfment [Bacillus halodurans C-125] mutants block sporulation after engulfment [Bacillus halodurans C-125]
orf0832	0.000442895	2.91085	stage IV sporulation protein B [Bacillus pumilus ATCC 7061] stage IV sporulation protein B [Bacillus pumilus ATCC 7061]
orf0833	6.54e-05	0.1921	two-component response regulator central for the initiation of sporulation [Bacillus halodurans C-125] two-component response regulator central for the initiation of sporulation [Bacillus halodurans C-125]
orf0834	1.68e-05	0.190188	hypothetical protein B4070_0595 [Bacillus subtilis]
orf0835	4.91e-05	0.184967	hypothetical protein Cphy_0936 [Clostridium phytofermentans ISDg] conserved hypothetical protein [Clostridium phytofermentans ISDg]
orf0836	0.00289839	0.434364	hypothetical protein BH2544 [Bacillus halodurans C-125] BH2544 [Bacillus halodurans C-125]
orf0837	4.21e-05	3.74565	arginine repressor [Bacillus selenitireducens MLS10] arginine repressor [Bacillus selenitireducens MLS10]
orf0838	0.000317866	2.52468	DNA repair protein RecN [Bacillus selenitireducens MLS10] DNA repair protein RecN [Bacillus selenitireducens MLS10]
orf0842	0.000171745	0.362464	phosphate acetyl/butaryl transferase [Bacillus selenitireducens MLS10] phosphate acetyl/butaryl transferase [Bacillus selenitireducens MLS10]
orf0843	0.000930665	0.307043	Leucine dehydrogenase [Bacillus selenitireducens MLS10] Leucine dehydrogenase [Bacillus selenitireducens MLS10]
orf0844	0.000260178	0.293032	branched-chain alpha-keto acid dehydrogenase E1 [Bacillus halodurans C-125] branched-chain alpha-keto acid dehydrogenase E1 [Bacillus halodurans C-125]
orf0845	1.41e-05	0.276676	dihydrolipoamide dehydrogenase [Bacillus selenitireducens MLS10] dihydrolipoamide dehydrogenase [Bacillus selenitireducens MLS10]
orf0848	1.01e-05	3.71004	Transketolase, central region [Bacillus selenitireducens MLS10] Transketolase, central region [Bacillus selenitireducens MLS10]
orf0849	0.00135274	2.78818	dehydrogenase catalytic domain component [Bacillus selenitireducens MLS10] dehydrogenase catalytic domain component [Bacillus selenitireducens MLS10]
orf0851	0.000663096	3.65218	periplasmic solute binding protein [Bacillus selenitireducens MLS10] periplasmic solute binding protein [Bacillus selenitireducens MLS10]
orf0852	0.000251608	2.75044	hypothetical protein BSG1_07801 [Bacillus sp. SG-1] hypothetical protein BSG1_07801 [Bacillus sp. SG-1]
orf0853	0.000692607	2.86275	unknown sth
orf0855	2.18e-05	2.2582	hypothetical protein BH1470 [Bacillus halodurans C-125] BH1470 [Bacillus halodurans C-125]
orf0856	0.00230284	2.27611	Propionyl-CoA carboxylase [Bacillus selenitireducens MLS10] Propionyl-CoA carboxylase [Bacillus selenitireducens MLS10]
orf0864	7e-05	2.06955	Sucrose phosphorylase [Bacillus selenitireducens MLS10] Sucrose phosphorylase [Bacillus selenitireducens MLS10]
orf0867	0.000245914	3.11204	hypothetical protein BselDRAFT_0293 [Bacillus selenitireducens MLS10] hypothetical protein BselDRAFT_0293 [Bacillus selenitireducens MLS10]
orf0873	0.000367569	2.48785	Short-chain dehydrogenase of various substrate specificities-like protein [Bacillus selenitireducens MLS10] Short-chain dehydrogenase of various substrate specificities-like protein [Bacillus selenitireducens MLS10]
orf0874	0.00829456	0.34452	hypothetical protein BselDRAFT_0302 [Bacillus selenitireducens MLS10] hypothetical protein BselDRAFT_0302 [Bacillus selenitireducens MLS10]
orf0876	0.000112021	11.8496	short-chain dehydrogenase/reductase SDR [Bacillus selenitireducens MLS10] short-chain dehydrogenase/reductase SDR [Bacillus selenitireducens MLS10]
orf0877	0.00015806	10.9872	asparagine synthetase (glutamine-hydrolyzing) [Bacillus sp. NRRL B-14911] asparagine synthetase (glutamine-hydrolyzing) [Bacillus sp. NRRL B-14911]
orf0881	0.00326556	0.370353	hypothetical protein BH1513 [Bacillus halodurans C-125] BH1513 [Bacillus halodurans C-125]
orf0882	0.00396768	0.257724	Xanthine phosphoribosyltransferase [Bacillus thuringiensis serovar israelensis ATCC 35646] Xanthine phosphoribosyltransferase [Bacillus thuringiensis serovar israelensis ATCC 35646]
orf0883	0.000580269	12.5056	Phosphotransferase system IIA components-like protein [Bacillus selenitireducens MLS10] Phosphotransferase system IIA components-like protein [Bacillus selenitireducens MLS10]
orf0888	0.000792728	3.03187	PTS system, glucose subfamily, IIA subunit [Bacillus selenitireducens MLS10] PTS system, glucose subfamily, IIA subunit [Bacillus selenitireducens MLS10]
orf0889	0.00248708	3.01129	PTS system, glucose subfamily, IIA subunit [Bacillus selenitireducens MLS10] PTS system, glucose subfamily, IIA subunit [Bacillus selenitireducens MLS10]
orf0893	0.000484466	2.18108	unknown sth
orf0894	0.000214062	3.09928	alkyl hydroperoxide reductase/ Thiol specific antioxidant/ Mal allergen [Bacillus selenitireducens MLS10] alkyl hydroperoxide reductase/ Thiol specific antioxidant/ Mal allergen [Bacillus selenitireducens MLS10]
orf0897	0.00129536	0.47163	ADP-ribose diphosphatase [Bacillus selenitireducens MLS10] ADP-ribose diphosphatase [Bacillus selenitireducens MLS10]
orf0898	3.62e-06	0.386961	ferric-uptake regulator [Bacillus selenitireducens MLS10] ferric-uptake regulator [Bacillus selenitireducens MLS10]
orf0899	2.35e-05	0.458349	phosphopentomutase [Bacillus selenitireducens MLS10] phosphopentomutase [Bacillus selenitireducens MLS10]
orf0900	0.00388456	2.89835	D-alanyl-D-alanine carboxypeptidase (penicilin binding protein) [Geobacillus kaustophilus HTA426] Serine-type D-Ala-D-Ala carboxypeptidase [Geobacillus sp. Y412MC61] D-alanyl-D-alanine carboxypeptidase (penicilin binding protein) [Geobacillus kaustophilus HTA426] Serine-type D-Ala-D-Ala carboxypeptidase [Geobacillus sp. Y412MC61]
orf0901	0.00345962	2.32424	anti-sigma-factor antagonist [Bacillus coagulans 36D1] RecName: Full=Anti-sigma F factor antagonist; AltName: Full=Stage II sporulation protein AA SpoIIAA [Bacillus coagulans] anti-sigma-factor antagonist [Bacillus coagulans 36D1]
orf0902	0.00390972	2.48	anti-sigma F factor [Bacillus subtilis subsp. subtilis str. 168] anti-sigma F factor [Bacillus subtilis subsp. subtilis str. 168] anti-sigma F factor [Bacillus subtilis subsp. subtilis str. NCIB 3610] anti-sigma F factor [Bacillus subtilis subsp. subtilis str. JH642] anti-sigma F factor [Bacillus subtilis subsp. subtilis str. SMY] RecName: Full=Anti-sigma F factor; AltName: Full=Stage II sporulat…
orf0903	0.00116639	2.25804	RNA polymerase sigma-F factor [Bacillus cereus NVH0597-99] RNA polymerase sigma-F factor [Bacillus cereus NVH0597-99]
orf0904	0.00107283	2.29432	stage V sporulation protein AF [Bacillus halodurans C-125] stage V sporulation protein AF [Bacillus halodurans C-125]
orf0906	2.96e-05	0.225312	peptidyl-prolyl cis-trans isomerase B [Bacillus halodurans C-125] peptidyl-prolyl cis-trans isomerase B [Bacillus halodurans C-125]
orf0907	0.00630935	2.83642	5-amino-6-(5-phosphoribosylamino)uracil reductase / diaminohydroxyphosphoribosylaminopyrimidine deaminase [Bacillus thuringiensis str. Al Hakam] 5-amino-6-(5-phosphoribosylamino)uracil reductase / diaminohydroxyphosphoribosylaminopyrimidine deaminase [Bacillus thuringiensis str. Al Hakam]
orf0908	0.00462163	2.72756	Riboflavin synthase alpha chain-like protein [Bacillus selenitireducens MLS10] Riboflavin synthase alpha chain-like protein [Bacillus selenitireducens MLS10]
orf0909	0.000292534	2.12289	death-on-curing family protein [Bacillus selenitireducens MLS10] death-on-curing family protein [Bacillus selenitireducens MLS10]
orf0912	0.000102171	2.05486	riboflavin synthase, alpha subunit [Bacillus selenitireducens MLS10] riboflavin synthase, alpha subunit [Bacillus selenitireducens MLS10]
orf0913	0.00583873	0.486737	GTP cyclohydrolase II [Bacillus selenitireducens MLS10] GTP cyclohydrolase II [Bacillus selenitireducens MLS10]
orf0923	0.000160797	4.45185	spore maturation protein [Bacillus halodurans C-125] spore maturation protein [Bacillus halodurans C-125]
orf0927	0.000275778	0.275007	ResB protein required for cytochrome c biosynthesis-like protein [Bacillus selenitireducens MLS10] ResB protein required for cytochrome c biosynthesis-like protein [Bacillus selenitireducens MLS10]
orf0928	0.00132226	0.348697	pseudouridine synthase [Bacillus selenitireducens MLS10] pseudouridine synthase [Bacillus selenitireducens MLS10]
orf0931	0.00136831	2.38397	cytochrome c assembly protein [Bacillus selenitireducens MLS10] cytochrome c assembly protein [Bacillus selenitireducens MLS10]
orf0933	4.93e-06	7.56639	PAS/PAC sensor signal transduction histidine kinase [Bacillus selenitireducens MLS10] PAS/PAC sensor signal transduction histidine kinase [Bacillus selenitireducens MLS10]
orf0945	4.67e-06	0.422858	2-oxoglutarate synthase [Bacillus selenitireducens MLS10] 2-oxoglutarate synthase [Bacillus selenitireducens MLS10]
orf0946	0.0170452	0.460837	hypothetical protein BH1618 [Bacillus halodurans C-125] BH1618 [Bacillus halodurans C-125]
orf0947	0.010382	5.64867	putative transcriptional regulator, MerR family [Bacillus selenitireducens MLS10] putative transcriptional regulator, MerR family [Bacillus selenitireducens MLS10]
orf0948	0.0091825	6.56629	adaptor protein [Bacillus clausii KSM-K16] negative regulator of genetic competence [Bacillus clausii KSM-K16]
orf0952	0.00721213	2.06109	spore cortex-lytic enzyme [Bacillus halodurans C-125] RecName: Full=Spore cortex-lytic enzyme; Short=SCLE; Flags: Precursor spore cortex-lytic enzyme [Bacillus halodurans C-125]
orf0953	2.88e-06	8.50519	germination protein YpeB [Geobacillus sp. WCH70] germination protein YpeB [Geobacillus sp. WCH70]
orf0955	1.94e-05	2.33589	Cytidylate kinase [Bacillus selenitireducens MLS10] Cytidylate kinase [Bacillus selenitireducens MLS10]
orf0958	0.000153327	2.15778	cytidylate kinase [Bacillus selenitireducens MLS10] cytidylate kinase [Bacillus selenitireducens MLS10]
orf0959	0.000670609	4.44051	unknown sth
orf0968	0.00037153	0.486708	Glycerol-3-phosphate dehydrogenase (NAD(P)(+)) [Bacillus selenitireducens MLS10] Glycerol-3-phosphate dehydrogenase (NAD(P)(+)) [Bacillus selenitireducens MLS10]
orf0969	0.00810788	0.462815	hypothetical protein BselDRAFT_0383 [Bacillus selenitireducens MLS10] hypothetical protein BselDRAFT_0383 [Bacillus selenitireducens MLS10]
orf0977	4.19e-05	0.398993	nucleoside diphosphate kinase [Geobacillus thermodenitrificans NG80-2] Nucleoside diphosphate kinase [Geobacillus thermodenitrificans NG80-2]
orf0989	0.000150936	2.98425	hypothetical protein BH1668 [Bacillus halodurans C-125] BH1668 [Bacillus halodurans C-125]
orf0990	0.000228668	2.67731	histidinol-phosphate aminotransferase [Bacillus selenitireducens MLS10] histidinol-phosphate aminotransferase [Bacillus selenitireducens MLS10]
orf0993	5.5e-05	0.416966	QcrA [Bacillus licheniformis ATCC 14580] QcrA [Bacillus licheniformis DSM 13]
orf0994	0.00103796	0.429582	Cytochrome b subunit of the bc complex-like protein [Bacillus selenitireducens MLS10] Cytochrome b subunit of the bc complex-like protein [Bacillus selenitireducens MLS10]
orf0995	6.94e-05	0.456607	Cytochrome b subunit of the bc complex-like protein [Bacillus selenitireducens MLS10] Cytochrome b subunit of the bc complex-like protein [Bacillus selenitireducens MLS10]
orf0999	0.00271251	2.04703	hypothetical protein BH1677 [Bacillus halodurans C-125] BH1677 [Bacillus halodurans C-125]
orf1000	0.00128195	0.403927	hypothetical protein BH1678 [Bacillus halodurans C-125] BH1678 [Bacillus halodurans C-125]
orf1008	0.00140336	6.77927	Phosphatidylinositol N-acetylglucosaminyltransferase [Bacillus selenitireducens MLS10] Phosphatidylinositol N-acetylglucosaminyltransferase [Bacillus selenitireducens MLS10]
orf1009	0.00299875	4.39752	pantoate--beta-alanine ligase [Bacillus coagulans 36D1] pantoate--beta-alanine ligase [Bacillus coagulans 36D1]
orf1010	0.00123903	3.09645	biotin--acetyl-CoA-carboxylase ligase [Bacillus selenitireducens MLS10] biotin--acetyl-CoA-carboxylase ligase [Bacillus selenitireducens MLS10]
orf1015	0.00191988	0.46315	DnaQ family exonuclease/DinG family helicase, putative [Bacillus selenitireducens MLS10] DnaQ family exonuclease/DinG family helicase, putative [Bacillus selenitireducens MLS10]
orf1021	0.000667151	0.363263	asparaginyl-tRNA synthetase [Bacillus selenitireducens MLS10] asparaginyl-tRNA synthetase [Bacillus selenitireducens MLS10]
orf1025	4.69e-06	8.59597	endonuclease III [Bacillus selenitireducens MLS10] endonuclease III [Bacillus selenitireducens MLS10]
orf1026	2.11e-06	3.83973	penicillin-binding protein, 1A family [Bacillus selenitireducens MLS10] penicillin-binding protein, 1A family [Bacillus selenitireducens MLS10]
orf1027	0.000126961	2.21384	recombination protein U [Bacillus selenitireducens MLS10] recombination protein U [Bacillus selenitireducens MLS10]
orf1029	0.0264993	2.56226	unknown sth
orf1030	0.000500222	2.02315	possible TolB periplamsic protein [Bacillus sp. SG-1] possible TolB periplamsic protein [Bacillus sp. SG-1]
orf1033	0.000184284	3.25138	isochorismatase hydrolase [Bacillus selenitireducens MLS10] isochorismatase hydrolase [Bacillus selenitireducens MLS10]
orf1034	0.000109359	7.10271	unknown sth
orf1035	2.33e-05	8.17257	hypothetical protein BH1718 [Bacillus halodurans C-125] BH1718 [Bacillus halodurans C-125]
orf1036	0.000615503	5.15318	hypothetical protein ABC2042 [Bacillus clausii KSM-K16] conserved hypothetical protein [Bacillus clausii KSM-K16]
orf1037	1.55e-05	4.02703	unknown sth
orf1044	6.03e-05	2.5265	membrane-flanked domain [Bacillus selenitireducens MLS10] membrane-flanked domain [Bacillus selenitireducens MLS10]
orf1046	6.35e-06	3.77983	unknown sth
orf1047	0.000761501	2.13028	twin-arginine translocation protein, TatA/E family subunit [Bacillus selenitireducens MLS10] twin-arginine translocation protein, TatA/E family subunit [Bacillus selenitireducens MLS10]
orf1048	4.22e-05	3.05627	diacylglycerol kinase, catalytic region [Bacillus selenitireducens MLS10] diacylglycerol kinase, catalytic region [Bacillus selenitireducens MLS10]
orf1049	3.61e-07	0.0345082	unknown sth
orf1050	7.29e-08	0.0219123	protein of unknown function DUF833 [Bacillus selenitireducens MLS10] protein of unknown function DUF833 [Bacillus selenitireducens MLS10]
orf1051	0.000423197	4.18965	twin-arginine translocation protein, TatA/E family subunit [Bacillus selenitireducens MLS10] twin-arginine translocation protein, TatA/E family subunit [Bacillus selenitireducens MLS10]
orf1052	0.00165483	4.88432	Sec-independent protein translocase, TatC subunit [Bacillus selenitireducens MLS10] Sec-independent protein translocase, TatC subunit [Bacillus selenitireducens MLS10]
orf1054	3.71e-06	3.33922	degV family protein [Bacillus selenitireducens MLS10] degV family protein [Bacillus selenitireducens MLS10]
orf1055	0.0037235	3.05861	molybdopterin oxidoreductase [Bacillus selenitireducens MLS10] molybdopterin oxidoreductase [Bacillus selenitireducens MLS10]
orf1056	9.68e-05	3.62987	unknown sth
orf1058	6.78e-06	0.00803441	molybdopterin oxidoreductase Fe4S4 region [Bacillus selenitireducens MLS10] molybdopterin oxidoreductase Fe4S4 region [Bacillus selenitireducens MLS10]
orf1066	9.38e-05	5.61448	peptide methionine sulfoxide reductase [Bacillus halodurans C-125] peptide methionine sulfoxide reductase [Bacillus halodurans C-125]
orf1067	0.00112517	5.14694	bifunctional methionine sulfoxide reductase A/B protein [Bacillus cereus ATCC 14579] Peptide methionine sulfoxide reductase [Bacillus cereus ATCC 14579]
orf1068	0.00424773	4.37548	ATPase [Dethiobacter alkaliphilus AHT 1] ATPase [Dethiobacter alkaliphilus AHT 1]
orf1070	5.93e-05	2.79538	Membrane dipeptidase [Bacillus selenitireducens MLS10] Membrane dipeptidase [Bacillus selenitireducens MLS10]
orf1071	5.66e-05	4.27224	peptide methionine sulfoxide reductase [Bacillus selenitireducens MLS10] peptide methionine sulfoxide reductase [Bacillus selenitireducens MLS10]
orf1072	7.25e-05	7.11792	unknown sth
orf1073	0.00913367	2.20945	methionine-R-sulfoxide reductase [Bacillus selenitireducens MLS10] methionine-R-sulfoxide reductase [Bacillus selenitireducens MLS10]
orf1074	4.08e-06	2.73318	Serine-type D-Ala-D-Ala carboxypeptidase [Bacillus selenitireducens MLS10] Serine-type D-Ala-D-Ala carboxypeptidase [Bacillus selenitireducens MLS10]
orf1075	3.39e-05	2.03877	Alpha/beta hydrolase fold-3 domain protein [Bacillus selenitireducens MLS10] Alpha/beta hydrolase fold-3 domain protein [Bacillus selenitireducens MLS10]
orf1078	0.000223478	0.44017	membrane protein-like protein [Bacillus selenitireducens MLS10] membrane protein-like protein [Bacillus selenitireducens MLS10]
orf1083	2.48e-05	3.08003	GCN5-related N-acetyltransferase [Geobacillus sp. Y412MC10] GCN5-related N-acetyltransferase [Geobacillus sp. Y412MC10]
orf1084	0.00014242	2.22307	Glyoxalase/bleomycin resistance protein/dioxygenase [Bacillus coagulans 36D1] Glyoxalase/bleomycin resistance protein/dioxygenase [Bacillus coagulans 36D1]
orf1089	0.000529819	2.23732	hypothetical protein BH1951 [Bacillus halodurans C-125] BH1951 [Bacillus halodurans C-125]
orf1095	0.000544381	14.9533	hypothetical protein BACCELL_02954 [Bacteroides cellulosilyticus DSM 14838] hypothetical protein BACCELL_02954 [Bacteroides cellulosilyticus DSM 14838]
orf1096	6.1e-06	9.35435	hypothetical protein HM1_0921 [Heliobacterium modesticaldum Ice1] conserved hypothetical protein [Heliobacterium modesticaldum Ice1]
orf1098	0.000247207	3.54612	glutathione peroxidase [Clostridium beijerinckii NCIMB 8052] Glutathione peroxidase [Clostridium beijerinckii NCIMB 8052]
orf1099	1.22e-06	6.76628	DNA polymerase III subunit epsilon [Clostridium perfringens str. 13] probable DNA polymerase III epsilon chain [Clostridium perfringens str. 13]
orf1102	0.000897763	2.5	UvrD-like DNA helicase, C terminal [Bacillus selenitireducens MLS10] UvrD-like DNA helicase, C terminal [Bacillus selenitireducens MLS10]
orf1118	0.000813956	0.255493	hypothetical protein BH1886 [Bacillus halodurans C-125] BH1886 [Bacillus halodurans C-125]
orf1119	0.00644361	0.178346	unknown sth
orf1120	0.000141553	0.114336	RelA/SpoT domain-containing protein [Alkaliphilus metalliredigens QYMF] RelA/SpoT domain protein [Alkaliphilus metalliredigens QYMF]
orf1124	0.00114615	2.11191	DivIVA family protein [Bacillus selenitireducens MLS10] DivIVA family protein [Bacillus selenitireducens MLS10]
orf1125	0.00282598	5.92341	hypothetical protein B14911_27235 [Bacillus sp. NRRL B-14911] hypothetical protein B14911_27235 [Bacillus sp. NRRL B-14911]
orf1126	0.00535897	5.18464	putative hydrolase YcsE [Bacillus licheniformis ATCC 14580] YcsE [Bacillus licheniformis ATCC 14580] putative hydrolase YcsE [Bacillus licheniformis ATCC 14580] YcsE [Bacillus licheniformis DSM 13]
orf1127	0.00633374	7.05858	putative RNA methylase [Bacillus selenitireducens MLS10] putative RNA methylase [Bacillus selenitireducens MLS10]
orf1133	5.47e-06	2.63685	3-oxoacyl-(acyl carrier protein) synthase II [Bacillus subtilis subsp. subtilis str. 168] 3-oxoacyl-(acyl carrier protein) synthase II [Bacillus subtilis subsp. subtilis str. 168] 3-oxoacyl-(acyl carrier protein) synthase II [Bacillus subtilis subsp. subtilis str. NCIB 3610] 3-oxoacyl-(acyl carrier protein) synthase II [Bacillus subtilis subsp. subtilis str. JH642] 3-oxoacyl-(acyl carrier protein…
orf1136	0.000127659	0.0775592	molybdenum cofactor biosynthesis protein A [Bacillus selenitireducens MLS10] molybdenum cofactor biosynthesis protein A [Bacillus selenitireducens MLS10]
orf1145	0.000328645	4.85183	hypothetical protein BH3832 [Bacillus halodurans C-125] BH3832 [Bacillus halodurans C-125]
orf1146	0.00239982	4.56111	hypothetical protein BH3833 [Bacillus halodurans C-125] BH3833 [Bacillus halodurans C-125]
orf1147	0.016682	4.5591	Ammonia permease-like protein [Bacillus selenitireducens MLS10] Ammonia permease-like protein [Bacillus selenitireducens MLS10]
orf1148	0.0204418	6.45704	Ammonia permease-like protein [Bacillus selenitireducens MLS10] Ammonia permease-like protein [Bacillus selenitireducens MLS10]
orf1151	1.09e-05	0.332302	ACT domain-containing protein-like protein [Bacillus selenitireducens MLS10] ACT domain-containing protein-like protein [Bacillus selenitireducens MLS10]
orf1152	4.37e-05	0.339856	DNA topoisomerase [Bacillus selenitireducens MLS10] DNA topoisomerase [Bacillus selenitireducens MLS10]
orf1153	0.00209212	0.414293	gamma-glutamyl kinase [Bacillus licheniformis ATCC 14580] gamma-glutamyl kinase [Bacillus licheniformis ATCC 14580] RecName: Full=Glutamate 5-kinase 1; AltName: Full=Gamma-glutamyl kinase 1; Short=GK 1 glutamate 5-kinase ProB [Bacillus licheniformis ATCC 14580] ProB [Bacillus licheniformis DSM 13]
orf1154	2.52e-06	0.460553	gamma-glutamyl phosphate reductase [Bacillus cereus E33L] RecName: Full=Gamma-glutamyl phosphate reductase; Short=GPR; AltName: Full=Glutamate-5-semialdehyde dehydrogenase; AltName: Full=Glutamyl-gamma-semialdehyde dehydrogenase; Short=GSA dehydrogenase gamma-glutamyl phosphate reductase [Bacillus cereus E33L]
orf1155	2.64e-05	0.396294	gamma-glutamyl phosphate reductase [Bacillus cereus H3081.97] gamma-glutamyl phosphate reductase [Bacillus cereus H3081.97]
orf1157	2.78e-05	8.54194	Exonuclease, RNase T and DNA polymerase III [Bacillus selenitireducens MLS10] Exonuclease, RNase T and DNA polymerase III [Bacillus selenitireducens MLS10]
orf1158	0.000254949	7.14483	protein of unknown function DUF294, nucleotidyltransferase putative [Bacillus selenitireducens MLS10] protein of unknown function DUF294, nucleotidyltransferase putative [Bacillus selenitireducens MLS10]
orf1159	0.000120611	5.23805	protein of unknown function DUF294, nucleotidyltransferase putative [Bacillus selenitireducens MLS10] protein of unknown function DUF294, nucleotidyltransferase putative [Bacillus selenitireducens MLS10]
orf1160	0.000112287	8.12036	ectoine synthase [Bacillus halodurans]
orf1161	2.31e-05	19.2391	membrane protein AbrB duplication [Geobacillus sp. WCH70] membrane protein AbrB duplication [Geobacillus sp. WCH70]
orf1162	0.000390601	20.5799	beta-lactamase [Bacillus selenitireducens MLS10] beta-lactamase [Bacillus selenitireducens MLS10]
orf1166	0.000353501	0.485138	GCN5-related N-acetyltransferase [Geobacillus sp. Y412MC10] GCN5-related N-acetyltransferase [Geobacillus sp. Y412MC10]
orf1170	0.0110322	2.09918	ornithine carbamoyltransferase [Carnobacterium sp. AT7] ornithine carbamoyltransferase [Carnobacterium sp. AT7]
orf1176	0.00165237	0.3032	N-acetyl-gamma-glutamyl-phosphate reductase [Oceanobacillus iheyensis HTE831] RecName: Full=N-acetyl-gamma-glutamyl-phosphate reductase; Short=AGPR; AltName: Full=N-acetyl-glutamate semialdehyde dehydrogenase; Short=NAGSA dehydrogenase N-acetyl-gamma-glutamyl-phosphate reductase [Oceanobacillus iheyensis HTE831]
orf1181	0.000625128	2.04368	unknown sth
orf1182	0.00616774	3.92474	argininosuccinate lyase [Bacillus selenitireducens MLS10] argininosuccinate lyase [Bacillus selenitireducens MLS10]
orf1183	6e-05	2.23208	hypothetical protein BH2146 [Bacillus halodurans C-125] BH2146 [Bacillus halodurans C-125]
orf1184	1.04e-05	17.1128	TetR/AcrR family transcriptional regulator [Bacillus halodurans C-125] transcriptional regulator (TetR/AcrR family) [Bacillus halodurans C-125]
orf1189	0.00461	2.00392	unknown sth
orf1193	0.000303956	2.32968	hypothetical protein PREVCOP_01673 [Prevotella copri DSM 18205] hypothetical protein PREVCOP_01673 [Prevotella copri DSM 18205]
orf1194	0.0021182	2.23644	Anaerobic ribonucleoside-triphosphate reductase [Bacillus thuringiensis serovar israelensis ATCC 35646] Anaerobic ribonucleoside-triphosphate reductase [Bacillus thuringiensis serovar israelensis ATCC 35646]
orf1196	0.000359696	2.84991	ribonucleotide-diphosphate reductase subunit alpha [Bacillus halodurans C-125] ribonucleoside-diphosphate reductase alpha subunit [Bacillus halodurans C-125]
orf1197	0.00164477	10.8718	hypothetical protein BH1918 [Bacillus halodurans C-125] BH1918 [Bacillus halodurans C-125]
orf1199	0.000221712	0.439899	hypothetical protein DSM3645_25362 [Blastopirellula marina DSM 3645] hypothetical protein DSM3645_25362 [Blastopirellula marina DSM 3645]
orf1200	0.00137354	0.000896855	carbamoyl-phosphate synthase, small subunit [Bacillus selenitireducens MLS10] carbamoyl-phosphate synthase, small subunit [Bacillus selenitireducens MLS10]
orf1201	3.51e-05	0.195776	competence/damage-inducible protein CinA [Bacillus selenitireducens MLS10] competence/damage-inducible protein CinA [Bacillus selenitireducens MLS10]
orf1202	0.0104459	2.9328	unknown sth
orf1205	1.13e-07	0.0768544	acetylglutamate kinase [Bacillus selenitireducens MLS10] acetylglutamate kinase [Bacillus selenitireducens MLS10]
orf1214	4.33e-05	5.95463	hypothetical protein BSG1_15068 [Bacillus sp. SG-1] hypothetical protein BSG1_15068 [Bacillus sp. SG-1]
orf1215	4.49e-05	6.87855	OsmC family protein [Bacillus selenitireducens MLS10] OsmC family protein [Bacillus selenitireducens MLS10]
orf1216	0.000821051	6.43883	FAD dependent oxidoreductase [Bacillus cereus subsp. cytotoxis NVH 391-98] FAD dependent oxidoreductase [Bacillus cereus subsp. cytotoxis NVH 391-98]
orf1219	0.000283962	12.6904	hypothetical protein BSG1_00560 [Bacillus sp. SG-1] hypothetical protein BSG1_00560 [Bacillus sp. SG-1]
orf1220	9.52e-05	0.233968	dihydrodipicolinate synthase [Geobacillus sp. Y412MC61] dihydrodipicolinate synthase [Geobacillus sp. Y412MC61]
orf1221	0.000137076	0.320551	GNAT family acetyltransferase [Bacillus pumilus SAFR-032] possible GNAT family acetyltransferase [Bacillus pumilus SAFR-032]
orf1222	3.75e-07	0.00404025	Acetaldehyde dehydrogenase (acetylating) [Bacillus selenitireducens MLS10] Acetaldehyde dehydrogenase (acetylating) [Bacillus selenitireducens MLS10]
orf1223	7.27e-07	0.00256032	pyruvate formate-lyase activating enzyme [Geobacillus sp. WCH70] pyruvate formate-lyase activating enzyme [Geobacillus sp. WCH70]
orf1230	0.00209005	5.04223	hypothetical protein BSG1_02485 [Bacillus sp. SG-1] hypothetical protein BSG1_02485 [Bacillus sp. SG-1]
orf1231	0.000195196	0.448022	phosphohydrolase [Thermoanaerobacter tengcongensis MB4] predicted phosphohydrolase [Thermoanaerobacter tengcongensis MB4]
orf1232	0.000338424	0.455558	undecaprenyl-phosphate galactose phosphotransferase [Geobacter uraniireducens Rf4] Undecaprenyl-phosphate galactose phosphotransferase [Geobacter uraniireducens Rf4]
orf1233	0.000370536	0.439146	dTDP-4-dehydrorhamnose 3,5-epimerase [Geobacillus stearothermophilus]
orf1234	0.000499532	0.430183	dTDP-glucose 4,6-dehydratase [Geobacillus stearothermophilus]
orf1235	0.000437346	0.445623	glucose 1-phosphate thymidyltransferase [Aneurinibacillus thermoaerophilus]
orf1236	3.99e-05	0.164461	UDP-glucose 4-epimerase [Bacillus cereus Q1] UDP-glucose 4-epimerase [Bacillus cereus Q1]
orf1241	0.000481671	0.209456	capsular polysaccharide biosynthsis protein [Clostridium perfringens str. 13] capsular polysaccharide biosynthsis protein [Clostridium perfringens D str. JGS1721] capsular polysaccharide biosynthsis protein [Clostridium perfringens str. 13] capsular polysaccharide biosynthsis protein [Clostridium perfringens D str. JGS1721]
orf1242	0.000342649	0.189132	glycosyl transferase family protein [Clostridium beijerinckii NCIMB 8052] glycosyl transferase, family 2 [Clostridium beijerinckii NCIMB 8052]
orf1243	0.00378707	0.243561	capsular polysaccharide biosynthsis protein [Clostridium perfringens str. 13] capsular polysaccharide biosynthsis protein [Clostridium perfringens str. 13]
orf1244	0.000169731	0.182898	glycerol-3-phosphate cytidyltransferase [Clostridium perfringens str. 13] glycerol-3-phosphate cytidylyltransferase [Clostridium perfringens D str. JGS1721] probable glycerol-3-phosphate cytidyltransferase [Clostridium perfringens str. 13] glycerol-3-phosphate cytidylyltransferase [Clostridium perfringens D str. JGS1721]
orf1245	0.000597605	0.186962	glycero-phosphotransferase [Clostridium perfringens str. 13] probable glycero-phosphotransferase [Clostridium perfringens str. 13]
orf1246	0.0014993	0.154653	beta-1,4-galactosyltransferase [Clostridium perfringens E str. JGS1987] beta-1,4-galactosyltransferase [Clostridium perfringens E str. JGS1987]
orf1247	0.00471207	0.198896	beta-1,4-galactosyltransferase [Clostridium perfringens E str. JGS1987] beta-1,4-galactosyltransferase [Clostridium perfringens E str. JGS1987]
orf1248	0.00309967	0.401825	capsular polysaccharide biosynthsis protein [Clostridium perfringens B str. ATCC 3626] capsular polysaccharide biosynthsis protein [Clostridium perfringens B str. ATCC 3626]
orf1249	0.000723102	0.40634	capsular polysaccharide biosynthesis protein [Clostridium perfringens str. 13] capsular polysaccharide biosynthesis protein [Clostridium perfringens str. 13]
orf1250	0.00074073	0.182618	homoserine dehydrogenase NAD-binding [Candidatus Methanosphaerula palustris E1-9c] homoserine dehydrogenase NAD-binding [Candidatus Methanosphaerula palustris E1-9c]
orf1251	0.000103266	0.121233	SinR protein [Bacillus cereus ATCC 14579] transcriptional regulator SinR [Bacillus cereus AH1134] SinR protein [Bacillus cereus ATCC 14579] transcriptional regulator SinR [Bacillus cereus AH1134]
orf1252	0.000923955	0.282637	DegT/DnrJ/EryC1/StrS aminotransferase [Geobacillus sp. WCH70] DegT/DnrJ/EryC1/StrS aminotransferase [Geobacillus sp. WCH70]
orf1253	0.00256167	0.232721	EpsM [Bacillus cereus NVH0597-99] EpsM [Bacillus cereus NVH0597-99]
orf1254	0.0009937	0.24054	capsular polysaccharide biosynthesis protein [Bacillus weihenstephanensis KBAB4] capsular polysaccharide biosynthesis protein [Bacillus weihenstephanensis KBAB4]
orf1255	0.00805398	0.34454	probable beta-glycosyltransferase [Bacillus cereus NVH0597-99] probable beta-glycosyltransferase [Bacillus cereus NVH0597-99]
orf1256	0.00551967	0.252947	glycosyl transferase group 1 [Bacillus weihenstephanensis KBAB4] glycosyl transferase group 1 [Bacillus weihenstephanensis KBAB4]
orf1257	0.00027719	0.253378	EpsD [Bacillus cereus NVH0597-99] EpsD [Bacillus cereus NVH0597-99]
orf1258	0.00226427	0.30487	caspsular polysaccharide biosynthesis protein [Bacillus cereus AH187] caspsular polysaccharide biosynthesis protein [Bacillus cereus AH187]
orf1268	0.00015725	13.2685	pyruvate, phosphate dikinase [Bacillus selenitireducens MLS10] pyruvate, phosphate dikinase [Bacillus selenitireducens MLS10]
orf1269	0.0118504	2.99103	hypothetical protein B14911_24390 [Bacillus sp. NRRL B-14911] hypothetical protein B14911_24390 [Bacillus sp. NRRL B-14911]
orf1271	7.28e-05	15.3048	response regulator receiver protein [Bacillus selenitireducens MLS10] response regulator receiver protein [Bacillus selenitireducens MLS10]
orf1273	9.6e-05	31.5418	anaerobic c4-dicarboxylate antiporter, Dcu family [Bacillus selenitireducens MLS10] anaerobic c4-dicarboxylate antiporter, Dcu family [Bacillus selenitireducens MLS10]
orf1275	9.9e-06	0.116239	hypothetical protein CLOHIR_00681 [Clostridium hiranonis DSM 13275] hypothetical protein CLOHIR_00681 [Clostridium hiranonis DSM 13275]
orf1276	0.000351125	31.1897	C4-dicarboxylate transport system (permease small protein) [Bacillus halodurans C-125] C4-dicarboxylate transport system (permease small protein) [Bacillus halodurans C-125]
orf1277	0.000695642	24.8303	C4-dicarboxylate transport system (permease large protein) [Bacillus halodurans C-125] C4-dicarboxylate transport system (permease large protein) [Bacillus halodurans C-125]
orf1278	0.00306975	3.46771	C4-dicarboxylate transport system (C4-dicarboxylate-binding protein) [Planctomyces maris DSM 8797] C4-dicarboxylate transport system (C4-dicarboxylate-binding protein) [Planctomyces maris DSM 8797]
orf1280	0.00096978	0.365221	unknown sth
orf1281	1.23e-05	0.312268	Carboxypeptidase Taq [Bacillus selenitireducens MLS10] Carboxypeptidase Taq [Bacillus selenitireducens MLS10]
orf1282	4.05e-05	3.01571	major facilitator superfamily MFS_1 [Bacillus selenitireducens MLS10] major facilitator superfamily MFS_1 [Bacillus selenitireducens MLS10]
orf1293	1.12e-05	0.131277	hybrid-endo-beta-1,3-1,4 glucanase [Bacillus halodurans C-125] hybrid-endo-beta-1,3-1,4 glucanase [Bacillus halodurans C-125]
orf1301	0.00549266	0.379474	unknown sth
orf1302	0.0132673	0.381189	unknown sth
orf1303	4.02e-05	0.299081	type I restriction-modification system specificity protein [Geobacillus kaustophilus HTA426] type I restriction-modification system specificity protein [Geobacillus kaustophilus HTA426]
orf1304	0.000318175	0.419703	probable type I restriction modification system methylase [Vibrio angustum S14] probable type I restriction modification system methylase [Vibrio angustum S14]
orf1312	4.12e-05	2.28673	transcriptional regulator, RpiR family [Paenibacillus sp. JDR-2] transcriptional regulator, RpiR family [Paenibacillus sp. JDR-2]
orf1313	0.000168409	2.88837	helix-turn-helix protein RpiR [Geobacillus sp. Y412MC10] helix-turn-helix protein RpiR [Geobacillus sp. Y412MC10]
orf1318	5.92e-06	0.466805	alpha/beta hydrolase [Bacillus cereus G9241] alpha/beta hydrolase [Bacillus cereus G9241]
orf1321	0.000229702	6.70319	alpha amylase, catalytic region [Bacillus selenitireducens MLS10] alpha amylase, catalytic region [Bacillus selenitireducens MLS10]
orf1322	0.00118303	8.29315	Peptidylprolyl isomerase [Bacillus selenitireducens MLS10] Peptidylprolyl isomerase [Bacillus selenitireducens MLS10]
orf1324	0.000578421	2.70959	hypothetical protein BPUM_0373 [Bacillus pumilus SAFR-032] hypothetical protein BPUM_0373 [Bacillus pumilus SAFR-032]
orf1325	8.15e-06	3.4913	amidohydrolase 2 [Bacillus selenitireducens MLS10] amidohydrolase 2 [Bacillus selenitireducens MLS10]
orf1326	1.93e-07	0.0110539	Pyruvate:ferredoxin oxidoreductase and related 2-oxoacid:ferredoxin oxidoreductase gamma subunit-like protein [Bacillus selenitireducens MLS10] Pyruvate:ferredoxin oxidoreductase and related 2-oxoacid:ferredoxin oxidoreductase gamma subunit-like protein [Bacillus selenitireducens MLS10]
orf1327	1.34e-06	0.0147166	Pyruvate:ferredoxin oxidoreductase and related 2-oxoacid:ferredoxin oxidoreductase alpha subunit-like protein [Bacillus selenitireducens MLS10] Pyruvate:ferredoxin oxidoreductase and related 2-oxoacid:ferredoxin oxidoreductase alpha subunit-like protein [Bacillus selenitireducens MLS10]
orf1328	0.000663321	7.15771	conserved hypothetical protein [Geobacillus sp. Y412MC10] conserved hypothetical protein [Geobacillus sp. Y412MC10]
orf1329	4.29e-05	2.61228	hydroxylamine reductase [Paenibacillus larvae subsp. larvae BRL-230010]
orf1331	0.000282834	0.381766	Chemotaxis signal transduction protein-like protein [Bacillus selenitireducens MLS10] Chemotaxis signal transduction protein-like protein [Bacillus selenitireducens MLS10]
orf1336	3.28e-05	0.116497	hypothetical protein BH1896 [Bacillus halodurans C-125] BH1896 [Bacillus halodurans C-125]
orf1338	5.98e-06	7.0225	aconitate hydratase 1 [Bacillus selenitireducens MLS10] aconitate hydratase 1 [Bacillus selenitireducens MLS10]
orf1339	2.39e-06	6.48735	L-seryl-tRNA(Sec) selenium transferase [Bacillus selenitireducens MLS10] L-seryl-tRNA(Sec) selenium transferase [Bacillus selenitireducens MLS10]
orf1342	0.000130142	2.13277	metal-dependent phosphoesterase (PHP family)-like protein [Bacillus selenitireducens MLS10] metal-dependent phosphoesterase (PHP family)-like protein [Bacillus selenitireducens MLS10]
orf1344	4.53e-05	2.25131	conserved hypothetical protein [Geobacillus sp. WCH70] conserved hypothetical protein [Geobacillus sp. WCH70]
orf1350	0.00286089	2.76336	acid-soluble spore protein N [Bacillus halodurans C-125] RecName: Full=Small, acid-soluble spore protein N; Short=SASP N BH2295 [Bacillus halodurans C-125]
orf1351	2.98e-06	3.97512	hypothetical protein BH2297 [Bacillus halodurans C-125] BH2297 [Bacillus halodurans C-125]
orf1352	9.22e-05	2.00092	cytoplasmic chaperone TorD family protein [Bacillus selenitireducens MLS10] cytoplasmic chaperone TorD family protein [Bacillus selenitireducens MLS10]
orf1353	0.000133372	0.252255	hypothetical protein Aflv_1495 [Anoxybacillus flavithermus WK1] Uncharacterized conserved protein [Anoxybacillus flavithermus WK1]
orf1355	7.11e-06	0.24348	unknown sth
orf1356	0.000163324	0.0662706	conserved hypothetical protein [Geobacillus sp. Y412MC10] conserved hypothetical protein [Geobacillus sp. Y412MC10]
orf1357	9.38e-05	0.055843	hypothetical protein BL01835 [Bacillus licheniformis ATCC 14580] hypothetical protein BLi00433 [Bacillus licheniformis ATCC 14580] hypothetical protein BL01835 [Bacillus licheniformis ATCC 14580] hypothetical protein BLi00433 [Bacillus licheniformis DSM 13]
orf1358	0.000151324	0.0366205	hypothetical protein BL01835 [Bacillus licheniformis ATCC 14580] hypothetical protein BLi00433 [Bacillus licheniformis ATCC 14580] hypothetical protein BL01835 [Bacillus licheniformis ATCC 14580] hypothetical protein BLi00433 [Bacillus licheniformis DSM 13]
orf1359	0.000141259	0.0439455	hypothetical protein OB3289 [Oceanobacillus iheyensis HTE831] hypothetical conserved protein [Oceanobacillus iheyensis HTE831]
orf1360	0.00160534	0.041632	hypothetical protein BL01393 [Bacillus licheniformis ATCC 14580] hypothetical protein BLi02227 [Bacillus licheniformis ATCC 14580] hypothetical protein BL01393 [Bacillus licheniformis ATCC 14580] hypothetical protein BLi02227 [Bacillus licheniformis DSM 13]
orf1362	0.00049223	3.84434	protein of unknown function DUF985 [Bacillus selenitireducens MLS10] protein of unknown function DUF985 [Bacillus selenitireducens MLS10]
orf1364	2.45e-07	5.95279	glyoxalase family protein [Bacillus sp. B14905] glyoxalase family protein [Bacillus sp. B14905]
orf1367	5.94e-07	0.407486	transcriptional regulator [Bacillus clausii KSM-K16] transcriptional regulator [Bacillus clausii KSM-K16]
orf1368	0.00233782	0.391131	PTS family glucitol (Glu) porter component IIA [Bacillus pumilus SAFR-032] PTS family glucitol (glu) porter component IIA [Bacillus pumilus SAFR-032]
orf1369	0.00340617	0.423772	PTS system, glucitol/sorbitol-specific enzyme II, BC component [Bacillus clausii KSM-K16] BC component PTS system glucitol/sorbitol-specific enzyme II [Bacillus clausii KSM-K16]
orf1370	0.00232178	2.61567	PTS system, glucitol/sorbitol-specific enzyme II, C2 component [Bacillus clausii KSM-K16] C2 component PTS system glucitol/sorbitol-specific enzyme II [Bacillus clausii KSM-K16]
orf1371	5.4e-05	2.70884	hypothetical protein ABC3237 [Bacillus clausii KSM-K16] conserved hypothetical protein [Bacillus clausii KSM-K16]
orf1375	0.00255851	2.10628	glutamine synthetase, type I [Bacillus selenitireducens MLS10] glutamine synthetase, type I [Bacillus selenitireducens MLS10]
orf1383	0.000128514	0.434868	putative transketolase [Bacillus methanolicus] putative transketolase [Bacillus methanolicus]
orf1384	0.0024429	6.96144	tryptophan synthase, beta subunit [Bacillus selenitireducens MLS10] tryptophan synthase, beta subunit [Bacillus selenitireducens MLS10]
orf1385	0.00013285	6.04733	Resolvase, N-terminal domain [Bacillus selenitireducens MLS10] Resolvase, N-terminal domain [Bacillus selenitireducens MLS10]
orf1386	3.22e-05	3.78388	diguanylate cyclase [Bacillus selenitireducens MLS10] diguanylate cyclase [Bacillus selenitireducens MLS10]
orf1390	0.000199035	2.34418	cellulase [Bacillus sp. BP-23]
orf1392	0.000135442	3.25201	cellulose 1,4-beta-cellobiosidase [Paenibacillus barcinonensis]
orf1396	0.00169845	0.133196	formate/nitrite transporter family protein [Clostridium botulinum NCTC 2916] formate/nitrite transporter family protein [Clostridium botulinum NCTC 2916]
orf1397	4.07e-05	0.275571	bifunctional uroporphyrinogen-III methyltransferase/uroporphyrinogen-III synthase [Bacillus cereus subsp. cytotoxis NVH 391-98] uroporphyrin-III C-methyltransferase [Bacillus cereus subsp. cytotoxis NVH 391-98]
orf1398	6.2e-05	0.272443	nitrite reductase [NAD(P)H], small subunit [Bacillus anthracis str. A0442] nitrite reductase [NAD(P)H], small subunit [Bacillus anthracis str. A0465] nitrite reductase [NAD(P)H], small subunit [Bacillus anthracis str. A0442] nitrite reductase [NAD(P)H], small subunit [Bacillus anthracis str. A0465]
orf1399	5.62e-06	0.0169975	nitrite reductase [NAD(P)H], large subunit [Bacillus cereus G9842] nitrite reductase [NAD(P)H], large subunit [Bacillus cereus G9842]
orf1402	0.000452114	2.01062	alpha-mannosidase [Listeria monocytogenes Finland 1988]
orf1404	8.58e-06	0.0576221	PTS system, fructose-specific, IIB component domain protein [Listeria monocytogenes str. 4b H7858] PTS system, fructose-specific, IIB component domain protein [Listeria monocytogenes str. 1/2a F6854] PTS system, fructose-specific, IIB component domain protein [Listeria monocytogenes str. 1/2a F6854] PTS system, fructose-specific, IIB component domain protein [Listeria monocytogenes str. 4b H7858]
orf1405	3.02e-05	0.0428137	hypothetical protein CATMIT_02552 [Catenibacterium mitsuokai DSM 15897] hypothetical protein CATMIT_02552 [Catenibacterium mitsuokai DSM 15897]
orf1409	0.00244019	0.205659	PTS family beta-glucoside (glc) porter component IIBCA [Bacillus pumilus SAFR-032] PTS family beta-glucoside (glc) porter component IIBCA [Bacillus pumilus SAFR-032]
orf1411	4.79e-05	3.19591	biotin synthase [Bacillus licheniformis ATCC 14580] biotin synthase [Bacillus licheniformis ATCC 14580] biotin synthetase [Bacillus licheniformis ATCC 14580] BioB [Bacillus licheniformis DSM 13]
orf1412	3.58e-05	0.200054	unknown sth
orf1413	0.00016931	0.198353	transcriptional regulator, TetR family [Dethiobacter alkaliphilus AHT 1] transcriptional regulator, TetR family [Dethiobacter alkaliphilus AHT 1]
orf1415	0.00496882	0.357482	unknown sth
orf1416	0.000194206	0.272497	unknown sth
orf1417	0.0118933	0.373507	transposase of IS651 [Bacillus halodurans]
orf1418	0.00931445	2.05292	transposase A of IS643 [Bacillus halodurans]
orf1419	0.0061037	2.02113	amino acid carrier protein (sodium/alanine symporter) [Bacillus halodurans C-125] amino acid carrier protein (sodium/alanine symporter) [Bacillus halodurans C-125]
orf1420	0.000833888	2.53391	signal transduction histidine kinase, nitrogen specific, NtrB [Paenibacillus sp. JDR-2] signal transduction histidine kinase, nitrogen specific, NtrB [Paenibacillus sp. JDR-2]
orf1429	0.000311333	0.458481	AT-rich DNA-binding protein-like protein [Bacillus selenitireducens MLS10] AT-rich DNA-binding protein-like protein [Bacillus selenitireducens MLS10]
orf1435	1.52e-05	17.1291	spermidine/putrescine transport ATP-binding protein pota [Candidatus Pelagibacter ubique HTCC1002] spermidine/putrescine transport ATP-binding protein pota [Candidatus Pelagibacter ubique HTCC1002]
orf1436	5.85e-06	19.1752	ABC transporter permease protein [Symbiobacterium thermophilum IAM 14863] ABC transporter permease protein [Symbiobacterium thermophilum IAM 14863]
orf1437	0.000802119	49.1384	HAD-superfamily hydrolase, subfamily IA, variant 3 [Geobacillus sp. Y412MC10] HAD-superfamily hydrolase, subfamily IA, variant 3 [Geobacillus sp. Y412MC10]
orf1441	0.00182069	2.39941	YknY [Bacillus coahuilensis m4-4]
orf1442	0.00191238	5.72283	extracellular solute-binding protein, family 1 [Ralstonia pickettii 12D] 2-aminoethylphosphonate ABC transport system, 1-aminoethylphosphonate-binding protein component [Ralstonia pickettii 12J] extracellular solute-binding protein, family 1 [Ralstonia pickettii 12D] 2-aminoethylphosphonate ABC transport system, 1-aminoethylphosphonate-binding protein component [Ralstonia pickettii 12J]
orf1443	0.00446928	3.28747	ABC transporter, periplasmic substrate-binding protein [Syntrophomonas wolfei subsp. wolfei str. Goettingen] ABC transporter, periplasmic substrate-binding protein [Syntrophomonas wolfei subsp. wolfei str. Goettingen]
orf1444	0.00032467	0.131527	hypothetical protein EF1508 [Enterococcus faecalis V583] hypothetical protein EF_1508 [Enterococcus faecalis V583]
orf1445	0.000158455	0.246104	transposase of IS641 [Bacillus halodurans]
orf1446	0.000606912	2.05923	unknown sth
orf1447	0.000619602	2.78762	unknown sth
orf1448	9.17e-06	3.68583	hypothetical protein BB14905_10120 [Bacillus sp. B14905] hypothetical protein BB14905_10120 [Bacillus sp. B14905]
orf1449	7.24e-05	3.64293	transposase [Bacillus clausii KSM-K16] transposase [Bacillus clausii KSM-K16]
orf1451	0.000152413	3.49434	PadR-like family transcriptional regulator [Alkaliphilus metalliredigens QYMF] transcriptional regulator, PadR-like family [Alkaliphilus metalliredigens QYMF]
orf1454	2.41e-05	0.0695399	Rhodanese domain protein [Bacillus selenitireducens MLS10] Rhodanese domain protein [Bacillus selenitireducens MLS10]
orf1455	0.00207207	0.244471	unknown sth
orf1463	0.000162771	2.03828	sulfate permease [Bacillus sp. SG-1] sulfate permease [Bacillus sp. SG-1]
orf1465	0.000720976	0.247042	PTS system, sucrose phosphotransferase enzyme II, BC component [Bacillus halodurans C-125] PTS system, sucrose phosphotransferase enzyme II, BC component [Bacillus halodurans C-125]
orf1466	5.99e-06	0.0282408	N-acetylmuramic acid-6-phosphate etherase [Bacillus halodurans C-125] RecName: Full=N-acetylmuramic acid 6-phosphate etherase; AltName: Full=MurNAc-6-P etherase BH3575 [Bacillus halodurans C-125]
orf1468	2.58e-06	0.456741	unknown sth
orf1469	5.43e-05	0.483062	AraC/XylS family transcriptional regulator [Bacillus clausii KSM-K16] AraC/XylS family transcriptional regulator [Bacillus clausii KSM-K16]
orf1472	0.000575744	3.57699	NADP-dependent alcohol dehydrogenase [Oceanobacillus iheyensis HTE831] NADP-dependent alcohol dehydrogenase [Oceanobacillus iheyensis HTE831]
orf1473	5.49e-05	7.16024	Choline dehydrogenase [Bacillus selenitireducens MLS10] Choline dehydrogenase [Bacillus selenitireducens MLS10]
orf1474	0.000572509	5.62652	glycine betaine aldehyde dehydrogenase [Halobacillus dabanensis]
orf1475	0.00564763	0.474784	glycoside hydrolase, family 3 domain protein [Bacillus selenitireducens MLS10] glycoside hydrolase, family 3 domain protein [Bacillus selenitireducens MLS10]
orf1476	7.7e-05	0.185694	putative transcriptional regulator [Bacillus licheniformis ATCC 14580] hypothetical protein BLi04183 [Bacillus licheniformis ATCC 14580] putative transcriptional regulator [Bacillus licheniformis ATCC 14580] putative protein [Bacillus licheniformis DSM 13]
orf1478	0.00040759	3.68422	binding-protein dependent transport system inner membrane protein [Bacillus licheniformis ATCC 14580] YurN [Bacillus licheniformis ATCC 14580] Binding-protein-dependent transport systems inner membrane component [Bacillus licheniformis ATCC 14580] YurN [Bacillus licheniformis DSM 13]
orf1479	7.28e-06	3.62021	binding-protein dependent transport system inner membrane protein [Bacillus licheniformis ATCC 14580] hypothetical protein BLi04180 [Bacillus licheniformis ATCC 14580] Binding-protein-dependent transport systems inner membrane component [Bacillus licheniformis ATCC 14580] putative protein [Bacillus licheniformis DSM 13]
orf1480	0.00316055	8.24459	sucrose-6-phosphate hydrolase [Thermoanaerobacter sp. X514] sucrose-6-phosphate hydrolase [Thermoanaerobacter sp. X514]
orf1481	0.000401427	2.5759	UDP-galactopyranose mutase [Bacillus weihenstephanensis KBAB4] UDP-galactopyranose mutase [Bacillus weihenstephanensis KBAB4]
orf1484	0.00059303	2.15077	hypothetical protein BACCAP_00859 [Bacteroides capillosus ATCC 29799] hypothetical protein BACCAP_00859 [Bacteroides capillosus ATCC 29799]
orf1485	0.000291197	0.456573	hypothetical protein BRYFOR_02095 [Bryantella formatexigens DSM 14469] hypothetical protein BRYFOR_02095 [Bryantella formatexigens DSM 14469]
orf1488	0.00174427	2.33075	hypothetical protein BRYFOR_02094 [Bryantella formatexigens DSM 14469] hypothetical protein BRYFOR_02094 [Bryantella formatexigens DSM 14469]
orf1492	0.00547397	0.39619	hypothetical protein Plarl_20222 [Paenibacillus larvae subsp. larvae BRL-230010]
orf1494	0.00406725	6.71135	unknown sth
orf1495	0.0123471	4.72608	unknown sth
orf1501	0.000193254	0.477509	transcriptional antiterminator, BglG family protein [Carnobacterium sp. AT7] transcriptional antiterminator, BglG family protein [Carnobacterium sp. AT7]
orf1505	0.00658427	0.472708	hypothetical protein CAT7_09190 [Carnobacterium sp. AT7] hypothetical protein CAT7_09190 [Carnobacterium sp. AT7]
orf1506	0.00069654	0.0616681	ferrichrome-binding periplasmic protein [Bacillus sp. SG-1] ferrichrome-binding periplasmic protein [Bacillus sp. SG-1]
orf1509	0.000158592	3.14931	transcriptional regulator [Oceanobacillus iheyensis HTE831] transcriptional regulator (GntR family) [Oceanobacillus iheyensis HTE831]
orf1510	0.00841773	3.15414	unknown sth
orf1514	0.000619315	2.19861	alkaline serine protease [Bacillus licheniformis ATCC 14580] AprX [Bacillus licheniformis ATCC 14580] alkaline serine protease [Bacillus licheniformis ATCC 14580] AprX [Bacillus licheniformis DSM 13]
orf1515	3.48e-05	25.5422	hypothetical protein BH3345 [Bacillus halodurans C-125] BH3345 [Bacillus halodurans C-125]
orf1516	0.00567404	4.37008	unknown sth
orf1517	0.00122687	4.75953	succinyl-diaminopimelate desuccinylase [Bacillus clausii KSM-K16] succinyl-diaminopimelate desuccinylase [Bacillus clausii KSM-K16]
orf1521	0.00220316	3.52302	unknown sth
orf1527	0.000116335	0.406779	unknown sth
orf1529	0.000144783	0.452657	hypothetical protein CAT7_02407 [Carnobacterium sp. AT7] hypothetical protein CAT7_02407 [Carnobacterium sp. AT7]
orf1530	0.000148837	0.377565	TetR family transcriptional regulator [Alkaliphilus metalliredigens QYMF] putative transcriptional regulator, TetR family [Alkaliphilus metalliredigens QYMF]
orf1532	0.00115764	2.10113	unknown sth
orf1535	0.00381736	2.17766	unknown sth
orf1538	0.00986463	0.327798	XRE family transcriptional regulator [Bacillus coahuilensis m4-4]
orf1539	0.00106938	0.211358	trans-homoaconitate synthase [Burkholderia oklahomensis EO147] trans-homoaconitate synthase [Burkholderia oklahomensis C6786]
orf1540	0.0025789	0.181434	unknown sth
orf1541	0.000183096	0.278963	epoxidase [Pseudomonas syringae]
orf1542	0.00475015	0.484626	aspartate/glutamate/uridylate kinase [Methanococcus maripaludis C5] aspartate/glutamate/uridylate kinase [Methanococcus maripaludis C5]
orf1546	0.000313635	2.40176	diguanylate cyclase [Alkaliphilus oremlandii OhILAs] diguanylate cyclase [Alkaliphilus oremlandii OhILAs]
orf1551	0.00877145	2.17859	general stress protein 39 (GSP39) [Bacillus cereus H3081.97] general stress protein 39 (GSP39) [Bacillus cereus H3081.97]
orf1552	0.00102143	3.46615	alkaline phosphatase [Bacillus halodurans C-125] alkaline phosphatase [Bacillus halodurans C-125]
orf1558	0.00126447	0.0616009	transcriptional regulator [Bacillus halodurans C-125] transcriptional regulator [Bacillus halodurans C-125]
orf1563	0.00423688	0.419186	integral membrane sensor signal transduction histidine kinase [Paenibacillus sp. JDR-2] integral membrane sensor signal transduction histidine kinase [Paenibacillus sp. JDR-2]
orf1572	6.03e-06	0.157533	hypothetical membrane protein [Bacillus pumilus ATCC 7061] hypothetical membrane protein [Bacillus pumilus ATCC 7061]
orf1573	0.00134705	0.253286	unknown sth
orf1578	0.00116258	2.67025	hypothetical protein BH0747 [Bacillus halodurans C-125] BH0747 [Bacillus halodurans C-125]
orf1579	0.00239684	2.40155	xanthine dehydrogenase [Bacillus halodurans C-125] xanthine dehydrogenase [Bacillus halodurans C-125]
orf1580	0.000633909	2.69685	4-hydroxybenzoyl-CoA reductase [Bacillus halodurans C-125] 4-hydroxybenzoyl-CoA reductase [Bacillus halodurans C-125]
orf1581	0.00171717	2.73523	Alanine dehydrogenase [Bacillus selenitireducens MLS10] Alanine dehydrogenase [Bacillus selenitireducens MLS10]
orf1582	0.000756299	3.52412	hypothetical protein BH0751 [Bacillus halodurans C-125] BH0751 [Bacillus halodurans C-125]
orf1583	0.00319331	0.455096	protein of unknown function DUF534 [Bacillus selenitireducens MLS10] protein of unknown function DUF534 [Bacillus selenitireducens MLS10]
orf1591	0.00359986	3.0195	hypothetical protein B14911_24516 [Bacillus sp. NRRL B-14911] hypothetical protein B14911_24516 [Bacillus sp. NRRL B-14911]
orf1594	0.000846975	0.487057	oligopeptide ABC transporter (oligopeptide-binding protein) [Bacillus licheniformis ATCC 14580] AppA [Bacillus licheniformis ATCC 14580] oligopeptide ABC transporter (oligopeptide-binding protein) [Bacillus licheniformis ATCC 14580] AppA [Bacillus licheniformis DSM 13]
orf1596	0.0001	0.490766	oligopeptide ABC transporter (permease) [Bacillus licheniformis ATCC 14580] AppC [Bacillus licheniformis ATCC 14580] oligopeptide ABC transporter (permease) [Bacillus licheniformis ATCC 14580] AppC [Bacillus licheniformis DSM 13]
orf1599	0.000824531	3.11421	response regulator receiver protein [Bacillus selenitireducens MLS10] response regulator receiver protein [Bacillus selenitireducens MLS10]
orf1600	0.000128697	0.117948	hypothetical protein BAME_03410 [Bacillus sp. M 2-6]
orf1602	0.00446047	2.46044	hypothetical protein BL01378 [Bacillus licheniformis ATCC 14580] hypothetical protein BLi04342 [Bacillus licheniformis ATCC 14580] hypothetical protein BL01378 [Bacillus licheniformis ATCC 14580] putative protein [Bacillus licheniformis DSM 13]
orf1603	0.0001754	0.263579	protein of unknown function DUF438 [Bacillus selenitireducens MLS10] protein of unknown function DUF438 [Bacillus selenitireducens MLS10]
orf1604	6.5e-05	0.391265	cysteine ABC transporter permease/ATP-binding protein [Bacillus coahuilensis m4-4]
orf1605	1.39e-06	0.343603	sigma-70 region 2 domain protein [Bacillus selenitireducens MLS10] sigma-70 region 2 domain protein [Bacillus selenitireducens MLS10]
orf1606	0.000116446	7.65215	unknown sth
orf1607	0.00127447	7.48919	hypothetical protein Psyc_0156 [Psychrobacter arcticus 273-4] conserved hypothetical protein [Psychrobacter arcticus 273-4]
orf1608	0.00227646	2.67679	amidase [Bacillus pumilus SAFR-032] amidase [Bacillus pumilus SAFR-032]
orf1617	0.000383702	4.87783	NAD(P)H nitroreductase [Bacillus halodurans C-125] NAD(P)H nitroreductase [Bacillus halodurans C-125]
orf1620	0.00590883	2.21893	diguanylate cyclase with PAS/PAC sensor [Bacillus selenitireducens MLS10] diguanylate cyclase with PAS/PAC sensor [Bacillus selenitireducens MLS10]
orf1623	0.000254568	0.339328	hypothetical protein VC0395_A2354 [Vibrio cholerae O395] conserved hypothetical protein [Vibrio cholerae O395]
orf1624	0.00132058	0.283994	hypothetical protein Shew185_1869 [Shewanella baltica OS185] hypothetical protein Sbal195_3383 [Shewanella baltica OS195] conserved hypothetical protein [Shewanella baltica OS185] conserved hypothetical protein [Shewanella baltica OS195]
orf1625	0.00170178	0.329426	hypothetical protein Shew185_1869 [Shewanella baltica OS185] hypothetical protein Sbal195_3383 [Shewanella baltica OS195] conserved hypothetical protein [Shewanella baltica OS185] conserved hypothetical protein [Shewanella baltica OS195]
orf1627	0.00312665	2.03603	transposase (23) [Bacillus sp. SG-1] transposase (23) [Bacillus sp. SG-1]
orf1630	0.00189219	2.98346	conserved hypothetical protein [Bacillus cereus H3081.97] conserved hypothetical protein [Bacillus cereus H3081.97]
orf1637	5.72e-05	0.418232	Ricin B lectin [Paenibacillus sp. JDR-2] Ricin B lectin [Paenibacillus sp. JDR-2]
orf1638	0.000333709	0.355676	unknown sth
orf1640	5.43e-05	0.448003	conserved hypothetical protein [Bacillus cereus H3081.97] conserved hypothetical protein [Bacillus cereus H3081.97]
orf1642	6.27e-06	2.65438	phosphoribosylaminoimidazole carboxylase, catalytic subunit [Exiguobacterium sp. AT1b] phosphoribosylaminoimidazole carboxylase, catalytic subunit [Exiguobacterium sp. AT1b]
orf1643	0.00198632	2.30998	phosphoribosylaminoimidazole carboxylase, ATPase subunit [Geobacillus sp. WCH70] phosphoribosylaminoimidazole carboxylase, ATPase subunit [Geobacillus sp. WCH70]
orf1645	0.0285748	2.12955	Phosphoribosylaminoimidazolesuccinocarboxamide synthase [Bacillus selenitireducens MLS10] Phosphoribosylaminoimidazolesuccinocarboxamide synthase [Bacillus selenitireducens MLS10]
orf1653	0.00643297	0.483572	diguanylate cyclase/phosphodiesterase [Bacillus selenitireducens MLS10] diguanylate cyclase/phosphodiesterase [Bacillus selenitireducens MLS10]
orf1662	1.49e-05	53.0791	L-proline 4-hydroxylase [Bacillus clausii KSM-K16] L-proline 4-hydroxylase [Bacillus clausii KSM-K16]
orf1663	0.000224382	2.5889	hypothetical protein BSU13240 [Bacillus subtilis subsp. subtilis str. 168] hypothetical protein Bsubs1_07336 [Bacillus subtilis subsp. subtilis str. 168] hypothetical protein BsubsN3_07277 [Bacillus subtilis subsp. subtilis str. NCIB 3610] hypothetical protein BsubsJ_07211 [Bacillus subtilis subsp. subtilis str. JH642] hypothetical protein BsubsS_07322 [Bacillus subtilis subsp. subtilis str. SMY]…
orf1664	0.000838314	3.16336	hypothetical protein OB0805 [Oceanobacillus iheyensis HTE831] hypothetical conserved protein [Oceanobacillus iheyensis HTE831]
orf1666	3.17e-05	2.9521	hypothetical protein OB0803 [Oceanobacillus iheyensis HTE831] hypothetical conserved protein [Oceanobacillus iheyensis HTE831]
orf1668	8.97e-05	31.6532	iron(III)-binding periplasmic protein precursor [Clostridium tetani E88] iron(III)-binding periplasmic protein precursor [Clostridium tetani E88]
orf1672	0.000622549	0.317384	unknown sth
orf1673	0.0107846	2.02793	hypothetical protein BH3483 [Bacillus halodurans C-125] BH3483 [Bacillus halodurans C-125]
orf1675	0.00503372	2.17797	arsenate reductase [Bacillus halodurans C-125] arsenate reductase [Bacillus halodurans C-125]
orf1679	0.00265558	0.461065	unknown sth
orf1681	0.000172976	0.0943112	isoprenylcysteine carboxyl methyltransferase [Exiguobacterium sibiricum 255-15] Isoprenylcysteine carboxyl methyltransferase [Exiguobacterium sibiricum 255-15]
orf1682	0.000136282	0.0153537	Tripartite ATP-independent periplasmic transporter, DctQ component [Bacillus selenitireducens MLS10] Tripartite ATP-independent periplasmic transporter, DctQ component [Bacillus selenitireducens MLS10]
orf1683	4.89e-05	3.86096	homoserine dehydrogenase [Bacillus coagulans 36D1] homoserine dehydrogenase [Bacillus coagulans 36D1]
orf1684	5.19e-05	7.19328	acetyl-CoA synthetase [Bacillus halodurans C-125] acetyl-CoA synthetase [Bacillus halodurans C-125]
orf1685	6.44e-05	11.7264	putative sulfonate ABC transporter, ATP-binding protein [Bacillus cereus B4264] putative sulfonate ABC transporter, ATP-binding protein [Bacillus cereus B4264]
orf1686	0.00178216	11.2431	nitrate ABC transporter [Agrobacterium radiobacter K84] nitrate ABC transporter [Agrobacterium radiobacter K84]
orf1687	2.69e-05	7.59124	ABC transporter, substrate-binding protein, aliphatic sulphonates [Burkholderia cenocepacia AU 1054] aliphatic sulfonate ABC transporter periplasmic ligand-binding protein [Burkholderia cenocepacia HI2424] ABC transporter, substrate-binding protein, aliphatic sulphonates [Burkholderia cenocepacia AU 1054] aliphatic sulfonates family ABC transporter, periplsmic ligand-binding protein [Burkholderia…
orf1688	5.27e-05	5.85094	O-acetylhomoserine (thiol)-lyase (O-acetylhomoserinesulfhydrylase) (OAH sulfhydrylase) (Homocysteine synthase) [Thermomicrobium roseum DSM 5159] O-acetylhomoserine (thiol)-lyase (O-acetylhomoserinesulfhydrylase) (OAH sulfhydrylase) (Homocysteine synthase) [Thermomicrobium roseum DSM 5159]
orf1689	0.00288298	5.48234	conserved hypothetical protein [Bacillus selenitireducens MLS10] conserved hypothetical protein [Bacillus selenitireducens MLS10]
orf1690	0.00362185	0.471967	regulatory protein, TetR [Bacillus selenitireducens MLS10] regulatory protein, TetR [Bacillus selenitireducens MLS10]
orf1702	0.00228552	0.381178	hypothetical protein BH2181 [Bacillus halodurans C-125] BH2181 [Bacillus halodurans C-125]
orf1703	0.000202876	2.93698	GTPase (G3E type), CobW/P47K subfamily [Anoxybacillus flavithermus WK1] GTPase (G3E type), CobW/P47K subfamily [Anoxybacillus flavithermus WK1]
orf1705	3.46e-05	2.43073	hypothetical protein ETA_05970 [Erwinia tasmaniensis Et1/99] Conserved hypothetical protein [Erwinia tasmaniensis Et1/99]
orf1706	0.00193515	2.60428	hypothetical protein ABC1019 [Bacillus clausii KSM-K16] conserved hypothetical protein [Bacillus clausii KSM-K16]
orf1707	0.00161634	0.411723	tetratricopeptide repeat domain protein [Microcoleus chthonoplastes PCC 7420] tetratricopeptide repeat domain protein [Microcoleus chthonoplastes PCC 7420]
orf1708	0.00352808	0.197497	unknown sth
orf1709	4.78e-05	0.177789	unknown sth
orf1710	0.000425976	0.254517	response regulator aspartate phosphatase [Bacillus licheniformis ATCC 14580] hypothetical protein BLi03406 [Bacillus licheniformis ATCC 14580] response regulator aspartate phosphatase [Bacillus licheniformis ATCC 14580] putative protein [Bacillus licheniformis DSM 13]
orf1717	0.000117251	2.88779	unknown sth
orf1720	0.00185739	3.86058	unknown sth
orf1731	0.00062886	2.26601	NAD-dependent epimerase/dehydratase [Bacillus selenitireducens MLS10] NAD-dependent epimerase/dehydratase [Bacillus selenitireducens MLS10]
orf1732	0.00015145	2.06602	sugar transferase [Bacillus selenitireducens MLS10] sugar transferase [Bacillus selenitireducens MLS10]
orf1736	0.000405076	0.467836	ATP:guanido phosphotransferase [Bacillus selenitireducens MLS10] ATP:guanido phosphotransferase [Bacillus selenitireducens MLS10]
orf1737	4.59e-05	0.489111	Cytochrome-c oxidase [Bacillus selenitireducens MLS10] Cytochrome-c oxidase [Bacillus selenitireducens MLS10]
orf1738	0.000512242	0.467203	cytochrome caa3 oxidase (subunit III) [Bacillus halodurans C-125] cytochrome caa3 oxidase (subunit III) [Bacillus halodurans C-125]
orf1743	8.12e-05	2.99408	hypothetical protein BH2605 [Bacillus halodurans C-125] BH2605 [Bacillus halodurans C-125]
orf1748	4.65e-05	2.17114	methyltransferase [Bacillus cereus ATCC 14579] putative methyltransferase [Bacillus cereus B4264] Methyltransferase [Bacillus cereus ATCC 14579] putative methyltransferase [Bacillus cereus B4264]
orf1750	0.000115787	2.0859	hypothetical protein BH2588 [Bacillus halodurans C-125] BH2588 [Bacillus halodurans C-125]
orf1753	0.000274964	9.18072	unknown sth
orf1754	0.000211467	0.490846	transposase IS66 [Bacillus selenitireducens MLS10] transposase IS66 [Bacillus selenitireducens MLS10]
orf1755	0.000348469	2.80883	hypothetical protein BH2581 [Bacillus halodurans C-125] BH2581 [Bacillus halodurans C-125]
orf1756	4.01e-05	0.0930432	hypothetical protein BselDRAFT_2870 [Bacillus selenitireducens MLS10] hypothetical protein BselDRAFT_2870 [Bacillus selenitireducens MLS10]
orf1757	0.00832553	2.10434	2-dehydropantoate 2-reductase [Bacillus selenitireducens MLS10] 2-dehydropantoate 2-reductase [Bacillus selenitireducens MLS10]
orf1760	0.000117184	0.410632	cell division protein MraZ [Bacillus halodurans C-125] Protein mraZ BH2576 [Bacillus halodurans C-125]
orf1761	0.000250266	0.45053	S-adenosylmethionine-dependent methyltransferase involved in cell envelope biogenesis-like protein [Bacillus selenitireducens MLS10] S-adenosylmethionine-dependent methyltransferase involved in cell envelope biogenesis-like protein [Bacillus selenitireducens MLS10]
orf1762	7.67e-06	0.418022	protein of unknown function DUF795 [Bacillus selenitireducens MLS10] protein of unknown function DUF795 [Bacillus selenitireducens MLS10]
orf1763	0.000977923	0.430697	Peptidoglycan glycosyltransferase [Bacillus selenitireducens MLS10] Peptidoglycan glycosyltransferase [Bacillus selenitireducens MLS10]
orf1789	0.00859088	2.32074	cytochrome oxidase assembly [Bacillus selenitireducens MLS10] cytochrome oxidase assembly [Bacillus selenitireducens MLS10]
orf1791	3.44e-05	6.33961	pyrimidine regulatory protein PyrR [Bacillus halodurans C-125] RecName: Full=Bifunctional protein pyrR; Includes: RecName: Full=Pyrimidine operon regulatory protein; Includes: RecName: Full=Uracil phosphoribosyltransferase; Short=UPRTase transcriptional attenuation of the pyrimidine operon/uracil phosphoribosyl transferase [Bacillus halodurans C-125]
orf1792	0.000123272	9.16305	Cytochrome-c oxidase [Bacillus selenitireducens MLS10] Cytochrome-c oxidase [Bacillus selenitireducens MLS10]
orf1793	0.00228595	10.0926	Aspartate carbamoyltransferase catalytic chain-like protein [Bacillus selenitireducens MLS10] Aspartate carbamoyltransferase catalytic chain-like protein [Bacillus selenitireducens MLS10]
orf1794	0.00489016	4.72346	dihydroorotase (DHOase) [Bacillus pumilus ATCC 7061] dihydroorotase (DHOase) [Bacillus pumilus ATCC 7061]
orf1795	0.00274499	3.0588	carbamoyl phosphate synthase small subunit [Bacillus halodurans C-125] RecName: Full=Carbamoyl-phosphate synthase pyrimidine-specific small chain; AltName: Full=Carbamoyl-phosphate synthetase glutamine chain carbamoyl-phosphate synthetase (glutaminase subunit) [Bacillus halodurans C-125]
orf1802	5.53e-05	0.192441	S-layer domain protein [Bacillus selenitireducens MLS10] S-layer domain protein [Bacillus selenitireducens MLS10]
orf1803	0.000191797	0.290874	ABC-type multidrug transport system ATPase and permease components-like protein [Bacillus selenitireducens MLS10] ABC-type multidrug transport system ATPase and permease components-like protein [Bacillus selenitireducens MLS10]
orf1804	0.000244805	0.435855	RNA-binding protein-like protein [Bacillus selenitireducens MLS10] RNA-binding protein-like protein [Bacillus selenitireducens MLS10]
orf1825	1.23e-05	0.397109	phosphopantothenoylcysteine decarboxylase/phosphopantothenate--cysteine ligase [Bacillus selenitireducens MLS10] phosphopantothenoylcysteine decarboxylase/phosphopantothenate--cysteine ligase [Bacillus selenitireducens MLS10]
orf1826	3.63e-05	0.318489	primosomal protein N' [Bacillus selenitireducens MLS10] primosomal protein N' [Bacillus selenitireducens MLS10]
orf1827	3.01e-05	0.3175	malonyl CoA-acyl carrier protein transacylase [Bacillus licheniformis ATCC 14580] acyl-carrier-protein S-malonyltransferase [Bacillus licheniformis ATCC 14580] malonyl CoA-acyl carrier protein transacylase [Bacillus licheniformis ATCC 14580] FabD [Bacillus licheniformis DSM 13]
orf1828	4.55e-05	0.302486	sun protein [Bacillus selenitireducens MLS10] sun protein [Bacillus selenitireducens MLS10]
orf1831	0.0042537	3.90777	NADPH:quinone oxidoreductase [Geobacillus kaustophilus HTA426] NADPH:quinone oxidoreductase [Geobacillus kaustophilus HTA426]
orf1832	0.000201919	7.87644	kinase-associated protein B [Bacillus sp. SG-1] kinase-associated protein B [Bacillus sp. SG-1]
orf1835	0.000598206	16.3125	response regulator [Bacillus coahuilensis m4-4]
orf1836	3.41e-05	2.68387	Ribulose-phosphate 3-epimerase [Bacillus selenitireducens MLS10] Ribulose-phosphate 3-epimerase [Bacillus selenitireducens MLS10]
orf1852	1.31e-05	4.16714	Succinate--CoA ligase (ADP-forming) [Bacillus selenitireducens MLS10] Succinate--CoA ligase (ADP-forming) [Bacillus selenitireducens MLS10]
orf1853	6.92e-07	3.98757	protein of unknown function DUF1128 [Bacillus selenitireducens MLS10] protein of unknown function DUF1128 [Bacillus selenitireducens MLS10]
orf1855	4.08e-05	3.07298	signal recognition particle-docking protein FtsY [Bacillus selenitireducens MLS10] signal recognition particle-docking protein FtsY [Bacillus selenitireducens MLS10]
orf1862	0.0100565	0.492138	flagellar basal body rod protein FlgC [Bacillus halodurans C-125] flagellar basal-body rod protein [Bacillus halodurans C-125]
orf1863	0.00031533	0.34626	tRNA (guanine-N1)-methyltransferase [Bacillus selenitireducens MLS10] tRNA (guanine-N1)-methyltransferase [Bacillus selenitireducens MLS10]
orf1865	0.00368263	0.48316	signal peptidase I [Bacillus selenitireducens MLS10] signal peptidase I [Bacillus selenitireducens MLS10]
orf1874	0.000110267	0.219789	tyrosine recombinase XerC [Bacillus selenitireducens MLS10] tyrosine recombinase XerC [Bacillus selenitireducens MLS10]
orf1875	0.00416612	0.376498	20S proteasome, A and B subunits [Bacillus selenitireducens MLS10] 20S proteasome, A and B subunits [Bacillus selenitireducens MLS10]
orf1876	0.000295346	0.293913	heat shock protein HslVU, ATPase subunit HslU [Bacillus selenitireducens MLS10] heat shock protein HslVU, ATPase subunit HslU [Bacillus selenitireducens MLS10]
orf1877	0.000242186	0.256623	CheC, inhibitor of MCP methylation [Bacillus selenitireducens MLS10] CheC, inhibitor of MCP methylation [Bacillus selenitireducens MLS10]
orf1878	5.76e-05	0.303392	response regulator receiver protein [Bacillus selenitireducens MLS10] response regulator receiver protein [Bacillus selenitireducens MLS10]
orf1879	0.00103351	0.298933	flagellar basal-body rod protein FlgC [Bacillus selenitireducens MLS10] flagellar basal-body rod protein FlgC [Bacillus selenitireducens MLS10]
orf1880	0.00180368	0.346131	flagellar hook-basal body complex subunit FliE [Bacillus selenitireducens MLS10] flagellar hook-basal body complex subunit FliE [Bacillus selenitireducens MLS10]
orf1881	0.000663776	0.314389	flagellar M-ring protein FliF [Bacillus selenitireducens MLS10] flagellar M-ring protein FliF [Bacillus selenitireducens MLS10]
orf1882	0.000270114	0.380889	flagellar motor switch protein FliG [Bacillus selenitireducens MLS10] flagellar motor switch protein FliG [Bacillus selenitireducens MLS10]
orf1883	0.000159127	0.417466	Flagellar biosynthesis pathway component FlhB-like protein [Bacillus selenitireducens MLS10] Flagellar biosynthesis pathway component FlhB-like protein [Bacillus selenitireducens MLS10]
orf1884	0.00155806	0.343591	flagellar protein export ATPase FliI [Bacillus selenitireducens MLS10] flagellar protein export ATPase FliI [Bacillus selenitireducens MLS10]
orf1885	0.000953849	0.282198	GTP-binding signal recognition particle SRP54 G- domain [Geobacillus sp. WCH70] GTP-binding signal recognition particle SRP54 G- domain [Geobacillus sp. WCH70]
orf1886	0.000150446	0.287242	flagellar hook-length control protein [Bacillus selenitireducens MLS10] flagellar hook-length control protein [Bacillus selenitireducens MLS10]
orf1887	0.00689249	0.336221	Protein-glutamate methylesterase [Bacillus selenitireducens MLS10] Protein-glutamate methylesterase [Bacillus selenitireducens MLS10]
orf1888	0.00050234	0.2219	putative CheA signal transduction histidine kinase [Bacillus selenitireducens MLS10] putative CheA signal transduction histidine kinase [Bacillus selenitireducens MLS10]
orf1889	0.000127554	0.199703	Chemotaxis signal transduction protein: modulation of CheA activity in response to attractants [Anoxybacillus flavithermus WK1] Chemotaxis signal transduction protein: modulation of CheA activity in response to attractants [Anoxybacillus flavithermus WK1]
orf1890	0.000175629	0.26857	CheC, inhibitor of MCP methylation [Bacillus selenitireducens MLS10] CheC, inhibitor of MCP methylation [Bacillus selenitireducens MLS10]
orf1891	0.0037575	0.37603	CheD [Bacillus selenitireducens MLS10] CheD [Bacillus selenitireducens MLS10]
orf1892	3.35e-05	0.2366	unknown sth
orf1893	0.000196341	0.217922	putative RNA polymerase, sigma 28 subunit, FliA/WhiG family [Bacillus selenitireducens MLS10] putative RNA polymerase, sigma 28 subunit, FliA/WhiG family [Bacillus selenitireducens MLS10]
[truncated: 961 more rows]

## Sheet: 2% VS 0% (full)
ProbeName	pvalues	foldchange	log2 transformed normalization signal (2% NaCl rep1)	log2 transformed normalization signal (2% NaCl rep2)	log2 transformed normalization signal (2% NaCl rep3)	flag （2% NaCl rep1）	flag （2% NaCl rep2）	flag （2% NaCl rep3）	log2 transformed normalization signal (0% NaCl rep1)	log2 transformed normalization signal (0% NaCl rep2)	log2 transformed normalization signal (0% NaCl rep3)	flag （0% NaCl rep1）	flag （0% NaCl rep2）	flag （0% NaCl rep3）
[truncated: 4,210 more rows]

[truncated: 2 more sheets: 8% VS 0% (full), 15% VS 0% (full)]
