# Supplementary material for: Global Microarray Analysis of Alkaliphilic Halotolerant Bacterium Bacillus sp. N16-5 Salt Stress Adaptation
Source: PLoS One. 2015 Jun 1;10(6):e0128649. doi: 10.1371/journal.pone.0128649 (PMC4452262; doi:10.1371/journal.pone.0128649)
Supplement: S2 Dataset — Different time vs 0 min (>2-fold): the fold changes in the transcription levels of genes for the strain grown at different time after salt shock versus 0 min (Genes that were differently transcribed by at least 2-fold and have P-value < 0.05 were considered); different time versus 0 min (full): the log2 transformed normalization signals and the flags of signal of each biological replicate under each condition, the fold changes in the transcription levels of genes for the strain grown at different time after salt shock versus 0 min and the t-test results. (XLSX) (XLSX) [file pone.0128649.s002.xlsx]

## Sheet: 10 min VS 0 min(>2-fold)
ID	pvalues	foldchange	NR_annotion
orf0002	8.24e-05	2.86461	tRNA-pseudouridine synthase I [Bacillus selenitireducens MLS10] tRNA-pseudouridine synthase I [Bacillus selenitireducens MLS10]
orf0003	0.00243036	3.04968	RNA-binding S4 domain protein [Bacillus selenitireducens MLS10] RNA-binding S4 domain protein [Bacillus selenitireducens MLS10]
orf0004	6.12e-05	2.64565	cobalt transporter ATP-binding subunit [Bacillus licheniformis ATCC 14580] cobalt transporter ATP-binding subunit [Bacillus licheniformis ATCC 14580] RecName: Full=Cobalt import ATP-binding protein cbiO 2 ABC transport system ATP-binding protein [Bacillus licheniformis ATCC 14580] YbaE [Bacillus licheniformis DSM 13]
orf0005	0.000597848	3.61223	polysaccharide biosynthesis protein [Bacillus selenitireducens MLS10] polysaccharide biosynthesis protein [Bacillus selenitireducens MLS10]
orf0006	0.000638218	2.12351	transcription-repair coupling factor [Bacillus selenitireducens MLS10] transcription-repair coupling factor [Bacillus selenitireducens MLS10]
orf0060	0.00250521	2.10456	ribosomal protein S8 [Bacillus selenitireducens MLS10] ribosomal protein S8 [Bacillus selenitireducens MLS10]
orf0061	0.00012245	4.18686	ribosomal protein L5 [Bacillus selenitireducens MLS10] ribosomal protein L5 [Bacillus selenitireducens MLS10]
orf0062	0.000711632	3.96076	ribosomal protein L24 [Bacillus selenitireducens MLS10] ribosomal protein L24 [Bacillus selenitireducens MLS10]
orf0063	0.00526924	2.16315	ribosomal protein L14 [Bacillus selenitireducens MLS10] ribosomal protein L14 [Bacillus selenitireducens MLS10]
orf0064	8.43e-05	9.53298	ribosomal protein L16 [Bacillus selenitireducens MLS10] ribosomal protein L16 [Bacillus selenitireducens MLS10]
orf0070	0.00302493	2.28537	hypothetical protein BH2292 [Bacillus halodurans C-125] BH2292 [Bacillus halodurans C-125]
orf0071	0.00104377	3.39723	oligopeptide ABC transporter (oligopeptide-binding protein) [Bacillus halodurans C-125] oligopeptide ABC transporter (oligopeptide-binding protein) [Bacillus halodurans C-125]
orf0074	4.99e-05	0.223914	unknown sth
orf0075	0.00111892	0.20828	unknown sth
orf0083	1.85e-05	10.4893	Rhodanese domain protein [Bacillus selenitireducens MLS10] Rhodanese domain protein [Bacillus selenitireducens MLS10]
orf0084	0.000181311	5.18259	unknown sth
orf0085	1.26e-05	0.180745	putative cold-shock DNA-binding domain protein [Bacillus selenitireducens MLS10] putative cold-shock DNA-binding domain protein [Bacillus selenitireducens MLS10]
orf0086	1.1e-05	0.431012	conserved hypothetical protein [Bacillus coagulans 36D1] conserved hypothetical protein [Bacillus coagulans 36D1]
orf0087	4.68e-06	0.0258829	polysaccharide deacetylase [Bacillus selenitireducens MLS10] polysaccharide deacetylase [Bacillus selenitireducens MLS10]
orf0088	1.15e-05	0.18885	GntR family transcriptional regulator [Bacillus halodurans C-125] transcriptional regulator (GntR family) [Bacillus halodurans C-125]
orf0089	3.06e-06	0.0156447	alpha/beta hydrolase fold [Bacillus selenitireducens MLS10] alpha/beta hydrolase fold [Bacillus selenitireducens MLS10]
orf0093	0.0097428	0.444603	transferase [Bacillus licheniformis ATCC 14580] hypothetical protein BLi00805 [Bacillus licheniformis ATCC 14580] putative transferase, conserved hypothetical protein [Bacillus licheniformis ATCC 14580] putative protein [Bacillus licheniformis DSM 13]
orf0097	2.28e-05	2.78607	UDP-N-acetylmuramyl-tripeptide synthetase [Bacillus selenitireducens MLS10] UDP-N-acetylmuramyl-tripeptide synthetase [Bacillus selenitireducens MLS10]
orf0099	4.8e-05	2.18275	UDP-N-acetylglucosamine--N-acetylmuramyl-(pentapeptide) pyrophosphoryl-undecaprenol N-acetylglucosamine transferase [Bacillus selenitireducens MLS10] UDP-N-acetylglucosamine--N-acetylmuramyl-(pentapeptide) pyrophosphoryl-undecaprenol N-acetylglucosamine transferase [Bacillus selenitireducens MLS10]
orf0103	2.94e-05	0.305328	protein of unknown function DUF881 [Bacillus selenitireducens MLS10] protein of unknown function DUF881 [Bacillus selenitireducens MLS10]
orf0106	0.000977769	0.159262	unknown sth
orf0107	1.19e-05	0.155532	HAD superfamily hydrolase [Bacillus thuringiensis str. Al Hakam] hydrolase, haloacid dehalogenase-like family, possible 4-nitrophenylphosphatase [Bacillus thuringiensis str. Al Hakam]
orf0108	1.2e-05	0.0729844	putative transcriptional regulator [Bacillus selenitireducens MLS10] putative transcriptional regulator [Bacillus selenitireducens MLS10]
orf0110	5.7e-05	0.392166	fructose 1,6-bisphosphatase II [Bacillus halodurans C-125] glycerol-inducible protein [Bacillus halodurans C-125]
orf0112	0.0180297	2.04072	hypothetical protein BSG1_14128 [Bacillus sp. SG-1] hypothetical protein BSG1_14128 [Bacillus sp. SG-1]
orf0115	0.00387784	0.44813	unknown sth
orf0116	0.0102685	0.32379	unknown sth
orf0121	0.00042753	0.251742	unknown sth
orf0123	8.05e-05	0.270794	unknown sth
orf0137	3.4e-05	0.465574	hypothetical protein BB14905_18080 [Bacillus sp. B14905] hypothetical protein BB14905_18080 [Bacillus sp. B14905]
orf0142	0.00161324	0.171599	peptidase S8 and S53 subtilisin kexin sedolisin [Bacillus cereus subsp. cytotoxis NVH 391-98] peptidase S8 and S53 subtilisin kexin sedolisin [Bacillus cereus subsp. cytotoxis NVH 391-98]
orf0143	0.000588463	0.499496	hypothetical protein G11MC16DRAFT_3492 [Geobacillus sp. G11MC16] hypothetical protein G11MC16DRAFT_3492 [Geobacillus sp. G11MC16]
orf0147	0.000239026	4.11316	unknown sth
orf0151	0.000392599	0.423333	YxaF [Bacillus amyloliquefaciens FZB42] YxaF [Bacillus amyloliquefaciens FZB42]
orf0159	0.00056844	12.2409	unknown sth
orf0161	0.00249609	2.54205	methionine synthase [Bacillus licheniformis ATCC 14580] YxjG [Bacillus licheniformis ATCC 14580] methionine synthase [Bacillus licheniformis ATCC 14580] YxjG [Bacillus licheniformis DSM 13]
orf0162	0.00165776	0.25955	unknown sth
orf0164	0.00019636	0.315113	Xenobiotic-transporting ATPase [Bacillus selenitireducens MLS10] Xenobiotic-transporting ATPase [Bacillus selenitireducens MLS10]
orf0169	0.00567626	3.90888	alpha amylase, catalytic region [Bacillus selenitireducens MLS10] alpha amylase, catalytic region [Bacillus selenitireducens MLS10]
orf0173	0.00013328	2.12379	hypothetical protein BH0184 [Bacillus halodurans C-125] BH0184 [Bacillus halodurans C-125]
orf0175	4.37e-05	3.34248	YidE/YbjL duplication [Bacillus selenitireducens MLS10] YidE/YbjL duplication [Bacillus selenitireducens MLS10]
orf0176	9.23e-07	3.39756	hypothetical protein [Bacillus megaterium]
orf0180	0.00421424	0.462982	unknown sth
orf0181	0.00310503	0.473633	hypothetical protein BSG1_04415 [Bacillus sp. SG-1] hypothetical protein BSG1_04415 [Bacillus sp. SG-1]
orf0182	0.000569704	0.426719	hypothetical protein BCE_2471 [Bacillus cereus ATCC 10987] conserved hypothetical protein [Bacillus cereus ATCC 10987]
orf0183	3.2e-05	0.448061	Acyl-CoA dehydrogenase type 2 domain [Geobacillus sp. WCH70] Acyl-CoA dehydrogenase type 2 domain [Geobacillus sp. WCH70]
orf0186	0.00264388	0.104223	unknown sth
orf0187	1.6e-07	0.0434064	unknown sth
orf0188	0.000154295	0.0168772	hypothetical protein BH3844 [Bacillus halodurans C-125] BH3844 [Bacillus halodurans C-125]
orf0225	0.000351974	4.22527	glutathione-dependent formaldehyde dehydrogenase [Bacillus clausii KSM-K16] glutathione-dependent formaldehyde dehydrogenase [Bacillus clausii KSM-K16]
orf0227	0.00115252	2.33086	NAD-dependent protein deacetylase SIR2 family-like protein [Bacillus selenitireducens MLS10] NAD-dependent protein deacetylase SIR2 family-like protein [Bacillus selenitireducens MLS10]
orf0232	0.000455221	0.492057	oxidoreductase, Gfo/Idh/MocA family protein [Bacillus sp. NRRL B-14911] oxidoreductase, Gfo/Idh/MocA family protein [Bacillus sp. NRRL B-14911]
orf0236	0.000922421	0.229593	BglG family transcriptional antiterminator [Bacillus cereus E33L] transcriptional antiterminators, BglG family [Bacillus cereus E33L]
orf0261	2.91e-05	0.429458	3-oxoacyl-(acyl-carrier protein) reductase [Bacillus halodurans C-125] 3-oxoacyl-(acyl-carrier protein) reductase [Bacillus halodurans C-125]
orf0271	5.82e-06	6.63644	transcriptional regulator, TetR family [Natranaerobius thermophilus JW/NM-WN-LF] transcriptional regulator, TetR family [Natranaerobius thermophilus JW/NM-WN-LF]
orf0272	0.000429886	8.41492	heavy metal translocating P-type ATPase [Bacillus selenitireducens MLS10] heavy metal translocating P-type ATPase [Bacillus selenitireducens MLS10]
orf0273	0.0457559	2.29977	unknown sth
orf0275	0.000351694	0.427864	two component transcriptional regulator [Alkaliphilus metalliredigens QYMF] two component transcriptional regulator, winged helix family [Alkaliphilus metalliredigens QYMF]
orf0276	4.96e-06	0.374755	integral membrane sensor signal transduction histidine kinase [Paenibacillus sp. JDR-2] integral membrane sensor signal transduction histidine kinase [Paenibacillus sp. JDR-2]
orf0277	0.0170123	3.98682	hypothetical protein CAT7_06216 [Carnobacterium sp. AT7] hypothetical protein CAT7_06216 [Carnobacterium sp. AT7]
orf0279	0.00221793	5.15087	histidine kinase, dimerisation and phosphoacceptor region [Bacillus selenitireducens MLS10] histidine kinase, dimerisation and phosphoacceptor region [Bacillus selenitireducens MLS10]
orf0290	5.73e-05	0.264731	iron compound ABC transporter, permease protein [Bacillus coahuilensis m4-4]
orf0291	0.00394069	0.288334	hypothetical protein Bcoam_17625 [Bacillus coahuilensis m4-4]
orf0293	6.45e-05	2.03461	hypothetical protein BSU05660 [Bacillus subtilis subsp. subtilis str. 168] hypothetical protein Bsubs1_03183 [Bacillus subtilis subsp. subtilis str. 168] hypothetical protein BsubsN3_03154 [Bacillus subtilis subsp. subtilis str. NCIB 3610] hypothetical protein BsubsJ_03118 [Bacillus subtilis subsp. subtilis str. JH642] hypothetical protein BsubsS_03189 [Bacillus subtilis subsp. subtilis str. SMY]…
orf0294	2.88e-05	2.50849	YdgJ [Bacillus amyloliquefaciens FZB42] YdgJ [Bacillus amyloliquefaciens FZB42]
orf0305	0.0485214	0.307745	hypothetical protein B14911_13342 [Bacillus sp. NRRL B-14911] hypothetical protein B14911_13342 [Bacillus sp. NRRL B-14911]
orf0306	0.000113075	0.444954	phosphoglycolate phosphatase [Bacillus cereus 03BB108] phosphoglycolate phosphatase [Bacillus cereus 03BB108]
orf0307	0.00203362	0.466621	phosphoglycolate phosphatase [Bacillus thuringiensis str. Al Hakam] phosphoglycolate phosphatase [Bacillus thuringiensis str. Al Hakam]
orf0309	0.000203847	0.443531	hypothetical protein SAR0103 [Staphylococcus aureus subsp. aureus MRSA252] hypothetical protein [Staphylococcus aureus subsp. aureus MRSA252]
orf0310	0.000762536	0.237052	hypothetical protein RPE_3311 [Rhodopseudomonas palustris BisA53] hypothetical protein RPE_3311 [Rhodopseudomonas palustris BisA53]
orf0311	0.0223286	0.29564	hypothetical protein ROSEINA2194_00157 [Roseburia inulinivorans DSM 16841]
orf0315	4.87e-05	0.329022	hypothetical protein BPUM_3625 [Bacillus pumilus SAFR-032] hypothetical protein BPUM_3625 [Bacillus pumilus SAFR-032]
orf0320	0.00123575	0.407031	unknown sth
orf0337	0.000787118	0.353204	unknown sth
orf0343	0.0126886	0.237822	unknown sth
orf0344	0.0194834	0.302419	hypothetical protein GTNG_0295 [Geobacillus thermodenitrificans NG80-2] conserved hypothetical protein [Geobacillus sp. G11MC16] Conserved hypothetical protein [Geobacillus thermodenitrificans NG80-2] conserved hypothetical protein [Geobacillus sp. G11MC16]
orf0356	0.00335053	2.11313	alpha-galactosidase AgaN [Geobacillus stearothermophilus]
orf0370	0.000110309	0.0531001	metal dependent phosphohydrolase [Bacillus selenitireducens MLS10] metal dependent phosphohydrolase [Bacillus selenitireducens MLS10]
orf0376	0.00426687	0.275413	hypothetical protein CAT7_08560 [Carnobacterium sp. AT7] hypothetical protein CAT7_08560 [Carnobacterium sp. AT7]
orf0377	9.94e-05	0.0917727	teichoic acid glycosylation protein, putative [Carnobacterium sp. AT7] teichoic acid glycosylation protein, putative [Carnobacterium sp. AT7]
orf0378	0.000220212	0.0746193	teichoic acid glycosylation protein, putative [Carnobacterium sp. AT7] teichoic acid glycosylation protein, putative [Carnobacterium sp. AT7]
orf0379	3.96e-05	0.201411	hypothetical protein CAT7_08570 [Carnobacterium sp. AT7] hypothetical protein CAT7_08570 [Carnobacterium sp. AT7]
orf0380	8.47e-05	0.0792319	bacteriocin-processing peptidase [Lactococcus lactis subsp. cremoris SK11] bacteriocin-processing peptidase. Cysteine peptidase. MEROPS family C39 [Lactococcus lactis subsp. cremoris SK11]
orf0381	0.0017584	0.292098	protein of unknown function DUF214 [Dethiobacter alkaliphilus AHT 1] protein of unknown function DUF214 [Dethiobacter alkaliphilus AHT 1]
orf0382	0.000395278	0.189007	unknown sth
orf0390	0.00354602	0.112651	C4-dicarboxylate transport system (permease small protein) [Bacillus halodurans C-125] C4-dicarboxylate transport system (permease small protein) [Bacillus halodurans C-125]
orf0391	0.000142611	0.0848012	C4-dicarboxylate transport system (C4-dicarboxylate-binding protein) [Bacillus halodurans C-125] C4-dicarboxylate transport system (C4-dicarboxylate-binding protein) [Bacillus halodurans C-125]
orf0395	0.000637075	0.269468	hypothetical protein Sca_2032 [Staphylococcus carnosus subsp. carnosus TM300] hypothetical protein [Staphylococcus carnosus subsp. carnosus TM300]
orf0403	2.31e-05	2.16731	Trp repressor binding protein, putative [Bacillus licheniformis ATCC 14580] hypothetical protein BLi02026 [Bacillus licheniformis ATCC 14580] Trp repressor binding protein, putative [Bacillus licheniformis ATCC 14580] conserved hypothetical protein [Bacillus licheniformis DSM 13]
orf0404	0.0130052	2.0916	YfiD [Bacillus licheniformis ATCC 14580] membrane protein YfiD [Bacillus licheniformis ATCC 14580] YfiD [Bacillus licheniformis DSM 13] conserved membrane protein YfiD [Bacillus licheniformis ATCC 14580]
orf0406	0.000284774	0.32281	DNA-binding protein [Bacillus licheniformis ATCC 14580] hypothetical protein BLi02022 [Bacillus licheniformis ATCC 14580] hypothetical DNA-binding protein [Bacillus licheniformis ATCC 14580] putative protein [Bacillus licheniformis DSM 13]
orf0407	1.68e-07	0.0224451	unknown sth
orf0416	8.68e-05	3.05874	transcriptional regulator, TetR family [Paenibacillus sp. JDR-2] transcriptional regulator, TetR family [Paenibacillus sp. JDR-2]
orf0417	0.00324665	0.489687	unknown sth
orf0420	0.000442899	0.302895	hypothetical protein BT9727_0814 [Bacillus thuringiensis serovar konkukian str. 97-27] hypothetical protein BT9727_0814 [Bacillus thuringiensis serovar konkukian str. 97-27]
orf0423	0.00461435	0.298794	hypothetical protein OB3289 [Oceanobacillus iheyensis HTE831] hypothetical conserved protein [Oceanobacillus iheyensis HTE831]
orf0424	0.00377972	0.27349	unknown sth
orf0428	0.00705219	6.2876	unknown sth
orf0429	0.00214332	6.60584	diacylglycerol kinase catalytic region [Geobacillus sp. Y412MC10] diacylglycerol kinase catalytic region [Geobacillus sp. Y412MC10]
orf0431	0.00236591	2.37359	unknown sth
orf0432	0.00304944	16.2867	unknown sth
orf0433	6.49e-07	9.75734	transport system permease protein [Bacillus selenitireducens MLS10] transport system permease protein [Bacillus selenitireducens MLS10]
orf0450	7.67e-07	0.187747	transcriptional activator [Bacillus cereus AH1134] transcriptional activator [Bacillus cereus B4264] transcriptional activator [Bacillus cereus AH1134] transcriptional activator [Bacillus cereus B4264]
orf0451	4.15e-05	0.494992	unknown sth
orf0457	0.00366032	0.368972	hydrolase or acyltransferase [Bacillus cereus E33L] conserved hypothetical protein; possible hydrolase or acyltransferase [Bacillus cereus E33L]
orf0459	0.00419002	0.43352	transposase (26) [Bacillus halodurans C-125] transposase (26) [Bacillus halodurans C-125]
orf0463	0.0207556	0.428498	unknown sth
orf0469	0.000105977	0.451316	hypothetical protein EAT1bDRAFT_0467 [Exiguobacterium sp. AT1b] hypothetical protein EAT1bDRAFT_0467 [Exiguobacterium sp. AT1b]
orf0472	0.000285556	2.42618	extracellular solute-binding protein, family 1 [Bacillus selenitireducens MLS10] extracellular solute-binding protein, family 1 [Bacillus selenitireducens MLS10]
orf0478	0.000292571	0.0340304	hypothetical protein BselDRAFT_2403 [Bacillus selenitireducens MLS10] D-tyrosyl-tRNA(Tyr) deacylase [Bacillus selenitireducens MLS10] D-tyrosyl-tRNA(Tyr) deacylase [Bacillus selenitireducens MLS10] hypothetical protein BselDRAFT_2403 [Bacillus selenitireducens MLS10]
orf0486	0.00071462	2.29156	hypothetical protein BH4053 [Bacillus halodurans C-125] BH4053 [Bacillus halodurans C-125]
orf0492	0.000482131	0.424696	Resolvase, N-terminal domain [Bacillus selenitireducens MLS10] Resolvase, N-terminal domain [Bacillus selenitireducens MLS10]
orf0498	0.000303672	2.20727	hypothetical protein BL02518 [Bacillus licheniformis ATCC 14580] YuaC [Bacillus licheniformis ATCC 14580] hypothetical protein BL02518 [Bacillus licheniformis ATCC 14580] YuaC [Bacillus licheniformis DSM 13]
orf0499	0.000263748	2.77848	glycine betaine ABC transporter substrate-binding protein [Bacillus clausii KSM-K16] glycine betaine ABC transporter substrate-binding protein [Bacillus clausii KSM-K16]
orf0502	0.000946585	0.410527	ribonuclease P protein component [Bacillus cereus G9241] ribonuclease P protein component [Bacillus cereus Q1] ribonuclease P protein component [Bacillus cereus G9241] ribonuclease P protein component [Bacillus cereus Q1]
orf0505	0.000278963	0.27891	ATPase involved in DNA replication initiation-like protein [Bacillus selenitireducens MLS10] ATPase involved in DNA replication initiation-like protein [Bacillus selenitireducens MLS10]
orf0516	0.00290785	0.205541	PTS system, glucose-like IIB subunint [Bacillus selenitireducens MLS10] PTS system, glucose-like IIB subunint [Bacillus selenitireducens MLS10]
orf0518	0.000377641	11.2385	Uncharacterized protein-like protein [Bacillus selenitireducens MLS10] Uncharacterized protein-like protein [Bacillus selenitireducens MLS10]
orf0520	0.000802313	4.62308	hypothetical protein [Bacillus firmus]
orf0521	0.00334741	0.265184	regulatory protein, LuxR [Bacillus selenitireducens MLS10] regulatory protein, LuxR [Bacillus selenitireducens MLS10]
orf0529	0.00129214	0.33688	ABC transporter YhaQ [Bacillus licheniformis ATCC 14580] YhaQ [Bacillus licheniformis ATCC 14580] ABC transporter YhaQ [Bacillus licheniformis ATCC 14580] YhaQ [Bacillus licheniformis DSM 13]
orf0530	1.46e-06	0.147026	YhaP [Bacillus sp. NRRL B-14911] YhaP [Bacillus sp. NRRL B-14911]
orf0537	0.000701526	15.8534	unknown sth
orf0541	0.000830705	0.47103	hypothetical protein B14911_20438 [Bacillus sp. NRRL B-14911] hypothetical protein B14911_20438 [Bacillus sp. NRRL B-14911]
orf0542	0.000654368	43.6977	Uncharacterized protein-like protein [Bacillus selenitireducens MLS10] Uncharacterized protein-like protein [Bacillus selenitireducens MLS10]
orf0543	4.88e-05	0.318019	protein of unknown function DUF964 [Bacillus selenitireducens MLS10] protein of unknown function DUF964 [Bacillus selenitireducens MLS10]
orf0544	0.00166652	0.45717	thioesterase superfamily protein [Bacillus selenitireducens MLS10] thioesterase superfamily protein [Bacillus selenitireducens MLS10]
orf0546	0.00027542	0.273701	hypothetical protein RBAM_010270 [Bacillus amyloliquefaciens FZB42] Hit [Bacillus amyloliquefaciens FZB42]
orf0554	0.000136662	0.408372	Cytochrome c biogenesis protein-like protein [Bacillus selenitireducens MLS10] Cytochrome c biogenesis protein-like protein [Bacillus selenitireducens MLS10]
orf0558	0.000808917	0.489153	phosphoserine aminotransferase [Bacillus selenitireducens MLS10] phosphoserine aminotransferase [Bacillus selenitireducens MLS10]
orf0560	0.00029086	5.9324	ABC transporter related [Bacillus selenitireducens MLS10] ABC transporter related [Bacillus selenitireducens MLS10]
orf0561	0.00125157	0.370369	histidine protein kinase [Geobacillus kaustophilus HTA426] histidine protein kinase [Geobacillus kaustophilus HTA426]
orf0567	0.0213515	2.41636	hypothetical protein BH1222 [Bacillus halodurans C-125] BH1222 [Bacillus halodurans C-125]
orf0568	2.49e-05	0.281049	protein of unknown function DUF28 [Natranaerobius thermophilus JW/NM-WN-LF] protein of unknown function DUF28 [Natranaerobius thermophilus JW/NM-WN-LF]
orf0569	1.68e-06	0.26451	bypass-of-forespore protein C (forespore regulator of the sigma-K checkpoint) [Bacillus sp. SG-1] bypass-of-forespore protein C (forespore regulator of the sigma-K checkpoint) [Bacillus sp. SG-1]
orf0580	8.88e-06	0.285498	hypothetical protein BcerKBAB4_4950 [Bacillus weihenstephanensis KBAB4] protein of unknown function DUF368 [Bacillus weihenstephanensis KBAB4]
orf0581	1.97e-05	0.128186	unknown sth
orf0584	0.000321031	2.18088	cobalt-zinc-cadmium resistance protein [Bacillus thuringiensis str. Al Hakam] cobalt-zinc-cadmium resistance protein [Bacillus thuringiensis str. Al Hakam]
orf0588	0.000102977	2.38578	unknown sth
orf0589	9.42e-05	2.0664	GTP pyrophosphokinase [Bacillus subtilis subsp. subtilis str. 168] GTP pyrophosphokinase [Bacillus subtilis subsp. subtilis str. NCIB 3610] GTP pyrophosphokinase [Bacillus subtilis subsp. subtilis str. JH642] GTP pyrophosphokinase [Bacillus subtilis subsp. subtilis str. SMY] (p)ppGpp synthetase [Bacillus subtilis] GTP pyrophosphokinase (RelA/SpoT) [Bacillus subtilis subsp. subtilis str. 168]
orf0590	0.0180426	2.38877	protein of unknown function DUF368 [Bacillus selenitireducens MLS10] protein of unknown function DUF368 [Bacillus selenitireducens MLS10]
orf0591	6.79e-07	2.72708	unknown sth
orf0595	0.000425636	0.311326	adenine phosphoribosyltransferase [Bacillus selenitireducens MLS10] adenine phosphoribosyltransferase [Bacillus selenitireducens MLS10]
orf0600	0.00101518	0.459394	aspartyl-tRNA synthetase [Bacillus selenitireducens MLS10] aspartyl-tRNA synthetase [Bacillus selenitireducens MLS10]
orf0603	9.94e-06	2.37836	CoB--CoM heterodisulfide reductase [Bacillus selenitireducens MLS10] CoB--CoM heterodisulfide reductase [Bacillus selenitireducens MLS10]
orf0613	0.000256868	0.461006	tRNA (5-methylaminomethyl-2-thiouridylate)-methyltransferase [Bacillus selenitireducens MLS10] tRNA (5-methylaminomethyl-2-thiouridylate)-methyltransferase [Bacillus selenitireducens MLS10]
orf0626	0.00015961	0.43337	peptidase U32 [Bacillus selenitireducens MLS10] peptidase U32 [Bacillus selenitireducens MLS10]
orf0634	3.71e-06	5.02344	hypothetical protein Sde_1986 [Saccharophagus degradans 2-40] conserved hypothetical protein [Saccharophagus degradans 2-40]
orf0635	0.00377471	0.480928	ABC-type metal ion transport system periplasmic component/surface adhesin-like protein [Bacillus selenitireducens MLS10] ABC-type metal ion transport system periplasmic component/surface adhesin-like protein [Bacillus selenitireducens MLS10]
orf0636	0.00144072	2.06567	conserved hypothetical protein [Bacillus pumilus ATCC 7061] conserved hypothetical protein [Bacillus pumilus ATCC 7061]
orf0639	0.00117471	23.1247	HxlR family transcriptional regulator [Methylobacterium radiotolerans JCM 2831] transcriptional regulator, HxlR family [Methylobacterium radiotolerans JCM 2831]
orf0640	9.78e-05	0.271123	YqhA [Bacillus amyloliquefaciens FZB42] YqhA [Bacillus amyloliquefaciens FZB42]
orf0645	0.012279	3.18347	adenylylsulfate reductase, thioredoxin dependent [Bacillus coagulans 36D1] adenylylsulfate reductase, thioredoxin dependent [Bacillus coagulans 36D1]
orf0646	0.019434	2.29135	sodium-dependent phosphate transporter [Bacillus halodurans C-125] sodium-dependent phosphate transporter [Bacillus halodurans C-125]
orf0655	0.000277264	2.17321	2-cys peroxiredoxin [Bacillus halodurans C-125] 2-cys peroxiredoxin [Bacillus halodurans C-125]
orf0656	0.00020436	0.241124	hybrid cluster protein [Bacillus selenitireducens MLS10] hybrid cluster protein [Bacillus selenitireducens MLS10]
orf0666	0.00380396	2.88594	unknown sth
orf0667	0.00125075	5.06878	Sporulation inhibitor A [Bacillus cellulosilyticus DSM 2522]
orf0668	0.00611941	2.20006	YqeG [Bacillus sp. SG-1] YqeG [Bacillus sp. SG-1]
orf0673	0.000820638	2.33409	NADH-ubiquinone oxidoreductase, chain 4L [Bacillus selenitireducens MLS10] NADH-ubiquinone oxidoreductase, chain 4L [Bacillus selenitireducens MLS10]
orf0674	0.001789	2.36696	Na+/H+ antiporter MnhB subunit-related protein [Bacillus selenitireducens MLS10] Na+/H+ antiporter MnhB subunit-related protein [Bacillus selenitireducens MLS10]
orf0675	0.00192562	2.38736	monovalent cation/H+ antiporter, subunit 1 [Bacillus selenitireducens MLS10] monovalent cation/H+ antiporter, subunit 1 [Bacillus selenitireducens MLS10]
orf0684	0.0234801	10.8543	stage II sporulation protein P [Geobacillus thermodenitrificans NG80-2] stage II sporulation protein P [Geobacillus sp. G11MC16] Stage II sporulation protein P [Geobacillus thermodenitrificans NG80-2] stage II sporulation protein P [Geobacillus sp. G11MC16]
orf0685	8.12e-05	7.93493	unknown sth
orf0688	0.000245847	3.02635	Methyltransferase type 11 [Bacillus selenitireducens MLS10] Methyltransferase type 11 [Bacillus selenitireducens MLS10]
orf0689	0.00208392	2.7049	heat-shock protein (activation of DnaK) [Bacillus halodurans C-125] RecName: Full=Protein grpE; AltName: Full=HSP-70 cofactor heat-shock protein (activation of DnaK) [Bacillus halodurans C-125]
orf0690	0.04106	2.29979	class I heat-shock protein (chaperonin) [Bacillus halodurans C-125] RecName: Full=Chaperone protein dnaK; AltName: Full=Heat shock protein 70; AltName: Full=Heat shock 70 kDa protein; AltName: Full=HSP70 class I heat-shock protein (chaperonin) [Bacillus halodurans C-125]
orf0691	0.00356029	2.46122	DNA polymerase III, delta subunit [Bacillus selenitireducens MLS10] DNA polymerase III, delta subunit [Bacillus selenitireducens MLS10]
orf0693	0.000352749	2.08696	hypothetical protein BH1350 [Bacillus halodurans C-125] BH1350 [Bacillus halodurans C-125]
orf0694	1.03e-05	2.08818	putative oxygen-independent coproporphyrinogen III oxidase [Bacillus selenitireducens MLS10] putative oxygen-independent coproporphyrinogen III oxidase [Bacillus selenitireducens MLS10]
orf0711	0.000559902	0.462082	protein of unknown function DUF1432 [Bacillus selenitireducens MLS10] protein of unknown function DUF1432 [Bacillus selenitireducens MLS10]
orf0716	1.81e-06	0.172802	protein of unknown function DUF188 [Paenibacillus sp. JDR-2] protein of unknown function DUF188 [Paenibacillus sp. JDR-2]
orf0719	0.00339046	0.282884	GTP-binding protein Era [Bacillus selenitireducens MLS10] GTP-binding protein Era [Bacillus selenitireducens MLS10]
orf0720	0.000251263	0.296629	DNA repair protein RecO [Bacillus selenitireducens MLS10] DNA repair protein RecO [Bacillus selenitireducens MLS10]
orf0721	6.37e-05	0.471716	Glycine--tRNA ligase [Bacillus selenitireducens MLS10] Glycine--tRNA ligase [Bacillus selenitireducens MLS10]
orf0730	0.000211825	0.271407	two-component sensor histidine kinase [Bacillus halodurans C-125] two-component sensor histidine kinase [Bacillus halodurans C-125]
orf0731	0.000779403	0.409655	glycerophosphoryl diester phosphodiesterase [Bacillus selenitireducens MLS10] glycerophosphoryl diester phosphodiesterase [Bacillus selenitireducens MLS10]
orf0739	7.11e-06	0.446603	unknown sth
orf0740	0.000344668	0.345936	hypothetical protein ABC1707 [Bacillus clausii KSM-K16] conserved hypothetical protein [Bacillus clausii KSM-K16]
orf0743	2.09e-05	0.35368	hypothetical protein BSU10980 [Bacillus subtilis subsp. subtilis str. 168] hypothetical protein Bsubs1_06061 [Bacillus subtilis subsp. subtilis str. 168] hypothetical protein BsubsN3_05992 [Bacillus subtilis subsp. subtilis str. NCIB 3610] hypothetical protein BsubsJ_05941 [Bacillus subtilis subsp. subtilis str. JH642] hypothetical protein BsubsS_06047 [Bacillus subtilis subsp. subtilis str. SMY]…
orf0745	0.0470633	0.49531	Membrane-bound serine protease (ClpP class)-like protein [Bacillus selenitireducens MLS10] Membrane-bound serine protease (ClpP class)-like protein [Bacillus selenitireducens MLS10]
orf0747	0.00359925	0.205192	SinR protein [Bacillus thuringiensis serovar israelensis ATCC 35646] SinR protein [Bacillus thuringiensis serovar israelensis ATCC 35646]
orf0748	3.29e-07	0.299864	transcriptional regulator SinR [Bacillus cereus AH187] transcriptional regulator SinR [Bacillus cereus Q1] transcriptional regulator SinR [Bacillus cereus AH187] transcriptional regulator SinR [Bacillus cereus Q1]
orf0749	0.000228776	0.452079	hypothetical protein BselDRAFT_1039 [Bacillus selenitireducens MLS10] hypothetical protein BselDRAFT_1039 [Bacillus selenitireducens MLS10]
orf0756	0.00179914	0.382714	1-hydroxy-2-methyl-2-(E)-butenyl 4-diphosphate synthase [Bacillus selenitireducens MLS10] 1-hydroxy-2-methyl-2-(E)-butenyl 4-diphosphate synthase [Bacillus selenitireducens MLS10]
orf0762	2.54e-06	0.218869	hypothetical protein CAT7_08985 [Carnobacterium sp. AT7] hypothetical protein CAT7_08985 [Carnobacterium sp. AT7]
orf0764	0.000332851	5.1116	Na/Pi-cotransporter II-related protein [Bacillus selenitireducens MLS10] Na/Pi-cotransporter II-related protein [Bacillus selenitireducens MLS10]
orf0767	4.43e-06	0.337261	penicillin-binding protein, transpeptidase [Bacillus selenitireducens MLS10] penicillin-binding protein, transpeptidase [Bacillus selenitireducens MLS10]
orf0771	0.000130038	0.174834	hypothetical protein BselDRAFT_1052 [Bacillus selenitireducens MLS10] hypothetical protein BselDRAFT_1052 [Bacillus selenitireducens MLS10]
orf0772	1.12e-05	0.149448	ribosomal protein L33 [Bacillus selenitireducens MLS10] ribosomal protein L33 [Bacillus selenitireducens MLS10]
orf0773	0.0380934	0.443296	unknown sth
orf0778	2.24e-06	0.458426	hypothetical protein BselDRAFT_1094 [Bacillus selenitireducens MLS10] hypothetical protein BselDRAFT_1094 [Bacillus selenitireducens MLS10]
orf0779	0.000198264	0.252163	protein of unknown function DUF1694 [Bacillus selenitireducens MLS10] protein of unknown function DUF1694 [Bacillus selenitireducens MLS10]
orf0782	0.00048019	0.103848	putative transcriptional regulator [Bacillus selenitireducens MLS10] putative transcriptional regulator [Bacillus selenitireducens MLS10]
orf0783	0.000827077	2.49819	conserved hypothetical protein 245 [Bacillus selenitireducens MLS10] conserved hypothetical protein 245 [Bacillus selenitireducens MLS10]
orf0800	8.2e-06	0.303776	Mn-dependent transcriptional regulator-like protein [Bacillus selenitireducens MLS10] Mn-dependent transcriptional regulator-like protein [Bacillus selenitireducens MLS10]
orf0801	0.00815273	0.382651	glycine cleavage system T protein [Bacillus selenitireducens MLS10] glycine cleavage system T protein [Bacillus selenitireducens MLS10]
orf0803	0.00356595	3.21481	Glycine dehydrogenase (decarboxylating) [Bacillus selenitireducens MLS10] Glycine dehydrogenase (decarboxylating) [Bacillus selenitireducens MLS10]
orf0805	0.000165185	3.0228	hypothetical protein BH2803 [Bacillus halodurans C-125] BH2803 [Bacillus halodurans C-125]
orf0807	1.06e-06	0.297011	peptidase M24 [Geobacillus sp. WCH70] peptidase M24 [Geobacillus sp. WCH70]
orf0815	0.0164318	2.0201	mutants block sporulation after engulfment [Bacillus halodurans C-125] mutants block sporulation after engulfment [Bacillus halodurans C-125]
orf0816	0.000710951	2.09551	mutants block sporulation after engulfment [Bacillus halodurans C-125] mutants block sporulation after engulfment [Bacillus halodurans C-125]
orf0820	5.42e-06	0.456156	Acetyl/propionyl-CoA carboxylase alpha subunit-like protein [Bacillus selenitireducens MLS10] Acetyl/propionyl-CoA carboxylase alpha subunit-like protein [Bacillus selenitireducens MLS10]
orf0827	5.46e-05	0.418514	exodeoxyribonuclease VII, large subunit [Bacillus selenitireducens MLS10] exodeoxyribonuclease VII, large subunit [Bacillus selenitireducens MLS10]
orf0831	6.05e-06	0.326059	RNA-binding S4 domain protein [Bacillus selenitireducens MLS10] RNA-binding S4 domain protein [Bacillus selenitireducens MLS10]
orf0832	0.00523157	2.03227	stage IV sporulation protein B [Bacillus pumilus ATCC 7061] stage IV sporulation protein B [Bacillus pumilus ATCC 7061]
orf0834	0.000142632	0.238777	hypothetical protein B4070_0595 [Bacillus subtilis]
orf0835	0.000265052	0.410712	hypothetical protein Cphy_0936 [Clostridium phytofermentans ISDg] conserved hypothetical protein [Clostridium phytofermentans ISDg]
orf0841	2.89e-05	0.375184	sigma54 specific transcriptional regulator, Fis family [Bacillus selenitireducens MLS10] sigma54 specific transcriptional regulator, Fis family [Bacillus selenitireducens MLS10]
orf0843	0.00537544	0.473967	Leucine dehydrogenase [Bacillus selenitireducens MLS10] Leucine dehydrogenase [Bacillus selenitireducens MLS10]
orf0869	0.0308859	0.444138	transcriptional regulator [Bacillus halodurans C-125] transcriptional regulator [Bacillus halodurans C-125]
orf0874	0.00161435	0.451439	hypothetical protein BselDRAFT_0302 [Bacillus selenitireducens MLS10] hypothetical protein BselDRAFT_0302 [Bacillus selenitireducens MLS10]
orf0876	0.00519688	2.13478	short-chain dehydrogenase/reductase SDR [Bacillus selenitireducens MLS10] short-chain dehydrogenase/reductase SDR [Bacillus selenitireducens MLS10]
orf0877	0.0347147	2.21454	asparagine synthetase (glutamine-hydrolyzing) [Bacillus sp. NRRL B-14911] asparagine synthetase (glutamine-hydrolyzing) [Bacillus sp. NRRL B-14911]
orf0883	6.51e-05	13.7819	Phosphotransferase system IIA components-like protein [Bacillus selenitireducens MLS10] Phosphotransferase system IIA components-like protein [Bacillus selenitireducens MLS10]
orf0886	0.000510028	0.484131	short-chain dehydrogenase/reductase SDR [Bacillus selenitireducens MLS10] short-chain dehydrogenase/reductase SDR [Bacillus selenitireducens MLS10]
orf0887	0.000213916	0.459808	Cof-like hydrolase [Bacillus selenitireducens MLS10] Cof-like hydrolase [Bacillus selenitireducens MLS10]
orf0888	0.00444201	2.95376	PTS system, glucose subfamily, IIA subunit [Bacillus selenitireducens MLS10] PTS system, glucose subfamily, IIA subunit [Bacillus selenitireducens MLS10]
orf0889	0.00155634	3.77473	PTS system, glucose subfamily, IIA subunit [Bacillus selenitireducens MLS10] PTS system, glucose subfamily, IIA subunit [Bacillus selenitireducens MLS10]
orf0892	0.00046736	0.483848	stage II sporulation protein M [Bacillus halodurans C-125] stage II sporulation protein M [Bacillus halodurans C-125]
orf0893	0.000671875	2.08155	unknown sth
orf0894	0.000796145	3.24506	alkyl hydroperoxide reductase/ Thiol specific antioxidant/ Mal allergen [Bacillus selenitireducens MLS10] alkyl hydroperoxide reductase/ Thiol specific antioxidant/ Mal allergen [Bacillus selenitireducens MLS10]
orf0895	5.07e-06	0.307143	hypothetical protein BSG1_08011 [Bacillus sp. SG-1] hypothetical protein BSG1_08011 [Bacillus sp. SG-1]
orf0896	7.48e-05	0.117182	site-specific tyrosine recombinase XerD [Bacillus sp. SG-1] site-specific tyrosine recombinase XerD [Bacillus sp. SG-1]
orf0900	8.41e-06	3.56233	D-alanyl-D-alanine carboxypeptidase (penicilin binding protein) [Geobacillus kaustophilus HTA426] Serine-type D-Ala-D-Ala carboxypeptidase [Geobacillus sp. Y412MC61] D-alanyl-D-alanine carboxypeptidase (penicilin binding protein) [Geobacillus kaustophilus HTA426] Serine-type D-Ala-D-Ala carboxypeptidase [Geobacillus sp. Y412MC61]
orf0905	0.000615291	2.13088	purine nucleoside phosphorylase I, inosine and guanosine-specific [Bacillus selenitireducens MLS10] purine nucleoside phosphorylase I, inosine and guanosine-specific [Bacillus selenitireducens MLS10]
orf0913	0.000119433	0.276102	GTP cyclohydrolase II [Bacillus selenitireducens MLS10] GTP cyclohydrolase II [Bacillus selenitireducens MLS10]
orf0914	0.000641841	0.436459	putative transcriptional regulator [Bacillus selenitireducens MLS10] putative transcriptional regulator [Bacillus selenitireducens MLS10]
orf0923	0.00707395	3.74884	spore maturation protein [Bacillus halodurans C-125] spore maturation protein [Bacillus halodurans C-125]
orf0927	5.72e-05	0.41237	ResB protein required for cytochrome c biosynthesis-like protein [Bacillus selenitireducens MLS10] ResB protein required for cytochrome c biosynthesis-like protein [Bacillus selenitireducens MLS10]
orf0934	9.11e-05	0.452529	D-3-phosphoglycerate dehydrogenase [Bacillus clausii KSM-K16] D-3-phosphoglycerate dehydrogenase [Bacillus clausii KSM-K16]
orf0935	0.000857651	0.310892	putative transcriptional regulator, Crp/Fnr family [Bacillus selenitireducens MLS10] putative transcriptional regulator, Crp/Fnr family [Bacillus selenitireducens MLS10]
orf0940	0.00218011	0.416096	unknown sth
orf0942	0.00129454	0.421058	hypothetical protein BH1610 [Bacillus halodurans C-125] BH1610 [Bacillus halodurans C-125]
orf0943	0.000621008	0.4863	unknown sth
orf0947	7.5e-06	21.7824	putative transcriptional regulator, MerR family [Bacillus selenitireducens MLS10] putative transcriptional regulator, MerR family [Bacillus selenitireducens MLS10]
orf0948	0.000144076	18.3806	adaptor protein [Bacillus clausii KSM-K16] negative regulator of genetic competence [Bacillus clausii KSM-K16]
orf0953	0.00377293	2.82986	germination protein YpeB [Geobacillus sp. WCH70] germination protein YpeB [Geobacillus sp. WCH70]
orf0956	0.00012983	0.458283	1-acyl-sn-glycerol-3-phosphate acyltransferase-like protein [Bacillus selenitireducens MLS10] 1-acyl-sn-glycerol-3-phosphate acyltransferase-like protein [Bacillus selenitireducens MLS10]
orf0957	0.000336437	0.495114	30S ribosomal protein S1 [Bacillus halodurans C-125] 30S ribosomal protein S1 [Bacillus halodurans C-125]
orf0959	0.00165409	2.65109	unknown sth
orf0964	0.0094237	0.318166	hypothetical protein BselDRAFT_0489 [Bacillus selenitireducens MLS10] hypothetical protein BselDRAFT_0489 [Bacillus selenitireducens MLS10]
orf0970	0.000638421	0.272236	histone family protein DNA-binding protein [Bacillus selenitireducens MLS10] histone family protein DNA-binding protein [Bacillus selenitireducens MLS10]
orf0977	3.43e-05	0.4028	nucleoside diphosphate kinase [Geobacillus thermodenitrificans NG80-2] Nucleoside diphosphate kinase [Geobacillus thermodenitrificans NG80-2]
orf0981	1.61e-05	2.01749	Chorismate synthase [Bacillus selenitireducens MLS10] Chorismate synthase [Bacillus selenitireducens MLS10]
orf0982	0.0013159	2.55933	3-dehydroquinate synthase [Bacillus selenitireducens MLS10] 3-dehydroquinate synthase [Bacillus selenitireducens MLS10]
orf0983	0.00373566	2.29387	chorismate mutase [Bacillus selenitireducens MLS10] chorismate mutase [Bacillus selenitireducens MLS10]
orf0984	0.00022079	2.44912	anthranilate synthase component I [Bacillus selenitireducens MLS10] anthranilate synthase component I [Bacillus selenitireducens MLS10]
orf0985	0.000176031	2.50775	anthranilate phosphoribosyltransferase [Bacillus selenitireducens MLS10] anthranilate phosphoribosyltransferase [Bacillus selenitireducens MLS10]
orf0987	2.47e-05	0.384222	tryptophan synthase, beta subunit [Bacillus selenitireducens MLS10] tryptophan synthase, beta subunit [Bacillus selenitireducens MLS10]
orf0989	0.00800057	2.03649	hypothetical protein BH1668 [Bacillus halodurans C-125] BH1668 [Bacillus halodurans C-125]
orf0993	0.000727994	0.329776	QcrA [Bacillus licheniformis ATCC 14580] QcrA [Bacillus licheniformis DSM 13]
orf1001	0.000237281	0.262684	protein of unknown function DUF1405 [Bacillus selenitireducens MLS10] protein of unknown function DUF1405 [Bacillus selenitireducens MLS10]
orf1008	0.0030687	3.68866	Phosphatidylinositol N-acetylglucosaminyltransferase [Bacillus selenitireducens MLS10] Phosphatidylinositol N-acetylglucosaminyltransferase [Bacillus selenitireducens MLS10]
orf1009	0.00324154	2.64022	pantoate--beta-alanine ligase [Bacillus coagulans 36D1] pantoate--beta-alanine ligase [Bacillus coagulans 36D1]
orf1010	0.000111885	3.50021	biotin--acetyl-CoA-carboxylase ligase [Bacillus selenitireducens MLS10] biotin--acetyl-CoA-carboxylase ligase [Bacillus selenitireducens MLS10]
orf1014	0.000192376	0.171325	aspartate 1-decarboxylase [Bacillus selenitireducens MLS10] aspartate 1-decarboxylase [Bacillus selenitireducens MLS10]
orf1029	0.00538849	4.0205	unknown sth
orf1030	0.00417914	2.43951	possible TolB periplamsic protein [Bacillus sp. SG-1] possible TolB periplamsic protein [Bacillus sp. SG-1]
orf1034	0.000298596	2.77322	unknown sth
orf1035	0.000284826	3.22598	hypothetical protein BH1718 [Bacillus halodurans C-125] BH1718 [Bacillus halodurans C-125]
orf1036	1.18e-05	3.53332	hypothetical protein ABC2042 [Bacillus clausii KSM-K16] conserved hypothetical protein [Bacillus clausii KSM-K16]
orf1037	0.00373289	8.22207	unknown sth
orf1039	0.00105968	0.499106	metallophosphoesterase [Bacillus selenitireducens MLS10] metallophosphoesterase [Bacillus selenitireducens MLS10]
orf1041	0.0001054	0.30286	hypothetical protein BH1722 [Bacillus halodurans C-125] BH1722 [Bacillus halodurans C-125]
orf1042	0.00161157	0.140986	putative RNA polymerase sigma factor SigI [Bacillus licheniformis ATCC 14580] putative RNA polymerase sigma factor SigI [Bacillus licheniformis ATCC 14580] RNA polymerase sigma factor [Bacillus licheniformis ATCC 14580] SigI [Bacillus licheniformis DSM 13]
orf1043	0.00227869	0.39016	hypothetical protein Bcoam_16320 [Bacillus coahuilensis m4-4]
orf1048	0.000106674	0.378274	diacylglycerol kinase, catalytic region [Bacillus selenitireducens MLS10] diacylglycerol kinase, catalytic region [Bacillus selenitireducens MLS10]
orf1049	0.000403391	0.0117606	unknown sth
orf1050	3.34e-05	0.00907205	protein of unknown function DUF833 [Bacillus selenitireducens MLS10] protein of unknown function DUF833 [Bacillus selenitireducens MLS10]
orf1053	9.86e-05	0.490974	Uncharacterized protein-like protein [Bacillus selenitireducens MLS10] Uncharacterized protein-like protein [Bacillus selenitireducens MLS10]
orf1058	3.45e-06	0.0228941	molybdopterin oxidoreductase Fe4S4 region [Bacillus selenitireducens MLS10] molybdopterin oxidoreductase Fe4S4 region [Bacillus selenitireducens MLS10]
orf1066	6.53e-05	5.96218	peptide methionine sulfoxide reductase [Bacillus halodurans C-125] peptide methionine sulfoxide reductase [Bacillus halodurans C-125]
orf1067	0.00256653	4.36203	bifunctional methionine sulfoxide reductase A/B protein [Bacillus cereus ATCC 14579] Peptide methionine sulfoxide reductase [Bacillus cereus ATCC 14579]
orf1068	0.000850307	2.10033	ATPase [Dethiobacter alkaliphilus AHT 1] ATPase [Dethiobacter alkaliphilus AHT 1]
orf1075	0.000246235	2.0637	Alpha/beta hydrolase fold-3 domain protein [Bacillus selenitireducens MLS10] Alpha/beta hydrolase fold-3 domain protein [Bacillus selenitireducens MLS10]
orf1078	0.000931659	0.487694	membrane protein-like protein [Bacillus selenitireducens MLS10] membrane protein-like protein [Bacillus selenitireducens MLS10]
orf1087	6.62e-05	0.253471	hypothetical protein Bsph_3237 [Lysinibacillus sphaericus C3-41] Hypothetical yqjT protein [Lysinibacillus sphaericus C3-41]
orf1092	0.00334694	2.08269	1-acylglycerol-3-phosphate O-acyltransferase [Halothermothrix orenii H 168] 1-acylglycerol-3-phosphate O-acyltransferase [Halothermothrix orenii H 168]
orf1093	0.00205749	2.46148	hypothetical protein BH1953 [Bacillus halodurans C-125] BH1953 [Bacillus halodurans C-125]
orf1094	0.00424359	0.4606	hypothetical protein BH1957 [Bacillus halodurans C-125] BH1957 [Bacillus halodurans C-125]
orf1104	0.000872007	0.306974	unknown sth
orf1105	0.00159523	0.472526	nuclease SbcCD, D subunit [Bacillus selenitireducens MLS10] nuclease SbcCD, D subunit [Bacillus selenitireducens MLS10]
orf1112	0.0014627	0.272798	GerBB [Bacillus amyloliquefaciens FZB42] GerBB [Bacillus amyloliquefaciens FZB42]
orf1115	0.00957097	2.40751	hypothetical protein BT9727_2243 [Bacillus thuringiensis serovar konkukian str. 97-27] hypothetical protein BT9727_2243 [Bacillus thuringiensis serovar konkukian str. 97-27]
orf1118	0.00219198	2.10287	hypothetical protein BH1886 [Bacillus halodurans C-125] BH1886 [Bacillus halodurans C-125]
orf1125	0.00185407	2.1602	hypothetical protein B14911_27235 [Bacillus sp. NRRL B-14911] hypothetical protein B14911_27235 [Bacillus sp. NRRL B-14911]
orf1126	0.00291759	3.90694	putative hydrolase YcsE [Bacillus licheniformis ATCC 14580] YcsE [Bacillus licheniformis ATCC 14580] putative hydrolase YcsE [Bacillus licheniformis ATCC 14580] YcsE [Bacillus licheniformis DSM 13]
orf1127	0.000335297	3.81263	putative RNA methylase [Bacillus selenitireducens MLS10] putative RNA methylase [Bacillus selenitireducens MLS10]
orf1134	1.61e-06	0.159105	Phosphatase/phosphohexomutase HAD superfamily [Anoxybacillus flavithermus WK1] Phosphatase/phosphohexomutase HAD superfamily [Anoxybacillus flavithermus WK1]
orf1135	0.000187493	0.274288	hypothetical protein BH1740 [Bacillus halodurans C-125] BH1740 [Bacillus halodurans C-125]
orf1136	0.000558832	0.129104	molybdenum cofactor biosynthesis protein A [Bacillus selenitireducens MLS10] molybdenum cofactor biosynthesis protein A [Bacillus selenitireducens MLS10]
orf1137	2.15e-05	0.417554	hypothetical protein [[Bacillus] selenitireducens]
orf1138	0.000169273	0.388165	HesB/YadR/YfhF-family protein [Bacillus selenitireducens MLS10] HesB/YadR/YfhF-family protein [Bacillus selenitireducens MLS10]
orf1144	4.88e-05	0.344121	putative D-alpha-glycerophosphatase [Bacillus licheniformis ATCC 14580] YkrX [Bacillus licheniformis ATCC 14580] putative D-alpha-glycerophosphatase [Bacillus licheniformis ATCC 14580] YkrX [Bacillus licheniformis DSM 13]
orf1152	2.69e-05	0.499178	DNA topoisomerase [Bacillus selenitireducens MLS10] DNA topoisomerase [Bacillus selenitireducens MLS10]
orf1160	0.000966013	2.14921	ectoine synthase [Bacillus halodurans]
orf1161	0.0172122	3.04252	membrane protein AbrB duplication [Geobacillus sp. WCH70] membrane protein AbrB duplication [Geobacillus sp. WCH70]
orf1162	0.010538	2.5081	beta-lactamase [Bacillus selenitireducens MLS10] beta-lactamase [Bacillus selenitireducens MLS10]
orf1167	0.00441652	0.461231	branched-chain amino acid aminotransferase [Bacillus licheniformis ATCC 14580] branched-chain amino acid aminotransferase [Bacillus licheniformis ATCC 14580] Branched-chain amino acid aminotransferase II [Bacillus licheniformis ATCC 14580] YwaA [Bacillus licheniformis DSM 13]
orf1178	1.85e-05	0.480117	Phosphatidylserine/phosphatidylglycerophosphate/cardioli pin synthase and related enzymes-like protein [Bacillus selenitireducens MLS10] Phosphatidylserine/phosphatidylglycerophosphate/cardiolipin synthase and related enzymes-like protein [Bacillus selenitireducens MLS10]
orf1182	0.000107633	6.64442	argininosuccinate lyase [Bacillus selenitireducens MLS10] argininosuccinate lyase [Bacillus selenitireducens MLS10]
orf1183	0.0011902	8.08124	hypothetical protein BH2146 [Bacillus halodurans C-125] BH2146 [Bacillus halodurans C-125]
orf1184	2.21e-05	26.126	TetR/AcrR family transcriptional regulator [Bacillus halodurans C-125] transcriptional regulator (TetR/AcrR family) [Bacillus halodurans C-125]
orf1197	0.0310139	3.29082	hypothetical protein BH1918 [Bacillus halodurans C-125] BH1918 [Bacillus halodurans C-125]
orf1199	0.0296293	0.308528	hypothetical protein DSM3645_25362 [Blastopirellula marina DSM 3645] hypothetical protein DSM3645_25362 [Blastopirellula marina DSM 3645]
orf1200	0.00144768	0.0210481	carbamoyl-phosphate synthase, small subunit [Bacillus selenitireducens MLS10] carbamoyl-phosphate synthase, small subunit [Bacillus selenitireducens MLS10]
orf1202	0.00131979	5.42814	unknown sth
orf1205	3.68e-06	0.212399	acetylglutamate kinase [Bacillus selenitireducens MLS10] acetylglutamate kinase [Bacillus selenitireducens MLS10]
orf1211	0.000916679	2.90706	unknown sth
orf1212	2.21e-07	0.250628	hypothetical protein BSG1_01325 [Bacillus sp. SG-1] hypothetical protein BSG1_01325 [Bacillus sp. SG-1]
orf1213	0.000236181	0.292453	unknown sth
orf1214	8.89e-05	19.3411	hypothetical protein BSG1_15068 [Bacillus sp. SG-1] hypothetical protein BSG1_15068 [Bacillus sp. SG-1]
orf1215	3.22e-06	3.79583	OsmC family protein [Bacillus selenitireducens MLS10] OsmC family protein [Bacillus selenitireducens MLS10]
orf1216	3.06e-05	4.14249	FAD dependent oxidoreductase [Bacillus cereus subsp. cytotoxis NVH 391-98] FAD dependent oxidoreductase [Bacillus cereus subsp. cytotoxis NVH 391-98]
orf1217	0.000108593	5.28891	unknown sth
orf1218	0.0494846	3.1767	hypothetical protein BH1142 [Bacillus halodurans C-125] BH1142 [Bacillus halodurans C-125]
orf1219	3.32e-06	39.5768	hypothetical protein BSG1_00560 [Bacillus sp. SG-1] hypothetical protein BSG1_00560 [Bacillus sp. SG-1]
orf1220	0.000246109	0.200425	dihydrodipicolinate synthase [Geobacillus sp. Y412MC61] dihydrodipicolinate synthase [Geobacillus sp. Y412MC61]
orf1221	0.000226365	0.416488	GNAT family acetyltransferase [Bacillus pumilus SAFR-032] possible GNAT family acetyltransferase [Bacillus pumilus SAFR-032]
orf1222	1.92e-06	0.0213471	Acetaldehyde dehydrogenase (acetylating) [Bacillus selenitireducens MLS10] Acetaldehyde dehydrogenase (acetylating) [Bacillus selenitireducens MLS10]
orf1223	3.14e-06	0.0148192	pyruvate formate-lyase activating enzyme [Geobacillus sp. WCH70] pyruvate formate-lyase activating enzyme [Geobacillus sp. WCH70]
orf1224	0.00331548	0.317187	amino acid permease family protein [Bacillus anthracis str. Ames] amino acid permease family protein [Bacillus anthracis str. 'Ames Ancestor'] amino acid permease family protein [Bacillus anthracis str. Sterne] COG0531: Amino acid transporters [Bacillus anthracis str. A2012] amino acid permease family protein [Bacillus anthracis str. A0488] amino acid permease family protein [Bacillus anthracis s…
orf1227	0.0090249	0.358723	unknown sth
orf1229	0.000617079	0.364445	unknown sth
orf1232	0.000118055	2.17194	undecaprenyl-phosphate galactose phosphotransferase [Geobacter uraniireducens Rf4] Undecaprenyl-phosphate galactose phosphotransferase [Geobacter uraniireducens Rf4]
orf1233	0.000101477	2.73297	dTDP-4-dehydrorhamnose 3,5-epimerase [Geobacillus stearothermophilus]
orf1234	0.00113893	2.05428	dTDP-glucose 4,6-dehydratase [Geobacillus stearothermophilus]
orf1236	0.000593896	2.09462	UDP-glucose 4-epimerase [Bacillus cereus Q1] UDP-glucose 4-epimerase [Bacillus cereus Q1]
orf1264	2.91e-05	0.236398	hypothetical protein BH3930 [Bacillus halodurans C-125] BH3930 [Bacillus halodurans C-125]
orf1267	0.0212264	2.9374	alpha/beta hydrolase fold [Bacillus weihenstephanensis KBAB4] alpha/beta hydrolase fold [Bacillus weihenstephanensis KBAB4]
orf1268	0.0036464	13.5581	pyruvate, phosphate dikinase [Bacillus selenitireducens MLS10] pyruvate, phosphate dikinase [Bacillus selenitireducens MLS10]
orf1269	0.00638898	4.22706	hypothetical protein B14911_24390 [Bacillus sp. NRRL B-14911] hypothetical protein B14911_24390 [Bacillus sp. NRRL B-14911]
orf1273	0.000555337	14.4446	anaerobic c4-dicarboxylate antiporter, Dcu family [Bacillus selenitireducens MLS10] anaerobic c4-dicarboxylate antiporter, Dcu family [Bacillus selenitireducens MLS10]
orf1275	2.08e-05	0.134599	hypothetical protein CLOHIR_00681 [Clostridium hiranonis DSM 13275] hypothetical protein CLOHIR_00681 [Clostridium hiranonis DSM 13275]
orf1276	0.000547203	50.4352	C4-dicarboxylate transport system (permease small protein) [Bacillus halodurans C-125] C4-dicarboxylate transport system (permease small protein) [Bacillus halodurans C-125]
orf1277	3.89e-06	32.441	C4-dicarboxylate transport system (permease large protein) [Bacillus halodurans C-125] C4-dicarboxylate transport system (permease large protein) [Bacillus halodurans C-125]
orf1278	9.9e-05	4.1257	C4-dicarboxylate transport system (C4-dicarboxylate-binding protein) [Planctomyces maris DSM 8797] C4-dicarboxylate transport system (C4-dicarboxylate-binding protein) [Planctomyces maris DSM 8797]
orf1279	9.66e-06	2.83054	L-aminopeptidase/D-esterase [Bacillus sp. NRRL B-14911] L-aminopeptidase/D-esterase [Bacillus sp. NRRL B-14911]
orf1285	0.00246439	0.376522	hypothetical protein BH1771 [Bacillus halodurans C-125] BH1771 [Bacillus halodurans C-125]
orf1290	4.38e-05	0.396112	unknown sth
orf1292	4.06e-05	2.52558	seryl-tRNA synthetase-like protein [Methanococcus vannielii SB] seryl-tRNA synthetase-like protein [Methanococcus vannielii SB]
orf1293	0.00330715	0.397032	hybrid-endo-beta-1,3-1,4 glucanase [Bacillus halodurans C-125] hybrid-endo-beta-1,3-1,4 glucanase [Bacillus halodurans C-125]
orf1294	9.18e-05	0.324033	sepS16C [Streptococcus suis]
orf1296	4.39e-07	0.336004	hypothetical protein RUMTOR_02152 [Ruminococcus torques ATCC 27756] hypothetical protein RUMTOR_02152 [Ruminococcus torques ATCC 27756]
orf1297	0.000151779	0.41195	hypothetical protein DSY0719 [Desulfitobacterium hafniense Y51] hypothetical protein [Desulfitobacterium hafniense Y51]
orf1298	1.74e-05	0.271901	hypothetical protein EUBSIR_01038 [Eubacterium siraeum DSM 15702] hypothetical protein EUBSIR_01038 [Eubacterium siraeum DSM 15702]
orf1319	4.78e-05	4.64591	hypothetical protein CLOLEP_00637 [Clostridium leptum DSM 753] hypothetical protein CLOLEP_00637 [Clostridium leptum DSM 753]
orf1321	0.00120473	4.99923	alpha amylase, catalytic region [Bacillus selenitireducens MLS10] alpha amylase, catalytic region [Bacillus selenitireducens MLS10]
orf1322	0.000580727	10.1336	Peptidylprolyl isomerase [Bacillus selenitireducens MLS10] Peptidylprolyl isomerase [Bacillus selenitireducens MLS10]
orf1326	7.29e-06	0.0491185	Pyruvate:ferredoxin oxidoreductase and related 2-oxoacid:ferredoxin oxidoreductase gamma subunit-like protein [Bacillus selenitireducens MLS10] Pyruvate:ferredoxin oxidoreductase and related 2-oxoacid:ferredoxin oxidoreductase gamma subunit-like protein [Bacillus selenitireducens MLS10]
orf1327	2.43e-07	0.0887274	Pyruvate:ferredoxin oxidoreductase and related 2-oxoacid:ferredoxin oxidoreductase alpha subunit-like protein [Bacillus selenitireducens MLS10] Pyruvate:ferredoxin oxidoreductase and related 2-oxoacid:ferredoxin oxidoreductase alpha subunit-like protein [Bacillus selenitireducens MLS10]
orf1328	0.000457806	12.7698	conserved hypothetical protein [Geobacillus sp. Y412MC10] conserved hypothetical protein [Geobacillus sp. Y412MC10]
orf1334	5.9e-05	0.346626	AAA ATPase, central domain protein [Bacillus selenitireducens MLS10] AAA ATPase, central domain protein [Bacillus selenitireducens MLS10]
orf1337	0.000567386	0.298467	diacylglycerol kinase, catalytic region [Bacillus selenitireducens MLS10] diacylglycerol kinase, catalytic region [Bacillus selenitireducens MLS10]
orf1344	0.00116148	2.79382	conserved hypothetical protein [Geobacillus sp. WCH70] conserved hypothetical protein [Geobacillus sp. WCH70]
orf1349	0.000173229	0.307184	molybdopterin oxidoreductase [Bacillus selenitireducens MLS10] molybdopterin oxidoreductase [Bacillus selenitireducens MLS10]
orf1350	0.00641161	4.04175	acid-soluble spore protein N [Bacillus halodurans C-125] RecName: Full=Small, acid-soluble spore protein N; Short=SASP N BH2295 [Bacillus halodurans C-125]
orf1351	0.000124922	6.63039	hypothetical protein BH2297 [Bacillus halodurans C-125] BH2297 [Bacillus halodurans C-125]
orf1353	0.000119996	0.365939	hypothetical protein Aflv_1495 [Anoxybacillus flavithermus WK1] Uncharacterized conserved protein [Anoxybacillus flavithermus WK1]
orf1362	0.00295345	2.71105	protein of unknown function DUF985 [Bacillus selenitireducens MLS10] protein of unknown function DUF985 [Bacillus selenitireducens MLS10]
orf1364	0.000384143	2.00269	glyoxalase family protein [Bacillus sp. B14905] glyoxalase family protein [Bacillus sp. B14905]
orf1368	0.000329395	0.498778	PTS family glucitol (Glu) porter component IIA [Bacillus pumilus SAFR-032] PTS family glucitol (glu) porter component IIA [Bacillus pumilus SAFR-032]
orf1371	0.00133377	3.80742	hypothetical protein ABC3237 [Bacillus clausii KSM-K16] conserved hypothetical protein [Bacillus clausii KSM-K16]
orf1380	0.00145895	0.387227	ABC transporter related [Geobacillus sp. WCH70] ABC transporter related [Geobacillus sp. WCH70]
orf1396	0.00212729	0.0427832	formate/nitrite transporter family protein [Clostridium botulinum NCTC 2916] formate/nitrite transporter family protein [Clostridium botulinum NCTC 2916]
orf1397	0.00402008	0.0923464	bifunctional uroporphyrinogen-III methyltransferase/uroporphyrinogen-III synthase [Bacillus cereus subsp. cytotoxis NVH 391-98] uroporphyrin-III C-methyltransferase [Bacillus cereus subsp. cytotoxis NVH 391-98]
orf1398	0.000292473	0.0915315	nitrite reductase [NAD(P)H], small subunit [Bacillus anthracis str. A0442] nitrite reductase [NAD(P)H], small subunit [Bacillus anthracis str. A0465] nitrite reductase [NAD(P)H], small subunit [Bacillus anthracis str. A0442] nitrite reductase [NAD(P)H], small subunit [Bacillus anthracis str. A0465]
orf1399	4.07e-05	0.0124147	nitrite reductase [NAD(P)H], large subunit [Bacillus cereus G9842] nitrite reductase [NAD(P)H], large subunit [Bacillus cereus G9842]
orf1401	1.39e-05	0.396807	hypothetical protein lin0425 [Listeria innocua Clip11262] lin0425 [Listeria innocua]
orf1403	0.0148491	0.366639	hypothetical protein lmo0400 [Listeria monocytogenes EGD-e] hypothetical protein LmonF1_10204 [Listeria monocytogenes Finland 1988] hypothetical protein LmonFR_07264 [Listeria monocytogenes FSL R2-561] lmo0400 [Listeria monocytogenes]
orf1404	0.000191332	0.0410018	PTS system, fructose-specific, IIB component domain protein [Listeria monocytogenes str. 4b H7858] PTS system, fructose-specific, IIB component domain protein [Listeria monocytogenes str. 1/2a F6854] PTS system, fructose-specific, IIB component domain protein [Listeria monocytogenes str. 1/2a F6854] PTS system, fructose-specific, IIB component domain protein [Listeria monocytogenes str. 4b H7858]
orf1405	0.000277973	0.0343213	hypothetical protein CATMIT_02552 [Catenibacterium mitsuokai DSM 15897] hypothetical protein CATMIT_02552 [Catenibacterium mitsuokai DSM 15897]
orf1409	0.00307551	0.297929	PTS family beta-glucoside (glc) porter component IIBCA [Bacillus pumilus SAFR-032] PTS family beta-glucoside (glc) porter component IIBCA [Bacillus pumilus SAFR-032]
orf1412	0.000148039	0.107225	unknown sth
orf1413	0.000379493	0.0985348	transcriptional regulator, TetR family [Dethiobacter alkaliphilus AHT 1] transcriptional regulator, TetR family [Dethiobacter alkaliphilus AHT 1]
orf1414	0.00670135	0.302306	hypothetical protein BH2733 [Bacillus halodurans C-125] BH2733 [Bacillus halodurans C-125]
orf1415	0.00108306	0.320551	unknown sth
orf1416	0.000276931	0.497075	unknown sth
orf1426	0.000132623	2.4592	O-sialoglycoprotein endopeptidase [Bacillus selenitireducens MLS10] O-sialoglycoprotein endopeptidase [Bacillus selenitireducens MLS10]
orf1428	2.58e-07	0.238362	Molybdenum cofactor biosynthesis enzyme-like protein [Bacillus selenitireducens MLS10] Molybdenum cofactor biosynthesis enzyme-like protein [Bacillus selenitireducens MLS10]
orf1429	0.00155192	0.353757	AT-rich DNA-binding protein-like protein [Bacillus selenitireducens MLS10] AT-rich DNA-binding protein-like protein [Bacillus selenitireducens MLS10]
orf1434	0.00185699	2.20794	ABC transporter, transmembrane region, type 1 [Bacillus selenitireducens MLS10] ABC transporter, transmembrane region, type 1 [Bacillus selenitireducens MLS10]
orf1435	0.00319054	2.1715	spermidine/putrescine transport ATP-binding protein pota [Candidatus Pelagibacter ubique HTCC1002] spermidine/putrescine transport ATP-binding protein pota [Candidatus Pelagibacter ubique HTCC1002]
orf1437	0.000110455	9.62698	HAD-superfamily hydrolase, subfamily IA, variant 3 [Geobacillus sp. Y412MC10] HAD-superfamily hydrolase, subfamily IA, variant 3 [Geobacillus sp. Y412MC10]
orf1439	0.000692272	0.384093	YqhQ [Bacillus sp. NRRL B-14911] YqhQ [Bacillus sp. NRRL B-14911]
orf1440	0.000800416	0.297539	YknY [Bacillus amyloliquefaciens FZB42] YknY [Bacillus amyloliquefaciens FZB42]
orf1443	4.92e-05	0.340916	ABC transporter, periplasmic substrate-binding protein [Syntrophomonas wolfei subsp. wolfei str. Goettingen] ABC transporter, periplasmic substrate-binding protein [Syntrophomonas wolfei subsp. wolfei str. Goettingen]
orf1444	1.57e-06	0.114965	hypothetical protein EF1508 [Enterococcus faecalis V583] hypothetical protein EF_1508 [Enterococcus faecalis V583]
orf1445	0.004001	0.248668	transposase of IS641 [Bacillus halodurans]
orf1446	0.000140079	0.155884	unknown sth
orf1447	0.000272893	0.140794	unknown sth
orf1451	8.38e-05	0.471404	PadR-like family transcriptional regulator [Alkaliphilus metalliredigens QYMF] transcriptional regulator, PadR-like family [Alkaliphilus metalliredigens QYMF]
orf1452	8.8e-05	0.482347	hypothetical protein Amet_1586 [Alkaliphilus metalliredigens QYMF] conserved hypothetical protein 245 [Alkaliphilus metalliredigens QYMF]
orf1454	0.00106197	0.1756	Rhodanese domain protein [Bacillus selenitireducens MLS10] Rhodanese domain protein [Bacillus selenitireducens MLS10]
orf1455	0.00533777	0.434527	unknown sth
orf1460	0.000900986	0.386374	hypothetical protein lp_1931 [Lactobacillus plantarum WCFS1] unknown [Lactobacillus plantarum WCFS1]
orf1466	0.000431814	0.137156	N-acetylmuramic acid-6-phosphate etherase [Bacillus halodurans C-125] RecName: Full=N-acetylmuramic acid 6-phosphate etherase; AltName: Full=MurNAc-6-P etherase BH3575 [Bacillus halodurans C-125]
orf1468	6.8e-06	0.400776	unknown sth
orf1469	4.3e-06	0.364298	AraC/XylS family transcriptional regulator [Bacillus clausii KSM-K16] AraC/XylS family transcriptional regulator [Bacillus clausii KSM-K16]
orf1473	0.0010115	2.97586	Choline dehydrogenase [Bacillus selenitireducens MLS10] Choline dehydrogenase [Bacillus selenitireducens MLS10]
orf1474	0.00019391	2.77157	glycine betaine aldehyde dehydrogenase [Halobacillus dabanensis]
orf1478	0.000260506	2.79717	binding-protein dependent transport system inner membrane protein [Bacillus licheniformis ATCC 14580] YurN [Bacillus licheniformis ATCC 14580] Binding-protein-dependent transport systems inner membrane component [Bacillus licheniformis ATCC 14580] YurN [Bacillus licheniformis DSM 13]
orf1480	1.97e-05	3.34514	sucrose-6-phosphate hydrolase [Thermoanaerobacter sp. X514] sucrose-6-phosphate hydrolase [Thermoanaerobacter sp. X514]
orf1485	1.79e-05	0.278224	hypothetical protein BRYFOR_02095 [Bryantella formatexigens DSM 14469] hypothetical protein BRYFOR_02095 [Bryantella formatexigens DSM 14469]
orf1486	5.81e-05	0.47136	hypothetical protein ROSEINA2194_00544 [Roseburia inulinivorans DSM 16841]
orf1489	0.000443569	0.311937	unknown sth
orf1490	0.000118361	0.42569	transposase of IS641 [Bacillus halodurans]
orf1494	7.38e-05	10.0277	unknown sth
orf1495	7.14e-06	14.3633	unknown sth
orf1496	0.0161482	2.2421	nickel ABC transporter (nickel-binding protein) [Bacillus halodurans C-125] nickel ABC transporter (nickel-binding protein) [Bacillus halodurans C-125]
orf1506	1.75e-05	0.27187	ferrichrome-binding periplasmic protein [Bacillus sp. SG-1] ferrichrome-binding periplasmic protein [Bacillus sp. SG-1]
orf1508	1.61e-05	4.38881	hypothetical protein DSY4854 [Desulfitobacterium hafniense Y51] hypothetical protein [Desulfitobacterium hafniense Y51]
orf1509	5.77e-05	7.07235	transcriptional regulator [Oceanobacillus iheyensis HTE831] transcriptional regulator (GntR family) [Oceanobacillus iheyensis HTE831]
orf1510	8.66e-06	5.46538	unknown sth
orf1515	0.000576051	13.9052	hypothetical protein BH3345 [Bacillus halodurans C-125] BH3345 [Bacillus halodurans C-125]
orf1516	0.00432864	13.7164	unknown sth
orf1522	0.000850857	0.486222	unknown sth
orf1525	1.88e-06	0.0604829	unknown sth
orf1526	0.00015044	0.176335	unknown sth
orf1527	1.15e-05	0.360421	unknown sth
orf1531	0.000467235	2.02962	67 kDa myosin-cross-reactive antigen family protein [Alkaliphilus metalliredigens QYMF] 67 kDa myosin-cross-reactive antigen family protein [Alkaliphilus metalliredigens QYMF]
orf1537	0.000499393	2.05837	methionyl aminopeptidase (peptidase M) [Geobacillus thermodenitrificans NG80-2] methionine aminopeptidase, type I [Geobacillus sp. G11MC16] Methionyl aminopeptidase (peptidase M) [Geobacillus thermodenitrificans NG80-2] methionine aminopeptidase, type I [Geobacillus sp. G11MC16]
orf1547	0.000512813	0.33056	unknown sth
orf1548	0.000512143	0.266608	major facilitator (MFS) superfamily protein [Bacillus clausii KSM-K16] major facilitator (MFS) superfamily protein [Bacillus clausii KSM-K16]
orf1552	0.00163328	2.0879	alkaline phosphatase [Bacillus halodurans C-125] alkaline phosphatase [Bacillus halodurans C-125]
orf1558	2.29e-06	0.130456	transcriptional regulator [Bacillus halodurans C-125] transcriptional regulator [Bacillus halodurans C-125]
orf1569	6.96e-05	2.09557	glycoside hydrolase family 3 domain protein [Geobacillus sp. Y412MC10] glycoside hydrolase family 3 domain protein [Geobacillus sp. Y412MC10]
orf1572	0.000689727	0.380038	hypothetical membrane protein [Bacillus pumilus ATCC 7061] hypothetical membrane protein [Bacillus pumilus ATCC 7061]
orf1573	0.002244	0.200167	unknown sth
orf1574	0.00135834	0.486118	fumarylacetoacetate (FAA) hydrolase [Paenibacillus sp. JDR-2] fumarylacetoacetate (FAA) hydrolase [Paenibacillus sp. JDR-2]
orf1586	0.0202749	2.16855	hypothetical protein BH0760 [Bacillus halodurans C-125] RecName: Full=Putative transthyretin-like protein BH0760 BH0760 [Bacillus halodurans C-125]
orf1591	1.42e-05	7.62843	hypothetical protein B14911_24516 [Bacillus sp. NRRL B-14911] hypothetical protein B14911_24516 [Bacillus sp. NRRL B-14911]
orf1593	0.000382232	0.236283	oligopeptide transport ATP-binding protein AppF [Bacillus pumilus ATCC 7061] oligopeptide transport ATP-binding protein AppF [Bacillus pumilus ATCC 7061]
orf1595	0.00142605	0.499646	oligopeptide ABC transporter (permease) [Bacillus licheniformis ATCC 14580] AppB [Bacillus licheniformis ATCC 14580] oligopeptide ABC transporter (permease) [Bacillus licheniformis ATCC 14580] AppB [Bacillus licheniformis DSM 13]
orf1600	0.000289934	0.338803	hypothetical protein BAME_03410 [Bacillus sp. M 2-6]
orf1602	0.00536659	2.00375	hypothetical protein BL01378 [Bacillus licheniformis ATCC 14580] hypothetical protein BLi04342 [Bacillus licheniformis ATCC 14580] hypothetical protein BL01378 [Bacillus licheniformis ATCC 14580] putative protein [Bacillus licheniformis DSM 13]
orf1603	1.09e-06	0.259944	protein of unknown function DUF438 [Bacillus selenitireducens MLS10] protein of unknown function DUF438 [Bacillus selenitireducens MLS10]
orf1605	0.000956473	0.441819	sigma-70 region 2 domain protein [Bacillus selenitireducens MLS10] sigma-70 region 2 domain protein [Bacillus selenitireducens MLS10]
orf1607	0.00165515	3.7045	hypothetical protein Psyc_0156 [Psychrobacter arcticus 273-4] conserved hypothetical protein [Psychrobacter arcticus 273-4]
orf1617	5.74e-05	2.27392	NAD(P)H nitroreductase [Bacillus halodurans C-125] NAD(P)H nitroreductase [Bacillus halodurans C-125]
orf1619	2.8e-05	2.09	response regulator receiver protein [Bacillus selenitireducens MLS10] response regulator receiver protein [Bacillus selenitireducens MLS10]
orf1620	0.000604123	2.50824	diguanylate cyclase with PAS/PAC sensor [Bacillus selenitireducens MLS10] diguanylate cyclase with PAS/PAC sensor [Bacillus selenitireducens MLS10]
orf1621	0.0170188	2.18468	GMP synthase PP-ATPase domain/subunit-like protein [Bacillus selenitireducens MLS10] GMP synthase PP-ATPase domain/subunit-like protein [Bacillus selenitireducens MLS10]
orf1626	4.11e-05	0.342404	transposase (23) [Bacillus sp. SG-1] transposase (23) [Bacillus sp. SG-1]
orf1628	0.000249787	0.125153	hypothetical protein OB2103 [Oceanobacillus iheyensis HTE831] hypothetical protein [Oceanobacillus iheyensis HTE831]
orf1630	0.000101542	3.67391	conserved hypothetical protein [Bacillus cereus H3081.97] conserved hypothetical protein [Bacillus cereus H3081.97]
orf1634	2.38e-05	2.28949	transcriptional regulator (LysR family) protein [Bacillus sp. B14905] transcriptional regulator (LysR family) protein [Bacillus sp. B14905]
orf1636	0.0249435	2.07283	cyclic nucleotide-binding protein [Bacillus selenitireducens MLS10] cyclic nucleotide-binding protein [Bacillus selenitireducens MLS10]
orf1638	0.000139725	0.312587	unknown sth
orf1642	0.0471531	2.06733	phosphoribosylaminoimidazole carboxylase, catalytic subunit [Exiguobacterium sp. AT1b] phosphoribosylaminoimidazole carboxylase, catalytic subunit [Exiguobacterium sp. AT1b]
orf1643	0.0142951	3.75949	phosphoribosylaminoimidazole carboxylase, ATPase subunit [Geobacillus sp. WCH70] phosphoribosylaminoimidazole carboxylase, ATPase subunit [Geobacillus sp. WCH70]
orf1644	0.0316116	2.57483	adenylosuccinate lyase [Bacillus halodurans C-125] adenylosuccinate lyase [Bacillus halodurans C-125]
orf1645	0.00753795	2.57258	Phosphoribosylaminoimidazolesuccinocarboxamide synthase [Bacillus selenitireducens MLS10] Phosphoribosylaminoimidazolesuccinocarboxamide synthase [Bacillus selenitireducens MLS10]
orf1646	0.0241976	2.74308	diguanylate cyclase/phosphodiesterase with GAF sensor [Bacillus selenitireducens MLS10] diguanylate cyclase/phosphodiesterase with GAF sensor [Bacillus selenitireducens MLS10]
orf1647	0.04719	2.25304	ABC transporter, transmembrane region, type 1 [Bacillus selenitireducens MLS10] ABC transporter, transmembrane region, type 1 [Bacillus selenitireducens MLS10]
orf1648	0.00547973	2.1109	ABC transporter, transmembrane region, type 1 [Bacillus selenitireducens MLS10] ABC transporter, transmembrane region, type 1 [Bacillus selenitireducens MLS10]
orf1649	0.000760983	2.24812	FAD-dependent pyridine nucleotide-disulphide oxidoreductase [Bacillus selenitireducens MLS10] FAD-dependent pyridine nucleotide-disulphide oxidoreductase [Bacillus selenitireducens MLS10]
orf1650	0.00326289	2.21378	NADH dehydrogenase [Bacillus selenitireducens MLS10] NADH dehydrogenase [Bacillus selenitireducens MLS10]
orf1651	0.00101289	2.25064	Folate-dependent phosphoribosylglycinamide formyltransferase PurN-like protein [Bacillus selenitireducens MLS10] Folate-dependent phosphoribosylglycinamide formyltransferase PurN-like protein [Bacillus selenitireducens MLS10]
orf1661	0.000268801	20.9882	ATPase AAA-2 domain protein [Geobacillus sp. WCH70] ATPase AAA-2 domain protein [Geobacillus sp. WCH70]
orf1662	0.000345265	6.15685	L-proline 4-hydroxylase [Bacillus clausii KSM-K16] L-proline 4-hydroxylase [Bacillus clausii KSM-K16]
orf1668	0.00492701	2.38588	iron(III)-binding periplasmic protein precursor [Clostridium tetani E88] iron(III)-binding periplasmic protein precursor [Clostridium tetani E88]
orf1672	0.000658012	0.318801	unknown sth
orf1673	0.000530144	2.44382	hypothetical protein BH3483 [Bacillus halodurans C-125] BH3483 [Bacillus halodurans C-125]
orf1676	0.000276808	2.08587	BioY protein [Bacillus selenitireducens MLS10] BioY protein [Bacillus selenitireducens MLS10]
orf1679	0.0003481	0.482164	unknown sth
orf1682	4.32e-05	0.217582	Tripartite ATP-independent periplasmic transporter, DctQ component [Bacillus selenitireducens MLS10] Tripartite ATP-independent periplasmic transporter, DctQ component [Bacillus selenitireducens MLS10]
orf1684	0.000902085	2.4417	acetyl-CoA synthetase [Bacillus halodurans C-125] acetyl-CoA synthetase [Bacillus halodurans C-125]
orf1687	0.000896263	3.24015	ABC transporter, substrate-binding protein, aliphatic sulphonates [Burkholderia cenocepacia AU 1054] aliphatic sulfonate ABC transporter periplasmic ligand-binding protein [Burkholderia cenocepacia HI2424] ABC transporter, substrate-binding protein, aliphatic sulphonates [Burkholderia cenocepacia AU 1054] aliphatic sulfonates family ABC transporter, periplsmic ligand-binding protein [Burkholderia…
orf1688	7.24e-05	3.32106	O-acetylhomoserine (thiol)-lyase (O-acetylhomoserinesulfhydrylase) (OAH sulfhydrylase) (Homocysteine synthase) [Thermomicrobium roseum DSM 5159] O-acetylhomoserine (thiol)-lyase (O-acetylhomoserinesulfhydrylase) (OAH sulfhydrylase) (Homocysteine synthase) [Thermomicrobium roseum DSM 5159]
orf1689	0.000121844	5.58959	conserved hypothetical protein [Bacillus selenitireducens MLS10] conserved hypothetical protein [Bacillus selenitireducens MLS10]
orf1690	0.000196892	0.417891	regulatory protein, TetR [Bacillus selenitireducens MLS10] regulatory protein, TetR [Bacillus selenitireducens MLS10]
orf1695	0.0435845	2.46866	sodium-dependent citrate transporter (symport system) [Bacillus sp. SG-1] sodium-dependent citrate transporter (symport system) [Bacillus sp. SG-1]
orf1698	0.0110053	0.44122	two-component sensor histidine kinase [Bacillus sp. SG-1] two-component sensor histidine kinase [Bacillus sp. SG-1]
orf1699	0.0216678	2.6919	ABC transporter related [Bacillus coagulans 36D1] ABC transporter related [Bacillus coagulans 36D1]
orf1700	0.0333982	2.02754	hypothetical protein BSU03370 [Bacillus subtilis subsp. subtilis str. 168] hypothetical protein Bsubs1_01883 [Bacillus subtilis subsp. subtilis str. 168] hypothetical protein BsubsN3_01891 [Bacillus subtilis subsp. subtilis str. NCIB 3610] hypothetical protein BsubsJ_01878 [Bacillus subtilis subsp. subtilis str. JH642] hypothetical protein BsubsS_01909 [Bacillus subtilis subsp. subtilis str. SMY]…
orf1701	0.0201944	2.6384	DHHA2 domain protein [Bacillus selenitireducens MLS10] DHHA2 domain protein [Bacillus selenitireducens MLS10]
orf1706	0.000244573	0.26697	hypothetical protein ABC1019 [Bacillus clausii KSM-K16] conserved hypothetical protein [Bacillus clausii KSM-K16]
orf1709	0.00210867	0.342253	unknown sth
orf1710	0.00408796	0.40229	response regulator aspartate phosphatase [Bacillus licheniformis ATCC 14580] hypothetical protein BLi03406 [Bacillus licheniformis ATCC 14580] response regulator aspartate phosphatase [Bacillus licheniformis ATCC 14580] putative protein [Bacillus licheniformis DSM 13]
orf1721	0.0030418	2.17017	hypothetical protein ABC0701 [Bacillus clausii KSM-K16] conserved hypothetical protein [Bacillus clausii KSM-K16]
orf1722	0.000442252	2.92054	unknown sth
orf1724	0.0210807	2.00465	unknown sth
orf1729	0.00859321	0.330363	conserved hypothetical protein [Geobacillus sp. WCH70] conserved hypothetical protein [Geobacillus sp. WCH70]
orf1730	0.00322159	0.484873	glutaminase [Bacillus halodurans C-125] RecName: Full=Glutaminase 1 glutaminase [Bacillus halodurans C-125]
orf1734	0.00179881	4.88163	unknown sth
orf1740	0.000150464	0.395521	transposase, IS605 OrfB family [Bacillus selenitireducens MLS10] transposase, IS605 OrfB family [Bacillus selenitireducens MLS10]
orf1741	4.85e-06	0.222124	permease-like protein [Bacillus selenitireducens MLS10] permease-like protein [Bacillus selenitireducens MLS10]
orf1743	0.0029215	2.28426	hypothetical protein BH2605 [Bacillus halodurans C-125] BH2605 [Bacillus halodurans C-125]
orf1749	0.0241558	0.458454	pantetheine-phosphate adenylyltransferase [Geobacillus sp. Y412MC61] pantetheine-phosphate adenylyltransferase [Geobacillus sp. Y412MC61]
orf1753	0.00162636	2.45661	unknown sth
orf1756	0.000127209	0.237272	hypothetical protein BselDRAFT_2870 [Bacillus selenitireducens MLS10] hypothetical protein BselDRAFT_2870 [Bacillus selenitireducens MLS10]
orf1757	0.00455818	0.174656	2-dehydropantoate 2-reductase [Bacillus selenitireducens MLS10] 2-dehydropantoate 2-reductase [Bacillus selenitireducens MLS10]
orf1758	0.000881024	0.338853	hypothetical protein B14911_11437 [Bacillus sp. NRRL B-14911] hypothetical protein B14911_11437 [Bacillus sp. NRRL B-14911]
orf1761	0.000195319	0.167846	S-adenosylmethionine-dependent methyltransferase involved in cell envelope biogenesis-like protein [Bacillus selenitireducens MLS10] S-adenosylmethionine-dependent methyltransferase involved in cell envelope biogenesis-like protein [Bacillus selenitireducens MLS10]
orf1764	0.000754891	2.08075	stage V sporulation protein (soprulation specific penicillin-binding protein) (spore cortex) [Bacillus halodurans C-125] stage V sporulation protein (soprulation specific penicillin-binding protein) (spore cortex) [Bacillus halodurans C-125]
orf1774	0.000233596	2.42911	Uncharacterized protein-like protein [Bacillus selenitireducens MLS10] Uncharacterized protein-like protein [Bacillus selenitireducens MLS10]
orf1779	0.00305945	0.311743	sporulation sigma factor SigE [Bacillus clausii KSM-K16] DNA-directed RNA polymerase sigma-29 factor sigma-E [Bacillus clausii KSM-K16]
orf1782	0.000430108	0.349695	Group II intron, maturase-specific domain protein [Bacillus selenitireducens MLS10] Group II intron, maturase-specific domain protein [Bacillus selenitireducens MLS10]
orf1789	0.000357564	0.335415	cytochrome oxidase assembly [Bacillus selenitireducens MLS10] cytochrome oxidase assembly [Bacillus selenitireducens MLS10]
orf1792	0.0205075	5.41302	Cytochrome-c oxidase [Bacillus selenitireducens MLS10] Cytochrome-c oxidase [Bacillus selenitireducens MLS10]
orf1793	0.00292789	4.20369	Aspartate carbamoyltransferase catalytic chain-like protein [Bacillus selenitireducens MLS10] Aspartate carbamoyltransferase catalytic chain-like protein [Bacillus selenitireducens MLS10]
orf1794	0.000380835	3.67674	dihydroorotase (DHOase) [Bacillus pumilus ATCC 7061] dihydroorotase (DHOase) [Bacillus pumilus ATCC 7061]
orf1795	0.00349248	4.10223	carbamoyl phosphate synthase small subunit [Bacillus halodurans C-125] RecName: Full=Carbamoyl-phosphate synthase pyrimidine-specific small chain; AltName: Full=Carbamoyl-phosphate synthetase glutamine chain carbamoyl-phosphate synthetase (glutaminase subunit) [Bacillus halodurans C-125]
orf1796	0.000182972	2.53764	carbamoyl phosphate synthase large subunit [Bacillus halodurans C-125] RecName: Full=Carbamoyl-phosphate synthase pyrimidine-specific large chain; AltName: Full=Carbamoyl-phosphate synthetase ammonia chain carbamoyl-phosphate synthetase (catalytic subunit) [Bacillus halodurans C-125]
orf1797	0.00303033	2.46113	dihydroorotate dehydrogenase electron transfer subunit [Bacillus weihenstephanensis KBAB4] oxidoreductase FAD/NAD(P)-binding domain protein [Bacillus weihenstephanensis KBAB4]
orf1798	0.00111198	2.45597	dihydroorotate dehydrogenase 1B [Geobacillus kaustophilus HTA426] RecName: Full=Dihydroorotate dehydrogenase; AltName: Full=Dihydroorotate oxidase; AltName: Full=DHOdehase; Short=DHODase; Short=DHOD dihydroorotate dehydrogenase, catalytic subunit (dihydroorotate oxidase) [Geobacillus kaustophilus HTA426]
orf1802	0.00867005	0.386223	S-layer domain protein [Bacillus selenitireducens MLS10] S-layer domain protein [Bacillus selenitireducens MLS10]
orf1806	5.62e-07	0.41773	capsular exopolysaccharide family [Bacillus selenitireducens MLS10] capsular exopolysaccharide family [Bacillus selenitireducens MLS10]
orf1818	0.000511719	2.4782	unknown sth
orf1830	9.16e-06	0.0298991	Calcium/calmodulin-dependent protein kinase [Bacillus selenitireducens MLS10] Calcium/calmodulin-dependent protein kinase [Bacillus selenitireducens MLS10]
orf1831	0.00221474	6.3029	NADPH:quinone oxidoreductase [Geobacillus kaustophilus HTA426] NADPH:quinone oxidoreductase [Geobacillus kaustophilus HTA426]
orf1832	3.81e-06	4.63685	kinase-associated protein B [Bacillus sp. SG-1] kinase-associated protein B [Bacillus sp. SG-1]
orf1836	0.000124543	2.37372	Ribulose-phosphate 3-epimerase [Bacillus selenitireducens MLS10] Ribulose-phosphate 3-epimerase [Bacillus selenitireducens MLS10]
orf1848	0.000871754	0.434531	Ribonuclease H [Geobacillus sp. WCH70] Ribonuclease H [Geobacillus sp. WCH70]
orf1863	0.00483445	0.486171	tRNA (guanine-N1)-methyltransferase [Bacillus selenitireducens MLS10] tRNA (guanine-N1)-methyltransferase [Bacillus selenitireducens MLS10]
orf1869	0.00270755	2.74027	conserved hypothetical protein [Bacillus selenitireducens MLS10] conserved hypothetical protein [Bacillus selenitireducens MLS10]
orf1870	0.000198545	2.2063	succinyl-CoA synthetase, beta subunit [Bacillus selenitireducens MLS10] succinyl-CoA synthetase, beta subunit [Bacillus selenitireducens MLS10]
orf1871	0.00222376	2.07641	succinyl-CoA synthetase, alpha subunit [Bacillus selenitireducens MLS10] succinyl-CoA synthetase, alpha subunit [Bacillus selenitireducens MLS10]
orf1872	0.00772122	2.29235	DNA protecting protein DprA [Bacillus selenitireducens MLS10] DNA protecting protein DprA [Bacillus selenitireducens MLS10]
orf1878	0.00446128	2.18527	response regulator receiver protein [Bacillus selenitireducens MLS10] response regulator receiver protein [Bacillus selenitireducens MLS10]
orf1880	0.000492482	2.55956	flagellar hook-basal body complex subunit FliE [Bacillus selenitireducens MLS10] flagellar hook-basal body complex subunit FliE [Bacillus selenitireducens MLS10]
orf1881	0.00046248	2.22075	flagellar M-ring protein FliF [Bacillus selenitireducens MLS10] flagellar M-ring protein FliF [Bacillus selenitireducens MLS10]
orf1882	0.00141765	2.91901	flagellar motor switch protein FliG [Bacillus selenitireducens MLS10] flagellar motor switch protein FliG [Bacillus selenitireducens MLS10]
orf1883	0.000252771	3.42923	Flagellar biosynthesis pathway component FlhB-like protein [Bacillus selenitireducens MLS10] Flagellar biosynthesis pathway component FlhB-like protein [Bacillus selenitireducens MLS10]
orf1903	0.00517221	2.05927	1-deoxy-D-xylulose-5-phosphate reductoisomerase [Bacillus selenitireducens MLS10] 1-deoxy-D-xylulose-5-phosphate reductoisomerase [Bacillus selenitireducens MLS10]
orf1904	0.00185519	2.02992	Cobyrinic acid a,c-diamide synthase [Bacillus selenitireducens MLS10] Cobyrinic acid a,c-diamide synthase [Bacillus selenitireducens MLS10]
orf1913	2.57e-06	0.332276	Pseudouridine synthase-like protein [Bacillus selenitireducens MLS10] Pseudouridine synthase-like protein [Bacillus selenitireducens MLS10]
orf1925	0.000234328	2.3162	hypothetical protein BH2397 [Bacillus halodurans C-125] RecName: Full=Translocation-enhancing protein tepA BH2397 [Bacillus halodurans C-125]
orf1926	2.45e-05	0.486826	DNA segregation ATPase FtsK/SpoIIIE and related protein-like protein [Bacillus selenitireducens MLS10] DNA segregation ATPase FtsK/SpoIIIE and related protein-like protein [Bacillus selenitireducens MLS10]
orf1932	0.000174487	0.423869	hypothetical protein BSG1_21275 [Bacillus sp. SG-1] hypothetical protein BSG1_21275 [Bacillus sp. SG-1]
orf1934	8.19e-05	0.316566	hypothetical protein BselDRAFT_0688 [Bacillus selenitireducens MLS10] hypothetical protein BselDRAFT_0688 [Bacillus selenitireducens MLS10]
orf1935	3.59e-06	0.348822	Uncharacterized protein-like protein [Bacillus selenitireducens MLS10] Uncharacterized protein-like protein [Bacillus selenitireducens MLS10]
orf1940	1.79e-06	3.5806	unknown sth
orf1943	2.59e-06	4.65044	conserved hypothetical protein [Bacillus pumilus ATCC 7061] conserved hypothetical protein [Bacillus pumilus ATCC 7061]
orf1944	0.000338805	3.86954	CDP-diacylglycerol--glycerol-3-phosphate 3-phosphatidyltransferase [Bacillus selenitireducens MLS10] CDP-diacylglycerol--glycerol-3-phosphate 3-phosphatidyltransferase [Bacillus selenitireducens MLS10]
orf1950	3.52e-06	0.278554	Stage V sporulation protein S [Bacillus selenitireducens MLS10] Stage V sporulation protein S [Bacillus selenitireducens MLS10]
orf1954	0.000258299	0.219105	tRNA delta(2)-isopentenylpyrophosphate transferase [Bacillus halodurans C-125] RecName: Full=tRNA delta(2)-isopentenylpyrophosphate transferase; Short=IPP transferase; AltName: Full=Isopentenyl-diphosphate:tRNA isopentenyltransferase; Short=IPTase; Short=IPPT tRNA isopentenylpyrophosphate transferase [Bacillus halodurans C-125]
orf1961	0.00381845	2.93882	Glutamate--ammonia ligase [Bacillus selenitireducens MLS10] Glutamate--ammonia ligase [Bacillus selenitireducens MLS10]
orf1965	0.000786754	4.03635	ATP-binding region, ATPase domain protein [Bacillus selenitireducens MLS10] ATP-binding region, ATPase domain protein [Bacillus selenitireducens MLS10]
orf1966	0.00765422	3.42028	anti-sigma-factor antagonist [Bacillus selenitireducens MLS10] anti-sigma-factor antagonist [Bacillus selenitireducens MLS10]
orf1967	0.0152496	2.65804	anti-sigma-factor antagonist [Bacillus selenitireducens MLS10] anti-sigma-factor antagonist [Bacillus selenitireducens MLS10]
orf1968	0.00268434	6.35779	PemK family protein [Bacillus selenitireducens MLS10] PemK family protein [Bacillus selenitireducens MLS10]
orf1969	0.000594406	2.27603	Serine phosphatase RsbU regulator of sigma subunit-like protein [Bacillus selenitireducens MLS10] Serine phosphatase RsbU regulator of sigma subunit-like protein [Bacillus selenitireducens MLS10]
orf1970	0.00043799	2.44429	putative anti-sigma regulatory factor, serine/threonine protein kinase [Bacillus selenitireducens MLS10] putative anti-sigma regulatory factor, serine/threonine protein kinase [Bacillus selenitireducens MLS10]
orf1974	0.00101151	0.426204	putative transcriptional regulator, CopG family [Bacillus selenitireducens MLS10] putative transcriptional regulator, CopG family [Bacillus selenitireducens MLS10]
orf1976	0.00584082	2.32121	hypothetical protein BH0519 [Bacillus halodurans C-125] BH0519 [Bacillus halodurans C-125]
orf1980	5.65e-05	0.14692	ornithine aminotransferase [Bacillus selenitireducens MLS10] ornithine aminotransferase [Bacillus selenitireducens MLS10]
orf1982	4.43e-07	0.125244	ABC transporter ATP-binding protein [Bacillus halodurans C-125] ABC transporter (ATP-binding protein) [Bacillus halodurans C-125]
orf1983	5.91e-06	0.0272957	unknown sth
orf1984	0.000402624	0.0319099	cytochrome c oxidase subunit II [Bacillus halodurans C-125] cytochrome c oxidase subunit II [Bacillus halodurans C-125]
orf1985	0.000119451	0.0329814	cytochrome c oxidase (b(o/a)3-type) chain I [Geobacillus kaustophilus HTA426] cytochrome c oxidase (b(o/a)3-type) chain I [Geobacillus kaustophilus HTA426]
orf2006	4e-05	0.332115	CrcB protein [Bacillus selenitireducens MLS10] CrcB protein [Bacillus selenitireducens MLS10]
orf2010	0.00116159	0.361228	unknown sth
orf2016	0.00499073	7.74343	Cold-shock protein, DNA-binding [Bacillus selenitireducens MLS10] Cold-shock protein, DNA-binding [Bacillus selenitireducens MLS10]
orf2020	0.00825579	0.483674	Na+/H+ antiporter NhaC [Bacillus selenitireducens MLS10] Na+/H+ antiporter NhaC [Bacillus selenitireducens MLS10]
orf2024	0.000455925	2.06238	unknown sth
orf2025	0.000229833	5.17191	glucosamine-6-phosphate isomerase [Geobacillus sp. WCH70] glucosamine-6-phosphate isomerase [Geobacillus sp. WCH70]
orf2027	7.58e-06	8.32935	N-acetylglucosamine-6-phosphate deacetylase [Bacillus halodurans C-125] N-acetylglucosamine-6-phosphate deacetylase [Bacillus halodurans C-125]
orf2034	0.00337262	4.19808	hypothetical protein BSG1_02125 [Bacillus sp. SG-1] hypothetical protein BSG1_02125 [Bacillus sp. SG-1]
orf2040	9.84e-05	10.6437	non-specific DNA-binding protein, Dps-like protein [Bacillus sp. SG-1] non-specific DNA-binding protein, Dps-like protein [Bacillus sp. SG-1]
orf2041	0.00452874	17.391	unknown sth
orf2042	5.56e-06	7.25748	hypothetical protein BselDRAFT_2409 [Bacillus selenitireducens MLS10] hypothetical protein BselDRAFT_2409 [Bacillus selenitireducens MLS10]
orf2052	3.8e-05	0.379314	unknown sth
orf2053	0.000193575	11.5958	sodium/glutamate symporter [Natranaerobius thermophilus JW/NM-WN-LF] sodium/glutamate symporter [Natranaerobius thermophilus JW/NM-WN-LF]
orf2057	0.00739004	5.41692	hypothetical protein OB1158 [Oceanobacillus iheyensis HTE831] hypothetical conserved protein [Oceanobacillus iheyensis HTE831]
orf2059	0.00010603	4.32166	polar amino acid ABC transporter, inner membrane subunit [Bacillus selenitireducens MLS10] polar amino acid ABC transporter, inner membrane subunit [Bacillus selenitireducens MLS10]
orf2060	0.00120337	0.423237	GerA spore germination protein [Alkaliphilus metalliredigens QYMF] GerA spore germination protein [Alkaliphilus metalliredigens QYMF]
orf2062	9.56e-06	0.0442402	hypothetical protein Plarl_14944 [Paenibacillus larvae subsp. larvae BRL-230010]
orf2063	5.08e-06	0.0665651	protein of unknown function UPF0131 [Bacillus selenitireducens MLS10] protein of unknown function UPF0131 [Bacillus selenitireducens MLS10]
orf2064	2.29e-05	0.147608	regulatory protein, LuxR [Bacillus selenitireducens MLS10] regulatory protein, LuxR [Bacillus selenitireducens MLS10]
orf2065	4.95e-05	0.493231	hypothetical protein BH1028 [Bacillus halodurans C-125] BH1028 [Bacillus halodurans C-125]
orf2068	0.00333977	2.18234	tyrosyl-tRNA synthetase [Bacillus licheniformis ATCC 14580] tyrosyl-tRNA synthetase [Bacillus licheniformis ATCC 14580] RecName: Full=Tyrosyl-tRNA synthetase 2; AltName: Full=Tyrosine--tRNA ligase 2; Short=TyrRS 2 tyrosyl-tRNA synthetase [Bacillus licheniformis ATCC 14580] TyrZ [Bacillus licheniformis DSM 13]
orf2073	0.000217697	3.57728	putative transcriptional regulator, TetR family [Bacillus selenitireducens MLS10] putative transcriptional regulator, TetR family [Bacillus selenitireducens MLS10]
orf2081	0.000350261	2.13011	phosphotransferase system (PTS) beta-glucoside-specific enzyme IIBCA component [Bacillus licheniformis ATCC 14580] BglP [Bacillus licheniformis ATCC 14580] phosphotransferase system (PTS) beta-glucoside-specific enzyme IIBCA component [Bacillus licheniformis ATCC 14580] BglP [Bacillus licheniformis DSM 13]
orf2082	0.000434612	0.247398	transcription antiterminator LicT [Bacillus cereus W] transcription antiterminator LicT [Bacillus cereus W]
orf2087	0.0414925	2.11249	Cystathionine gamma-synthase [Bacillus selenitireducens MLS10] Cystathionine gamma-synthase [Bacillus selenitireducens MLS10]
orf2088	0.000641261	2.62517	unknown sth
orf2091	6.72e-05	0.187878	YkuO [Bacillus amyloliquefaciens FZB42] YkuO [Bacillus amyloliquefaciens FZB42]
orf2092	0.000122933	0.412238	flavodoxin [Bacillus pumilus SAFR-032] flavodoxin [Bacillus pumilus SAFR-032]
orf2095	0.000811294	12.2181	hypothetical protein BL02921 [Bacillus licheniformis ATCC 14580] YdaT [Bacillus licheniformis ATCC 14580] conserved protein YdaT [Bacillus licheniformis ATCC 14580] YdaT [Bacillus licheniformis DSM 13]
orf2097	0.00420283	2.47435	hypothetical protein Dred_3235 [Desulfotomaculum reducens MI-1] conserved hypothetical protein [Desulfotomaculum reducens MI-1]
orf2098	0.00766862	3.0807	diguanylate cyclase/phosphodiesterase [Bacillus selenitireducens MLS10] diguanylate cyclase/phosphodiesterase [Bacillus selenitireducens MLS10]
orf2099	0.0175548	2.05773	response regulator receiver [Bacillus selenitireducens MLS10] response regulator receiver [Bacillus selenitireducens MLS10]
orf2104	9.08e-05	0.367289	hypothetical protein BT9727_4273 [Bacillus thuringiensis serovar konkukian str. 97-27] conserved hypothetical protein [Bacillus thuringiensis serovar konkukian str. 97-27]
orf2105	6.94e-06	7.427	ribonuclease BN [Geobacillus sp. WCH70] ribonuclease BN [Geobacillus sp. WCH70]
orf2106	7.53e-06	0.146314	hypothetical protein B14911_27080 [Bacillus sp. NRRL B-14911] hypothetical protein B14911_27080 [Bacillus sp. NRRL B-14911]
orf2108	0.000834889	8.86393	general stress protein 17M [Exiguobacterium sp. AT1b] general stress protein 17M [Exiguobacterium sp. AT1b]
orf2110	0.000185905	3.51446	unknown sth
orf2113	0.00142061	0.395845	fumarate reductase, flavoprotein subunit [Carboxydothermus hydrogenoformans Z-2901] fumarate reductase, flavoprotein subunit [Carboxydothermus hydrogenoformans Z-2901]
orf2114	0.00788511	0.305503	hydro-lyases, Fe-S type, tartrate/fumarate subfamily, beta subunit [Thermosinus carboxydivorans Nor1] hydro-lyases, Fe-S type, tartrate/fumarate subfamily, beta subunit [Thermosinus carboxydivorans Nor1]
orf2115	0.00155376	0.196158	hydro-lyase, Fe-S type, tartrate/fumarate subfamily, alpha subunit [Dethiobacter alkaliphilus AHT 1] hydro-lyase, Fe-S type, tartrate/fumarate subfamily, alpha subunit [Dethiobacter alkaliphilus AHT 1]
orf2116	0.00131723	0.178704	anion transporter [Bacillus coagulans 36D1] anion transporter [Bacillus coagulans 36D1]
orf2117	0.00459569	0.161781	hypothetical protein BSU31530 [Bacillus subtilis subsp. subtilis str. 168] hypothetical protein Bsubs1_17136 [Bacillus subtilis subsp. subtilis str. 168] hypothetical protein BsubsN3_17052 [Bacillus subtilis subsp. subtilis str. NCIB 3610] hypothetical protein BsubsJ_17020 [Bacillus subtilis subsp. subtilis str. JH642] hypothetical protein BsubsS_17171 [Bacillus subtilis subsp. subtilis str. SMY]…
orf2118	1.28e-05	0.14835	sensory box histidine kinase [Bacillus sp. NRRL B-14911] sensory box histidine kinase [Bacillus sp. NRRL B-14911]
orf2122	3.91e-05	4.28581	nitrate transporter [Bacillus halodurans C-125] nitrate transporter [Bacillus halodurans C-125]
orf2123	0.00300245	2.59213	assimilatory nitrite reductase [NAD(P)H] large subunit [Bacillus clausii KSM-K16] assimilatory nitrite reductase [NAD(P)H] large subunit [Bacillus clausii KSM-K16]
orf2135	1.96e-05	0.371117	hypothetical protein Mbur_0235 [Methanococcoides burtonii DSM 6242] conserved hypothetical protein [Methanococcoides burtonii DSM 6242]
orf2136	0.000424525	2.33674	YfkM [Bacillus amyloliquefaciens FZB42] YfkM [Bacillus amyloliquefaciens FZB42]
orf2139	0.00172128	3.6463	Superoxide dismutase [Geobacillus sp. G11MC16] Superoxide dismutase [Geobacillus sp. G11MC16]
orf2140	0.0125664	4.13785	unknown sth
orf2141	0.0101994	0.478596	unknown sth
orf2142	5.84e-05	2.79667	diguanylate cyclase/phosphodiesterase with PAS/PAC and GAF sensor(s) [Bacillus selenitireducens MLS10] diguanylate cyclase/phosphodiesterase with PAS/PAC and GAF sensor(s) [Bacillus selenitireducens MLS10]
orf2143	0.0024467	11.3404	hypothetical protein B14911_15755 [Bacillus sp. NRRL B-14911] hypothetical protein B14911_15755 [Bacillus sp. NRRL B-14911]
orf2144	0.000179824	6.14287	manganese catalase [Bacillus clausii KSM-K16] manganese catalase [Bacillus clausii KSM-K16]
orf2145	7.64e-05	3.4931	superoxide dismutase [Cu-Zn] [Bacillus clausii KSM-K16] superoxide dismutase [Cu-Zn] [Bacillus clausii KSM-K16]
orf2147	0.000468927	2.3918	Cystathionine gamma-synthase(O-succinylhomoserine (thiol)-lyase) [Anoxybacillus flavithermus WK1] Cystathionine gamma-synthase(O-succinylhomoserine (thiol)-lyase) [Anoxybacillus flavithermus WK1]
orf2148	3.2e-05	3.22566	Pyridoxal-5'-phosphate-dependent protein beta subunit [Geobacillus sp. WCH70] Pyridoxal-5'-phosphate-dependent protein beta subunit [Geobacillus sp. WCH70]
orf2149	0.000548182	2.6063	S-ribosylhomocysteinase [Bacillus sp. SG-1] S-ribosylhomocysteinase [Bacillus sp. SG-1]
orf2150	2.25e-05	2.3556	S-ribosylhomocysteinase [Oceanobacillus iheyensis HTE831] RecName: Full=S-ribosylhomocysteine lyase; AltName: Full=Autoinducer-2 production protein luxS; AltName: Full=AI-2 synthesis protein autoinducer-2 production protein [Oceanobacillus iheyensis HTE831]
orf2152	4.78e-05	2.03307	unknown sth
orf2153	0.00313257	2.1562	hypothetical protein OB0479 [Oceanobacillus iheyensis HTE831] hypothetical conserved protein [Oceanobacillus iheyensis HTE831]
orf2154	3.07e-05	2.24974	ABC transporter ATP-binding protein [Oceanobacillus iheyensis HTE831] ABC transporter ATP-binding protein [Oceanobacillus iheyensis HTE831]
orf2155	1.88e-06	3.93567	ABC transporter ATP-binding protein [Oceanobacillus iheyensis HTE831] ABC transporter ATP-binding protein [Oceanobacillus iheyensis HTE831]
orf2156	6.95e-06	14.6809	Chain A, Crystal Structure Of Yokd Protein From Bacillus Subtilis Chain B, Crystal Structure Of Yokd Protein From Bacillus Subtilis Chain C, Crystal Structure Of Yokd Protein From Bacillus Subtilis Chain D, Crystal Structure Of Yokd Protein From Bacillus Subtilis Chain E, Crystal Structure Of Yokd Protein From Bacillus Subtilis Chain F, Crystal Structure Of Yokd Protein From Bacillus Subtilis
orf2157	4.51e-05	21.8032	ABC transporter, ATP-binding protein [Bacillus sp. NRRL B-14911] ABC transporter, ATP-binding protein [Bacillus sp. NRRL B-14911]
orf2158	4.93e-05	0.187143	unknown sth
orf2159	0.0294931	0.476431	hypothetical protein OB3083 [Oceanobacillus iheyensis HTE831] hypothetical conserved protein [Oceanobacillus iheyensis HTE831]
orf2168	1.54e-07	0.0395609	BdbD [Exiguobacterium sp. AT1b] BdbD [Exiguobacterium sp. AT1b]
orf2171	0.00546953	2.35557	PhnB protein [Bacillus cereus G9241] PhnB protein [Bacillus cereus G9241]
orf2173	1.72e-06	2.32454	3-demethylubiquinone-9 3-methyltransferase [Desulfitobacterium hafniense DCB-2] 3-demethylubiquinone-9 3-methyltransferase [Desulfitobacterium hafniense DCB-2]
orf2179	0.000239634	0.320116	CutA1 divalent ion tolerance protein [Bacillus cereus H3081.97] CutA1 divalent ion tolerance protein [Bacillus cereus AH187] hypothetical protein BCQ_2535 [Bacillus cereus Q1] CutA1 divalent ion tolerance protein [Bacillus cereus H3081.97] CutA1 divalent ion tolerance protein [Bacillus cereus AH187] conserved hypothetical protein [Bacillus cereus Q1]
orf2180	0.000815207	3.361	putative acyltransferase 3 YfiQ [Bacillus licheniformis ATCC 14580] YfiQ [Bacillus licheniformis ATCC 14580] putative Acyltransferase 3 YfiQ [Bacillus licheniformis ATCC 14580] YfiQ [Bacillus licheniformis DSM 13]
orf2181	0.000221662	4.9174	unknown sth
orf2182	0.000417746	2.21785	two-component sensor histidine kinase [Bacillus halodurans C-125] two-component sensor histidine kinase [Bacillus halodurans C-125]
orf2184	7.33e-05	2.79799	putative lipoprotein [Bacillus cereus G9842] putative lipoprotein [Bacillus cereus G9842]
orf2188	0.00314037	2.1394	conserved hypothetical protein [Paenibacillus sp. JDR-2] conserved hypothetical protein [Paenibacillus sp. JDR-2]
orf2189	1.89e-05	4.05635	hypothetical protein BSG1_11116 [Bacillus sp. SG-1] hypothetical protein BSG1_11116 [Bacillus sp. SG-1]
orf2190	0.000277117	2.60488	potassium/proton antiporter [Bacillus halodurans C-125] Na+/H+ antiporter [Bacillus halodurans C-125]
orf2197	0.0129295	2.52568	Putative alcohol dehydrogenase [Erwinia tasmaniensis Et1/99] Putative alcohol dehydrogenase [Erwinia tasmaniensis Et1/99]
orf2202	0.000174182	4.37678	hypothetical protein DSY0556 [Desulfitobacterium hafniense Y51] transcriptional regulator, PadR-like family [Desulfitobacterium hafniense DCB-2] hypothetical protein [Desulfitobacterium hafniense Y51] transcriptional regulator, PadR-like family [Desulfitobacterium hafniense DCB-2]
orf2203	0.000303325	5.97872	hypothetical protein DSY0557 [Desulfitobacterium hafniense Y51] hypothetical protein [Desulfitobacterium hafniense Y51]
orf2204	0.0102115	2.16922	ABC-2 type transporter [Desulfitobacterium hafniense DCB-2] ABC-2 type transporter [Desulfitobacterium hafniense DCB-2]
orf2208	0.000703944	4.56507	branched-chain amino acid transport [Halothermothrix orenii H 168] branched-chain amino acid transport [Halothermothrix orenii H 168]
orf2209	0.00079721	5.09687	AzlC family protein [Exiguobacterium sp. AT1b] AzlC family protein [Exiguobacterium sp. AT1b]
orf2214	0.00524542	3.02106	histidyl-tRNA synthetase [Bacillus sp. NRRL B-14911] histidyl-tRNA synthetase [Bacillus sp. NRRL B-14911]
orf2216	0.00868299	2.45515	unknown sth
orf2221	0.000894853	0.274095	phosphotransferase system, lactose/cellobiose-specific IIB subunit [Clostridium beijerinckii NCIMB 8052] phosphotransferase system, lactose/cellobiose-specific IIB subunit [Clostridium beijerinckii NCIMB 8052]
orf2222	0.00120636	0.248728	phosphotransferase system (PTS) lichenan-specific enzyme IIA component [Bacillus sp. NRRL B-14911] phosphotransferase system (PTS) lichenan-specific enzyme IIA component [Bacillus sp. NRRL B-14911]
orf2224	0.00571808	2.29466	transcriptional regulator [Bacillus subtilis subsp. subtilis str. 168] transcriptional regulator [Bacillus subtilis subsp. subtilis str. 168] transcriptional regulator [Bacillus subtilis subsp. subtilis str. NCIB 3610] transcriptional regulator [Bacillus subtilis subsp. subtilis str. JH642] transcriptional regulator [Bacillus subtilis subsp. subtilis str. SMY] RecName: Full=Probable licABCH opero…
orf2231	0.000764635	0.468282	2,3-dihydro-2,3-dihydroxybenzoate dehydrogenase [Bacillus cereus H3081.97] 2,3-dihydro-2,3-dihydroxybenzoate dehydrogenase [Bacillus cereus H3081.97]
orf2234	0.000834659	0.34902	bacillibactin ABC transporter integral membrane protein [Bacillus thuringiensis str. Al Hakam] bacillibactin ABC transporter integral membrane protein [Bacillus thuringiensis str. Al Hakam]
orf2235	0.00602034	0.438996	iron compound ABC transporter, permease protein [Bacillus cereus ATCC 10987] iron compound ABC transporter, permease protein [Bacillus cereus ATCC 10987]
orf2237	0.0011034	0.205266	YbbB [Paenibacillus larvae subsp. larvae BRL-230010]
orf2244	0.0190527	2.34005	hypothetical protein Cbei_4033 [Clostridium beijerinckii NCIMB 8052] hypothetical protein Cbei_4033 [Clostridium beijerinckii NCIMB 8052]
orf2250	0.000347918	2.02915	ABC-type multidrug transport system ATPase component-like protein [Bacillus selenitireducens MLS10] ABC-type multidrug transport system ATPase component-like protein [Bacillus selenitireducens MLS10]
orf2255	0.00548763	6.95524	unknown sth
orf2258	0.000121115	2.87681	hypothetical protein B14911_18180 [Bacillus sp. NRRL B-14911] hypothetical protein B14911_18180 [Bacillus sp. NRRL B-14911]
orf2259	0.00260555	0.116176	unknown sth
orf2266	0.00594445	0.394827	hypothetical protein BL02656 [Bacillus licheniformis ATCC 14580] hypothetical protein BLi01287 [Bacillus licheniformis ATCC 14580] conserved hypothetical protein [Bacillus licheniformis ATCC 14580] hypothetical protein BLi01287 [Bacillus licheniformis DSM 13]
orf2268	0.00302412	2.61284	pyridoxal kinase [Bacillus licheniformis ATCC 14580] pyridoxal kinase [Bacillus licheniformis ATCC 14580] phosphomethylpyrimidine kinase [Bacillus licheniformis ATCC 14580] ThiD [Bacillus licheniformis DSM 13]
orf2270	0.00324403	3.38612	hypothetical protein BH1970 [Bacillus halodurans C-125] BH1970 [Bacillus halodurans C-125]
orf2272	1.58e-05	3.88808	group-specific protein [Bacillus sp. NRRL B-14911] group-specific protein [Bacillus sp. NRRL B-14911]
orf2273	3.71e-05	4.54275	hypothetical protein BSG1_04925 [Bacillus sp. SG-1] hypothetical protein BSG1_04925 [Bacillus sp. SG-1]
orf2275	2.03e-05	12.5758	hypothetical protein BSU39960 [Bacillus subtilis subsp. subtilis str. 168] hypothetical protein Bsubs1_21546 [Bacillus subtilis subsp. subtilis str. 168] hypothetical protein BsubsN3_21462 [Bacillus subtilis subsp. subtilis str. NCIB 3610] hypothetical protein BsubsJ_21400 [Bacillus subtilis subsp. subtilis str. JH642] hypothetical protein BsubsS_21561 [Bacillus subtilis subsp. subtilis str. SMY]…
orf2277	3.2e-05	0.280866	carbonic anhydrase precursor [Bacillus halodurans C-125] carbonic anhydrase precursor [Bacillus halodurans C-125]
orf2280	0.00665602	0.469837	fumarate lyase [Geobacter bemidjiensis Bem] fumarate lyase [Geobacter bemidjiensis Bem]
orf2283	0.000138845	3.53006	hypothetical protein BSG1_08291 [Bacillus sp. SG-1] hypothetical protein BSG1_08291 [Bacillus sp. SG-1]
orf2285	0.00030823	0.357202	hypothetical protein BH4020 [Bacillus halodurans C-125] BH4020 [Bacillus halodurans C-125]
orf2286	0.00732174	0.390655	hypothetical protein [Amphibacillus jilinensis]
orf2291	0.00405173	3.80089	hypothetical protein BH4020 [Bacillus halodurans C-125] BH4020 [Bacillus halodurans C-125]
orf2294	5.57e-06	0.316407	unknown sth
orf2295	0.000293821	0.342762	unknown sth
orf2298	2.93e-05	2.09168	radical SAM domain-containing protein [Bacillus cereus subsp. cytotoxis NVH 391-98] Radical SAM domain protein [Bacillus cereus subsp. cytotoxis NVH 391-98]
orf2303	0.00104859	0.346366	hypothetical protein BL05122 [Bacillus licheniformis ATCC 14580] hypothetical protein BLi01430 [Bacillus licheniformis ATCC 14580] hypothetical protein BL05122 [Bacillus licheniformis ATCC 14580] conserved hypothetical protein [Bacillus licheniformis DSM 13]
orf2306	5.66e-05	2.30917	transcriptional regulator, HxlR family protein [Paenibacillus larvae subsp. larvae BRL-230010]
orf2307	0.0012885	2.83289	flavoprotein WrbA [Paenibacillus sp. JDR-2] flavoprotein WrbA [Paenibacillus sp. JDR-2]
orf2317	0.0013768	13.331	hypothetical protein Aflv_0440 [Anoxybacillus flavithermus WK1] Uncharacterized conserved protein [Anoxybacillus flavithermus WK1]
orf2318	0.000413175	13.4739	hypothetical protein BselDRAFT_0100 [Bacillus selenitireducens MLS10] hypothetical protein BselDRAFT_0100 [Bacillus selenitireducens MLS10]
orf2322	0.000237217	0.383845	small secreted protein-like protein [Bacillus selenitireducens MLS10] small secreted protein-like protein [Bacillus selenitireducens MLS10]
orf2335	9.79e-05	0.305254	peptidase M29, aminopeptidase II [Bacillus selenitireducens MLS10] peptidase M29, aminopeptidase II [Bacillus selenitireducens MLS10]
orf2336	0.000229379	8.85818	unknown sth
orf2337	0.00355655	0.471202	protein of unknown function DUF948 [Bacillus selenitireducens MLS10] protein of unknown function DUF948 [Bacillus selenitireducens MLS10]
orf2345	3.21e-08	0.246004	unknown sth
orf2348	0.00045829	0.328602	CBS domain containing protein [Bacillus selenitireducens MLS10] CBS domain containing protein [Bacillus selenitireducens MLS10]
orf2349	0.000212383	0.48314	hypothetical protein BselDRAFT_0091 [Bacillus selenitireducens MLS10] hypothetical protein BselDRAFT_0091 [Bacillus selenitireducens MLS10]
orf2356	0.000105297	2.50821	ribosomal protein S4 [Bacillus selenitireducens MLS10] ribosomal protein S4 [Bacillus selenitireducens MLS10]
orf2360	7.55e-05	0.246991	YttP [Bacillus amyloliquefaciens FZB42] YttP [Bacillus amyloliquefaciens FZB42]
orf2361	0.000418689	0.382435	histidinol phosphate phosphatase HisJ family [Bacillus selenitireducens MLS10] histidinol phosphate phosphatase HisJ family [Bacillus selenitireducens MLS10]
orf2380	0.00232964	2.11456	metal-dependent hydrolase [Bacillus halodurans C-125] UPF0173 metal-dependent hydrolase BH3178 BH3178 [Bacillus halodurans C-125]
orf2392	0.000105524	0.327197	6-phosphofructokinase [Bacillus halodurans C-125] RecName: Full=6-phosphofructokinase; Short=Phosphofructokinase; AltName: Full=Phosphohexokinase 6-phosphofructokinase [Bacillus halodurans C-125]
orf2398	0.00450127	2.51888	2-methylcitrate synthase/citrate synthase II [Bacillus selenitireducens MLS10] 2-methylcitrate synthase/citrate synthase II [Bacillus selenitireducens MLS10]
orf2401	9.45e-05	0.166132	two-component response regulator involved in phosphate regulation [Bacillus halodurans C-125] two-component response regulator involved in phosphate regulation [Bacillus halodurans C-125]
orf2411	0.00614804	2.25983	Primosomal DnaI domain protein [Bacillus selenitireducens MLS10] Primosomal DnaI domain protein [Bacillus selenitireducens MLS10]
orf2419	0.000252585	0.188062	dUTPase [Bacillus cereus subsp. cytotoxis NVH 391-98] dUTPase [Bacillus cereus subsp. cytotoxis NVH 391-98]
orf2423	0.00215512	2.05856	tRNA/rRNA methyltransferase (SpoU) [Bacillus selenitireducens MLS10] tRNA/rRNA methyltransferase (SpoU) [Bacillus selenitireducens MLS10]
orf2427	0.0016821	0.243982	ZapA [Bacillus sp. NRRL B-14911] ZapA [Bacillus sp. NRRL B-14911]
orf2428	0.00612974	0.310086	hypothetical protein BH3108 [Bacillus halodurans C-125] BH3108 [Bacillus halodurans C-125]
orf2431	0.000442866	3.18706	protein of unknown function DUF350 [Bacillus selenitireducens MLS10] protein of unknown function DUF350 [Bacillus selenitireducens MLS10]
orf2433	0.000162634	3.059	AMP-dependent synthetase and ligase [Bacillus selenitireducens MLS10] AMP-dependent synthetase and ligase [Bacillus selenitireducens MLS10]
orf2437	6.44e-05	5.90269	thioredoxin [Bacillus halodurans C-125] thioredoxin [Bacillus halodurans C-125]
orf2438	8.84e-06	4.94825	excinuclease ABC, C subunit [Bacillus selenitireducens MLS10] excinuclease ABC, C subunit [Bacillus selenitireducens MLS10]
orf2440	5.5e-05	0.327092	hypothetical protein BselDRAFT_0217 [Bacillus selenitireducens MLS10] hypothetical protein BselDRAFT_0217 [Bacillus selenitireducens MLS10]
orf2442	0.00239878	0.316744	H(+)-transporting two-sector ATPase [Bacillus selenitireducens MLS10] H(+)-transporting two-sector ATPase [Bacillus selenitireducens MLS10]
orf2445	5.42e-05	0.325739	spore germination protein BB [Bacillus cereus ATCC 14579] putative spore germination protein [Bacillus cereus ATCC 14579] yndE [Bacillus cereus ATCC 14579] Spore germination protein BB [Bacillus cereus ATCC 14579]
orf2447	0.000408358	2.3734	succinate dehydrogenase (or fumarate reductase) cytochrome b subunit, b558 family [Bacillus selenitireducens MLS10] succinate dehydrogenase (or fumarate reductase) cytochrome b subunit, b558 family [Bacillus selenitireducens MLS10]
orf2448	1.17e-05	3.65506	succinate dehydrogenase or fumarate reductase, flavoprotein subunit [Bacillus selenitireducens MLS10] succinate dehydrogenase or fumarate reductase, flavoprotein subunit [Bacillus selenitireducens MLS10]
orf2449	0.00121884	3.64634	succinate dehydrogenase and fumarate reductase iron-sulfur protein [Bacillus selenitireducens MLS10] succinate dehydrogenase and fumarate reductase iron-sulfur protein [Bacillus selenitireducens MLS10]
orf2451	0.000241327	0.25173	transcriptional regulator [Dictyoglomus thermophilum H-6-12] transcriptional regulator [Dictyoglomus thermophilum H-6-12]
orf2464	0.00401229	0.438488	hypothetical protein BC0919 [Bacillus cereus ATCC 14579] hypothetical protein BC_0919 [Bacillus cereus ATCC 14579]
orf2471	0.00159234	3.00001	germination (cortex hydrolysis) and sporulation (stage II, multiple polar septa) [Bacillus halodurans C-125] germination (cortex hydrolysis) and sporulation (stage II, multiple polar septa) [Bacillus halodurans C-125]
orf2480	0.000143313	0.424261	hypothetical protein BSU25870 [Bacillus subtilis subsp. subtilis str. 168] hypothetical protein Bsubs1_14151 [Bacillus subtilis subsp. subtilis str. 168] hypothetical protein BsubsN3_14062 [Bacillus subtilis subsp. subtilis str. NCIB 3610] hypothetical protein BsubsJ_13983 [Bacillus subtilis subsp. subtilis str. JH642] hypothetical protein BsubsS_14117 [Bacillus subtilis subsp. subtilis str. SMY]…
orf2481	0.000412382	0.309654	hypothetical protein BSU25860 [Bacillus subtilis subsp. subtilis str. 168] hypothetical protein Bsubs1_14146 [Bacillus subtilis subsp. subtilis str. 168] hypothetical protein BsubsN3_14057 [Bacillus subtilis subsp. subtilis str. NCIB 3610] hypothetical protein BsubsJ_13978 [Bacillus subtilis subsp. subtilis str. JH642] hypothetical protein BsubsS_14112 [Bacillus subtilis subsp. subtilis str. SMY]…
orf2482	3.88e-05	0.135173	unknown sth
orf2484	8.37e-05	0.492787	hypothetical protein OB0208 [Oceanobacillus iheyensis HTE831] hypothetical conserved protein [Oceanobacillus iheyensis HTE831]
orf2486	0.000218873	0.243433	gp61 [Listeria phage A006] gp61 [Listeria phage A006]
orf2490	1.6e-05	0.270606	unknown sth
orf2493	0.00138738	0.290681	unknown sth
orf2506	0.000799782	0.480473	PTS system, galactitol-specific enzyme II, C component [Bacillus clausii KSM-K16] C component PTS system galactitol-specific enzyme II [Bacillus clausii KSM-K16]
orf2511	0.00242476	2.48637	glycerol-1-phosphate dehydrogenase (NAD(P)(+)) [Clostridium beijerinckii NCIMB 8052] Glycerol-1-phosphate dehydrogenase (NAD(P)(+)) [Clostridium beijerinckii NCIMB 8052]
orf2512	0.000899462	2.23898	putative transketolase [Bacillus methanolicus] putative transketolase [Bacillus methanolicus]
orf2513	8.46e-05	4.42775	hypothetical protein BselDRAFT_0232 [Bacillus selenitireducens MLS10] hypothetical protein BselDRAFT_0232 [Bacillus selenitireducens MLS10]
orf2519	0.000977152	0.497266	hypothetical protein BSG1_01075 [Bacillus sp. SG-1] hypothetical protein BSG1_01075 [Bacillus sp. SG-1]
orf2523	0.000638286	0.253597	PhoU family protein [Bacillus selenitireducens MLS10] PhoU family protein [Bacillus selenitireducens MLS10]
orf2526	0.000469404	2.00635	hypothetical protein BH1893 [Bacillus halodurans C-125] BH1893 [Bacillus halodurans C-125]
orf2535	0.000179179	0.352037	chemotaxis sensory transducer [Bacillus selenitireducens MLS10] chemotaxis sensory transducer [Bacillus selenitireducens MLS10]
orf2536	0.000477977	0.435632	hypothetical protein OB2825 [Oceanobacillus iheyensis HTE831] hypothetical conserved protein [Oceanobacillus iheyensis HTE831]
orf2537	1.18e-06	0.416853	hypothetical protein OB2824 [Oceanobacillus iheyensis HTE831] hypothetical conserved protein [Oceanobacillus iheyensis HTE831]
orf2552	0.00133625	0.487822	sugar isomerase (SIS) [Bacillus selenitireducens MLS10] sugar isomerase (SIS) [Bacillus selenitireducens MLS10]
orf2553	0.000450454	0.44835	TRAP transporter, 4TM/12TM fusion protein [Bacillus selenitireducens MLS10] TRAP transporter, 4TM/12TM fusion protein [Bacillus selenitireducens MLS10]
orf2554	0.000148933	0.339361	septum site-determining protein MinC [Geobacillus sp. G11MC16] septum site-determining protein MinC [Geobacillus sp. G11MC16]
orf2568	0.013471	2.01086	ABC-type phosphate transport system, ATPase component [Anoxybacillus flavithermus WK1] ABC-type phosphate transport system, ATPase component [Anoxybacillus flavithermus WK1]
orf2569	0.000504507	2.46335	transcriptional regulator involved in phosphate transport system [Bacillus halodurans C-125] transcriptional regulator involved in phosphate transport system [Bacillus halodurans C-125]
orf2573	0.00886014	2.67917	signal transduction protein containing a membrane domain an EAL and a GGDEF domain-like protein [Bacillus selenitireducens MLS10] signal transduction protein containing a membrane domain an EAL and a GGDEF domain-like protein [Bacillus selenitireducens MLS10]
orf2578	6.39e-05	0.345074	hypothetical protein KT71_08742 [gamma proteobacterium KT 71] hypothetical protein KT71_08742 [Congregibacter litoralis KT71]
orf2579	0.000486887	0.472397	conserved hypothetical protein [Geobacillus sp. Y412MC10] conserved hypothetical protein [Geobacillus sp. Y412MC10]
orf2583	0.00797974	4.76513	unknown sth
orf2584	0.000193608	0.451192	Radical SAM domain protein [Bacillus selenitireducens MLS10] Radical SAM domain protein [Bacillus selenitireducens MLS10]
orf2585	0.000612674	0.0485947	cell envelope-related function transcriptional attenuator, LytR/CpsA family [Bacillus selenitireducens MLS10] cell envelope-related function transcriptional attenuator, LytR/CpsA family [Bacillus selenitireducens MLS10]
orf2586	5.31e-05	0.102292	putative transcriptional regulator, Crp/Fnr family [Bacillus selenitireducens MLS10] putative transcriptional regulator, Crp/Fnr family [Bacillus selenitireducens MLS10]
orf2587	4.78e-05	0.346769	Pyroglutamyl-peptidase I [Bacillus selenitireducens MLS10] Pyroglutamyl-peptidase I [Bacillus selenitireducens MLS10]
orf2589	0.000558894	2.16612	metal dependent phosphohydrolase [Bacillus selenitireducens MLS10] metal dependent phosphohydrolase [Bacillus selenitireducens MLS10]
orf2590	0.00113701	2.97155	putative diguanylate phosphodiesterase [Bacillus selenitireducens MLS10] putative diguanylate phosphodiesterase [Bacillus selenitireducens MLS10]
orf2591	2.71e-07	0.039414	Cytochrome C biogenesis protein transmembrane region [Octadecabacter antarcticus 307] Cytochrome C biogenesis protein transmembrane region [Octadecabacter antarcticus 307]
orf2592	1.67e-06	0.0540251	alkyl hydroperoxide reductase/ Thiol specific antioxidant/ Mal allergen [Halothermothrix orenii H 168] alkyl hydroperoxide reductase/ Thiol specific antioxidant/ Mal allergen [Halothermothrix orenii H 168]
orf2596	2.02e-05	0.497281	Negative regulator of genetic competence [Bacillus selenitireducens MLS10] Negative regulator of genetic competence [Bacillus selenitireducens MLS10]
orf2602	0.000561302	2.21177	TRAP-type uncharacterized transport system periplasmic component-like protein [Bacillus selenitireducens MLS10] TRAP-type uncharacterized transport system periplasmic component-like protein [Bacillus selenitireducens MLS10]
orf2604	1.86e-05	0.475762	transcriptional regulator, AraC family [Geobacillus sp. WCH70] transcriptional regulator, AraC family [Geobacillus sp. WCH70]
orf2605	1.03e-06	0.459058	unknown sth
orf2608	0.000186893	0.397057	Lysozyme [Bacillus selenitireducens MLS10] Lysozyme [Bacillus selenitireducens MLS10]
orf2611	0.000999382	9.89446	hypothetical protein B14911_28170 [Bacillus sp. NRRL B-14911] hypothetical protein B14911_28170 [Bacillus sp. NRRL B-14911]
orf2612	3.51e-05	6.4902	chemotaxis sensory transducer [Bacillus selenitireducens MLS10] chemotaxis sensory transducer [Bacillus selenitireducens MLS10]
orf2613	0.00389316	4.39846	hypothetical protein BH2916 [Bacillus halodurans C-125] BH2916 [Bacillus halodurans C-125]
orf2617	0.000603945	19.2527	hypothetical protein BH2908 [Bacillus halodurans C-125] BH2908 [Bacillus halodurans C-125]
orf2622	0.00253922	0.495094	isocitrate lyase [Bacillus selenitireducens MLS10] isocitrate lyase [Bacillus selenitireducens MLS10]
orf2632	0.000486966	3.02854	MATE efflux family protein [Bacillus selenitireducens MLS10] MATE efflux family protein [Bacillus selenitireducens MLS10]
orf2633	0.000470212	3.6732	alpha amylase catalytic region [Geobacillus sp. WCH70] alpha amylase catalytic region [Geobacillus sp. WCH70]
orf2635	0.00858426	0.489647	unknown sth
orf2641	0.00201638	0.0557964	major facilitator superfamily MFS_1 [Exiguobacterium sp. AT1b] major facilitator superfamily MFS_1 [Exiguobacterium sp. AT1b]
orf2642	0.00129236	0.23547	formate dehydrogenase, alpha subunit [Exiguobacterium sp. AT1b] formate dehydrogenase, alpha subunit [Exiguobacterium sp. AT1b]
orf2643	0.000131467	0.190248	4Fe-4S ferredoxin iron-sulfur binding domain protein [Exiguobacterium sp. AT1b] 4Fe-4S ferredoxin iron-sulfur binding domain protein [Exiguobacterium sp. AT1b]
orf2644	0.00137159	0.32275	Rieske (2Fe-2S) domain protein [Exiguobacterium sp. AT1b] Rieske (2Fe-2S) domain protein [Exiguobacterium sp. AT1b]
orf2647	7.73e-06	0.0520877	putative transcriptional regulator, Crp/Fnr family [Bacillus selenitireducens MLS10] putative transcriptional regulator, Crp/Fnr family [Bacillus selenitireducens MLS10]
orf2648	0.000201326	0.47186	unknown sth
orf2649	1.19e-06	0.0908138	hypothetical protein BselDRAFT_3154 [Bacillus selenitireducens MLS10] hypothetical protein BselDRAFT_3154 [Bacillus selenitireducens MLS10]
orf2650	6.9e-06	0.0832955	hypothetical protein Bsubs1_06221 [Bacillus subtilis subsp. subtilis str. 168] hypothetical protein BsubsN3_06152 [Bacillus subtilis subsp. subtilis str. NCIB 3610] hypothetical protein BsubsJ_06096 [Bacillus subtilis subsp. subtilis str. JH642] hypothetical protein BsubsS_06207 [Bacillus subtilis subsp. subtilis str. SMY]
orf2654	3.69e-05	0.241012	Beta-ketoacyl-acyl-carrier-protein synthase I [Bacillus selenitireducens MLS10] Beta-ketoacyl-acyl-carrier-protein synthase I [Bacillus selenitireducens MLS10]
orf2655	0.000125119	0.365188	3-oxoacyl-(acyl carrier protein) synthase II [Geobacillus thermodenitrificans NG80-2] Beta-ketoacyl-acyl carrier protein synthase II [Geobacillus thermodenitrificans NG80-2]
orf2657	0.00193161	0.45534	ABC-2 type transporter [Geobacillus sp. Y412MC10] ABC-2 type transporter [Geobacillus sp. Y412MC10]
orf2664	7.31e-05	5.03842	conserved hypothetical protein [Geobacillus sp. WCH70] conserved hypothetical protein [Geobacillus sp. WCH70]
orf2667	0.00012058	0.170147	cation antiporter (Na+/Ca2+) [Bacillus halodurans C-125] cation antiporter (Na+/Ca2+) [Bacillus halodurans C-125]
orf2668	0.000360183	22.6973	metal dependent phosphohydrolase [Geobacillus sp. G11MC16] metal dependent phosphohydrolase [Geobacillus sp. G11MC16]
orf2669	0.00139295	3.50906	MscS Mechanosensitive ion channel [Bacillus selenitireducens MLS10] MscS Mechanosensitive ion channel [Bacillus selenitireducens MLS10]
orf2671	0.0369315	2.10133	glutaredoxin [Bacillus selenitireducens MLS10] glutaredoxin [Bacillus selenitireducens MLS10]
orf2673	0.000215473	7.08493	hypothetical protein BH2860 [Bacillus halodurans C-125] BH2860 [Bacillus halodurans C-125]
orf2674	4.49e-06	5.34333	adaptor protein [Bacillus halodurans C-125] RecName: Full=Adapter protein mecA 2 negative regulator of competence [Bacillus halodurans C-125]
orf2675	0.000141491	0.243866	hypothetical protein CAT7_06201 [Carnobacterium sp. AT7] hypothetical protein CAT7_06201 [Carnobacterium sp. AT7]
orf2678	0.000220843	2.75477	hypothetical protein B14911_21343 [Bacillus sp. NRRL B-14911] hypothetical protein B14911_21343 [Bacillus sp. NRRL B-14911]
orf2679	2.94e-05	3.70324	unknown sth
orf2684	0.000406477	0.413787	Pyruvate dehydrogenase (acetyl-transferring) [Bacillus selenitireducens MLS10] Pyruvate dehydrogenase (acetyl-transferring) [Bacillus selenitireducens MLS10]
orf2687	0.000901082	0.423813	enoyl-(acyl carrier protein) reductase [Bacillus halodurans C-125] enoyl-[acyl-carrier protein] reductase [Bacillus halodurans C-125]
orf2690	0.00934294	2.10356	unknown sth
orf2691	0.000216682	8.7924	unknown sth
orf2692	0.000735071	4.31751	unknown sth
orf2693	0.0122619	2.83477	unknown sth
orf2694	0.00222249	3.31322	hypothetical protein Bsph_4438 [Lysinibacillus sphaericus C3-41] conserved hypothetical protein [Lysinibacillus sphaericus C3-41]
orf2701	0.000520174	2.71682	Pyruvate/2-oxoglutarate dehydrogenase complex dihydrolipoamide dehydrogenase (E3) component and related enzymes-like protein [Bacillus selenitireducens MLS10] Pyruvate/2-oxoglutarate dehydrogenase complex dihydrolipoamide dehydrogenase (E3) component and related enzymes-like protein [Bacillus selenitireducens MLS10]
orf2703	2.51e-05	2.14685	virulence-associated E family protein [Bacillus selenitireducens MLS10] virulence-associated E family protein [Bacillus selenitireducens MLS10]
orf2704	0.00365556	2.20432	Pyruvate dehydrogenase (acetyl-transferring) [Bacillus selenitireducens MLS10] Pyruvate dehydrogenase (acetyl-transferring) [Bacillus selenitireducens MLS10]
orf2707	0.000688784	0.307668	Peptide deformylase [Bacillus selenitireducens MLS10] Peptide deformylase [Bacillus selenitireducens MLS10]
orf2709	0.0010385	0.379736	DNA methylase N-4/N-6 domain protein [Bacillus selenitireducens MLS10] DNA methylase N-4/N-6 domain protein [Bacillus selenitireducens MLS10]
orf2718	4.27e-05	9.71245	unknown sth
orf2724	4.03e-06	0.0448769	phage head-tail adaptor, putative [Bacillus selenitireducens MLS10] phage head-tail adaptor, putative [Bacillus selenitireducens MLS10]
orf2729	0.00122977	2.04862	phage major tail protein, phi13 family [Bacillus selenitireducens MLS10] phage major tail protein, phi13 family [Bacillus selenitireducens MLS10]
orf2736	4.39e-05	0.267753	hypothetical protein Bsph_2491 [Lysinibacillus sphaericus C3-41] conserved hypothetical protein [Lysinibacillus sphaericus C3-41]
orf2744	0.00357752	8.85867	hypothetical protein HM1_0509 [Heliobacterium modesticaldum Ice1] conserved hypothetical protein [Heliobacterium modesticaldum Ice1]
orf2745	0.00631951	2.51875	methyl-accepting chemotaxis sensory transducer [Bacillus selenitireducens MLS10] methyl-accepting chemotaxis sensory transducer [Bacillus selenitireducens MLS10]
orf2748	0.00132614	0.358351	positive regulator of comK [Bacillus halodurans C-125] positive regulator of comK [Bacillus halodurans C-125]
orf2751	0.000178593	0.451911	XRE family transcriptional regulator [Bacillus coahuilensis m4-4]
orf2755	0.000199927	0.217734	Sodium/pantothenate symporter [Geobacillus thermodenitrificans NG80-2] protein of unknown function DUF997 [Geobacillus sp. G11MC16] Sodium/pantothenate symporter [Geobacillus thermodenitrificans NG80-2] protein of unknown function DUF997 [Geobacillus sp. G11MC16]
orf2757	0.00257775	6.34726	P-type Na+-ATPase [Exiguobacterium aurantiacum]
orf2760	0.000327121	2.36404	(2-pyrone-4,6-)dicarboxylic acid hydrolase [Bacillus sp. B14905] (2-pyrone-4,6-)dicarboxylic acid hydrolase [Bacillus sp. B14905]
orf2765	0.000177219	2.04224	heat shock protein 90 [Bacillus subtilis subsp. subtilis str. 168] heat shock protein 90 [Bacillus subtilis subsp. subtilis str. 168] heat shock protein 90 [Bacillus subtilis subsp. subtilis str. NCIB 3610] heat shock protein 90 [Bacillus subtilis subsp. subtilis str. JH642] heat shock protein 90 [Bacillus subtilis subsp. subtilis str. SMY] RecName: Full=Chaperone protein htpG; AltName: Full=Heat…
orf2773	9.84e-05	3.64075	hypothetical protein B14911_21593 [Bacillus sp. NRRL B-14911] hypothetical protein B14911_21593 [Bacillus sp. NRRL B-14911]
orf2774	0.00958297	3.99734	sulfite oxidase-like protein YuiH [Geobacillus thermodenitrificans NG80-2] Sulfite oxidase-like protein YuiH [Geobacillus thermodenitrificans NG80-2]
orf2782	0.00196418	20.2726	Serine protease Do (heat-shock protein) [Anoxybacillus flavithermus WK1] Serine protease Do (heat-shock protein) [Anoxybacillus flavithermus WK1]
orf2784	3.25e-05	0.395712	unknown sth
orf2798	0.0252673	0.423162	secreted polysaccharide polymerase [Bacillus cereus G9241] secreted polysaccharide polymerase [Bacillus cereus G9241]
orf2799	0.00313923	0.300038	unknown sth
orf2800	0.000191005	0.338331	glycosyl transferase group 1 [Geobacter sp. M21] glycosyl transferase group 1 [Geobacter sp. M21]
orf2805	0.000123228	0.484324	virulence factor MVIN family protein [Bacillus selenitireducens MLS10] virulence factor MVIN family protein [Bacillus selenitireducens MLS10]
orf2806	0.0023876	0.328567	unknown sth
orf2813	0.000315974	0.387503	UTP-glucose-1-phosphate uridylyltransferase [Bacillus halodurans C-125] UTP-glucose-1-phosphate uridylyltransferase [Bacillus halodurans C-125]
orf2836	0.00129784	0.422919	flavodoxin/nitric oxide synthase [Bacillus selenitireducens MLS10] flavodoxin/nitric oxide synthase [Bacillus selenitireducens MLS10]
orf2837	0.00903894	0.236076	unknown sth
orf2856	0.000534735	10.0881	CheC domain protein [Bacillus selenitireducens MLS10] CheC domain protein [Bacillus selenitireducens MLS10]
orf2857	0.0218157	3.06744	Nitrilase/cyanide hydratase and apolipoprotein N-acyltransferase [Bacillus selenitireducens MLS10] Nitrilase/cyanide hydratase and apolipoprotein N-acyltransferase [Bacillus selenitireducens MLS10]
orf2858	0.0212483	2.88671	glycerol-3-phosphate responsive antiterminator [Bacillus selenitireducens MLS10] glycerol-3-phosphate responsive antiterminator [Bacillus selenitireducens MLS10]
orf2862	1.95e-05	0.308886	hypothetical protein BB14905_18390 [Bacillus sp. B14905] hypothetical protein BB14905_18390 [Bacillus sp. B14905]
orf2866	0.000455116	0.1033	periplasmic binding protein [Geobacillus sp. Y412MC10] periplasmic binding protein [Geobacillus sp. Y412MC10]
orf2867	0.00256923	0.231038	YbbB [Paenibacillus larvae subsp. larvae BRL-230010]
orf2874	0.00286833	0.311651	hypothetical protein CLOHYLEM_05425 [Clostridium hylemonae DSM 15053]
orf2877	2.15e-05	33.918	glycerol-3-phosphate dehydrogenase [Bacillus halodurans C-125] glycerol-3-phosphate dehydrogenase [Bacillus halodurans C-125]
orf2878	0.00157346	9.01394	inner-membrane translocator [Bacillus selenitireducens MLS10] inner-membrane translocator [Bacillus selenitireducens MLS10]
orf2879	0.000849214	12.8367	glycerol uptake facilitator [Bacillus halodurans C-125] glycerol uptake facilitator [Bacillus halodurans C-125]
orf2880	0.00118341	0.49584	ABC transporter related [Bacillus selenitireducens MLS10] ABC transporter related [Bacillus selenitireducens MLS10]
orf2881	0.0119485	0.415872	Aldose 1-epimerase (mutarotase) [Anoxybacillus flavithermus WK1] Aldose 1-epimerase (mutarotase) [Anoxybacillus flavithermus WK1]
orf2890	8.81e-05	83.3918	unknown sth
orf2891	3.31e-05	2.94581	Ethanolamine utilization protein-like protein [Bacillus selenitireducens MLS10] Ethanolamine utilization protein-like protein [Bacillus selenitireducens MLS10]
orf2892	1.23e-06	0.351534	hypothetical protein Bsph_2501 [Lysinibacillus sphaericus C3-41] conserved hypothetical protein [Lysinibacillus sphaericus C3-41]
orf2894	0.000307735	0.396663	signal transduction histidine kinase, nitrogen specific, NtrB [Geobacillus sp. WCH70] signal transduction histidine kinase, nitrogen specific, NtrB [Geobacillus sp. WCH70]
orf2901	1.26e-05	0.266985	hypothetical protein BABA_07386 [Bacillus bataviensis LMG 21833]
orf2903	3.68e-05	6.66221	hypothetical protein BB14905_06518 [Bacillus sp. B14905] hypothetical protein BB14905_06518 [Bacillus sp. B14905]
orf2904	7.21e-05	28.881	signal peptidase I S [Bacillus sp. SG-1] signal peptidase I S [Bacillus sp. SG-1]
orf2914	6.92e-05	0.276059	glycoside hydrolase, family 4 [Bacillus selenitireducens MLS10] glycoside hydrolase, family 4 [Bacillus selenitireducens MLS10]
orf2916	2.4e-07	3.0282	PTS system, glucose-like IIB subunint [Bacillus selenitireducens MLS10] PTS system, glucose-like IIB subunint [Bacillus selenitireducens MLS10]
orf2917	0.000606135	3.84612	Uncharacterized Fe-S protein [Anoxybacillus flavithermus WK1] Uncharacterized Fe-S protein [Anoxybacillus flavithermus WK1]
orf2918	1.18e-05	18.4273	short-chain dehydrogenase/reductase SDR [Geobacillus sp. Y412MC10] short-chain dehydrogenase/reductase SDR [Geobacillus sp. Y412MC10]
orf2919	0.00184425	5.88245	Uncharacterized protein with SCP/PR1 domains [Anoxybacillus flavithermus WK1] Uncharacterized protein with SCP/PR1 domains [Anoxybacillus flavithermus WK1]
orf2920	0.000111541	2.37575	chemotaxis sensory transducer [Bacillus selenitireducens MLS10] chemotaxis sensory transducer [Bacillus selenitireducens MLS10]
orf2923	0.00101907	0.380642	hypothetical protein BH2059 [Bacillus halodurans C-125] BH2059 [Bacillus halodurans C-125]
orf2924	9.83e-05	0.426785	ABC1 family protein [Bacillus cereus ATCC 10987] ABC1 family protein [Bacillus cereus ATCC 10987]
orf2925	0.0392502	6.6032	unknown sth
orf2931	0.00101075	3.3767	SirA family protein [Geobacillus sp. WCH70] SirA family protein [Geobacillus sp. WCH70]
orf2935	0.000805031	2.40277	hypothetical protein BL02050 [Bacillus licheniformis ATCC 14580] YrkD [Bacillus licheniformis ATCC 14580] conserved protein YrkD [Bacillus licheniformis ATCC 14580] YrkD [Bacillus licheniformis DSM 13]
orf2936	0.00471312	2.20995	Methyltransferase type 11 [Geobacillus sp. WCH70] Methyltransferase type 11 [Geobacillus sp. WCH70]
orf2949	0.00012253	0.435183	N-acetylmuramoyl-L-alanine amidase (sporulation mother cell wall hydrolase) [Bacillus halodurans C-125] N-acetylmuramoyl-L-alanine amidase (sporulation mother cell wall hydrolase) [Bacillus halodurans C-125]
orf2950	0.000403615	0.441939	hypothetical protein BH0965 [Bacillus halodurans C-125] RecName: Full=Uncharacterized protein BH0965 BH0965 [Bacillus halodurans C-125]
orf2951	0.00129376	0.437743	unknown sth
orf2952	0.000245154	0.430408	prophage LambdaBa01, minor structural protein [Bacillus anthracis str. Ames] prophage LambdaBa01, minor structural protein [Bacillus anthracis str. 'Ames Ancestor'] prophage LambdaBa01, minor structural protein [Bacillus anthracis str. Sterne] COG4926: Phage-related protein [Bacillus anthracis str. A2012] prophage LambdaBa01, minor structural protein [Bacillus anthracis str. Ames] prophage Lambda…
orf2953	0.0108636	0.384435	tail component protein [Bacillus cereus G9842] tail component protein [Bacillus cereus G9842]
orf2954	0.00173912	0.350301	TMP repeat protein [Bacillus cereus AH187] TMP repeat protein [Bacillus cereus AH187]
orf2955	0.000228481	0.405666	hypothetical protein BH0958 [Bacillus halodurans C-125] BH0958 [Bacillus halodurans C-125]
orf2956	0.00266563	0.385574	hypothetical protein BH0957 [Bacillus halodurans C-125] BH0957 [Bacillus halodurans C-125]
orf2958	0.00323757	0.426567	hypothetical protein BH0955 [Bacillus halodurans C-125] BH0955 [Bacillus halodurans C-125]
orf2962	2.44e-07	2.69225	levanase [Bacillus clausii KSM-K16] levanase [Bacillus clausii KSM-K16]
orf2963	0.000590411	2.04264	exo-inulinase [Geobacillus stearothermophilus]
orf2967	0.000386648	0.284881	protein of unknown function DUF624 [Geobacillus sp. Y412MC61] protein of unknown function DUF624 [Geobacillus sp. Y412MC61]
orf2968	0.00074837	0.485739	substrate-binding protein MsmE [Streptococcus gordonii str. Challis substr. CH1] substrate-binding protein MsmE [Streptococcus gordonii str. Challis substr. CH1]
orf2969	0.000870852	0.399122	response regulator receiver [Geobacillus sp. Y412MC10] response regulator receiver [Geobacillus sp. Y412MC10]
orf2976	0.000197603	0.186376	hypothetical protein OB1320 [Oceanobacillus iheyensis HTE831] hypothetical conserved protein [Oceanobacillus iheyensis HTE831]
orf2977	0.00231509	0.463854	hypothetical protein OB3289 [Oceanobacillus iheyensis HTE831] hypothetical conserved protein [Oceanobacillus iheyensis HTE831]
orf2978	0.00943637	0.491165	unknown sth
orf2980	0.0073114	0.452031	hypothetical protein BselDRAFT_2576 [Bacillus selenitireducens MLS10] hypothetical protein BselDRAFT_2576 [Bacillus selenitireducens MLS10]
orf2989	4.48e-05	0.0933068	sigma-54 dependent transcriptional regulator [Listeria welshimeri serovar 6b str. SLCC5334] unnamed protein product [Listeria welshimeri serovar 6b str. SLCC5334]
orf2990	0.00159606	0.433733	enoyl-(acyl-carrier-protein) reductase [Listeria monocytogenes str. 4b F2365] enoyl-(acyl-carrier-protein) reductase [Listeria monocytogenes str. 4b H7858] enoyl-(acyl-carrier-protein) reductase [Listeria monocytogenes str. 4b F2365] enoyl-(acyl-carrier-protein) reductase [Listeria monocytogenes str. 4b H7858]
orf2991	0.000277585	0.303474	major facilitator family transporter [Listeria welshimeri serovar 6b str. SLCC5334] unnamed protein product [Listeria welshimeri serovar 6b str. SLCC5334]
orf2992	0.000660521	0.0691531	propionate CoA-transferase [Listeria monocytogenes str. 4b H7858] propionate CoA-transferase [Listeria monocytogenes str. 4b H7858]
orf2995	0.00140736	0.235782	Recombinase [Bacillus selenitireducens MLS10] Recombinase [Bacillus selenitireducens MLS10]
orf2997	0.00189452	0.42295	Uncharacterized domain/protein associated with RNAses G and E-like protein [Bacillus selenitireducens MLS10] Uncharacterized domain/protein associated with RNAses G and E-like protein [Bacillus selenitireducens MLS10]
orf2998	3.65e-05	0.188834	hypothetical protein BselDRAFT_2562 [Bacillus selenitireducens MLS10] hypothetical protein BselDRAFT_2562 [Bacillus selenitireducens MLS10]
orf3004	7.65e-05	2.08769	transposase, IS605 OrfB family [Bacillus selenitireducens MLS10] transposase, IS605 OrfB family [Bacillus selenitireducens MLS10]
orf3006	0.0038152	3.76289	Dehydrogenase with different specificities-like protein [Bacillus selenitireducens MLS10] Dehydrogenase with different specificities-like protein [Bacillus selenitireducens MLS10]
orf3008	1.99e-05	8.00605	beta-lactamase domain protein [Bacillus selenitireducens MLS10] beta-lactamase domain protein [Bacillus selenitireducens MLS10]
orf3009	0.000114258	2.45767	unknown sth
orf3013	2.47e-05	0.373562	L-lactate permease [Bacillus halodurans C-125] L-lactate permease [Bacillus halodurans C-125]
orf3015	0.00144886	8.85371	1-acyl-sn-glycerol-3-phosphate acyltransferase [Bacillus selenitireducens MLS10] 1-acyl-sn-glycerol-3-phosphate acyltransferase [Bacillus selenitireducens MLS10]
orf3016	0.000678394	8.60748	unknown sth
orf3017	0.0039392	8.98403	unknown sth
orf3018	7.18e-06	0.314256	4Fe-4S ferredoxin, iron-sulfur binding domain protein [Bacillus selenitireducens MLS10] 4Fe-4S ferredoxin, iron-sulfur binding domain protein [Bacillus selenitireducens MLS10]
orf3020	0.000861043	3.21149	Glycosidase-like protein [Bacillus selenitireducens MLS10] Glycosidase-like protein [Bacillus selenitireducens MLS10]
orf3034	6.27e-05	17.8814	Flagellar capping protein-like protein [Bacillus selenitireducens MLS10] Flagellar capping protein-like protein [Bacillus selenitireducens MLS10]
orf3038	6.65e-06	0.41398	unknown sth
orf3057	0.00843512	0.304325	fructose-1-phosphate kinase [Bacillus clausii KSM-K16] fructose-1-phosphate kinase [Bacillus clausii KSM-K16]
orf3058	4.97e-05	0.427061	transcriptional regulator [Bacillus clausii KSM-K16] transcriptional regulator [Bacillus clausii KSM-K16]
orf3059	0.000624018	2.56027	ATP-binding transport protein [Bacillus subtilis subsp. subtilis str. 168] ATP-binding transport protein [Bacillus subtilis subsp. subtilis str. 168] ATP-binding transport protein [Bacillus subtilis subsp. subtilis str. NCIB 3610] ATP-binding transport protein [Bacillus subtilis subsp. subtilis str. JH642] ATP-binding transport protein [Bacillus subtilis subsp. subtilis str. SMY] RecName: Full=Nu…
orf3060	0.00506939	0.45951	hypothetical protein SRU_0070 [Salinibacter ruber DSM 13855] hypothetical protein SRU_0070 [Salinibacter ruber DSM 13855]
orf3061	7.49e-05	0.0798102	transcriptional regulator, TetR family [Sulfurihydrogenibium sp. YO3AOP1] transcriptional regulator, TetR family [Sulfurihydrogenibium sp. YO3AOP1]
orf3064	0.000396063	8.26744	unknown sth
orf3071	0.000181881	0.444115	GntR family transcriptional regulator [Alkaliphilus metalliredigens QYMF] putative transcriptional regulator, GntR family [Alkaliphilus metalliredigens QYMF]
orf3072	0.00679589	14.9971	unknown sth
orf3073	0.00150697	10.1126	nucleoside-diphosphate-sugar epimerase [Bacillus sp. SG-1] nucleoside-diphosphate-sugar epimerase [Bacillus sp. SG-1]
orf3074	0.00352529	12.2333	D-threo-aldose 1-dehydrogenase [Bacillus clausii KSM-K16] D-threo-aldose 1-dehydrogenase [Bacillus clausii KSM-K16]
orf3076	0.00011224	9.4191	DNA mismatch repair protein [Bacillus halodurans C-125] DNA mismatch repair protein [Bacillus halodurans C-125]
orf3077	0.00741955	3.41887	unknown sth
orf3083	0.0482397	2.17872	oligopeptide ABC transporter (permease) [Bacillus halodurans C-125] oligopeptide ABC transporter (permease) [Bacillus halodurans C-125]
orf3084	0.000747903	2.53081	oligopeptide ABC transporter (oligopeptide-binding protein) [Bacillus halodurans C-125] oligopeptide ABC transporter (oligopeptide-binding protein) [Bacillus halodurans C-125]
orf3089	0.00144257	0.341429	lysine efflux permease [Bacillus clausii KSM-K16] lysine efflux permease [Bacillus clausii KSM-K16]
orf3090	0.000236415	0.241133	hypothetical protein ABC3939 [Bacillus clausii KSM-K16] conserved hypothetical protein [Bacillus clausii KSM-K16]
orf3091	0.0268339	0.279032	unknown sth
orf3093	9.68e-05	0.45566	unknown sth
orf3101	0.0127944	2.51584	lipoprotein, putative [Bacillus sp. B14905] lipoprotein, putative [Bacillus sp. B14905]
orf3102	0.000575992	2.94128	Transcriptional Regulator, TetR family protein [Bacillus sp. B14905] Transcriptional Regulator, TetR family protein [Bacillus sp. B14905]
orf3103	0.00243687	3.0589	magnesium (Mg2+) transporter [Bacillus halodurans C-125] magnesium (Mg2+) transporter [Bacillus halodurans C-125]
orf3104	0.000532005	2.21529	magnesium (Mg2+) transporter [Bacillus halodurans C-125] magnesium (Mg2+) transporter [Bacillus halodurans C-125]
orf3109	0.000467173	0.471957	hypothetical protein MED217_01415 [Flavobacterium sp. MED217] hypothetical protein MED217_01415 [Leeuwenhoekiella blandensis MED217]
orf3110	0.00219608	0.374023	ATPase domain-containing protein [Serratia proteamaculans 568] ATP-binding region ATPase domain protein [Serratia proteamaculans 568]
orf3111	1.47e-06	0.139098	hypothetical protein BRYFOR_04886 [Bryantella formatexigens DSM 14469] hypothetical protein BRYFOR_04886 [Bryantella formatexigens DSM 14469]
orf3112	0.0129985	0.431473	acylamino-acid-releasing protein [Bacillus cereus ATCC 14579] Acylamino-acid-releasing enzyme [Bacillus cereus ATCC 14579]
orf3116	0.000423064	0.333655	two-component response regulator [Bacillus halodurans C-125] two-component response regulator [Bacillus halodurans C-125]
orf3117	0.00215675	0.131844	phosphonate ABC transporter, inner membrane subunit [Bacillus selenitireducens MLS10] phosphonate ABC transporter, inner membrane subunit [Bacillus selenitireducens MLS10]
orf3118	0.000272489	20.2077	unknown sth
orf3119	0.000102742	8.35835	PTS system, mannitol-specific enzyme II, BC component [Bacillus halodurans C-125] RecName: Full=PTS system mannitol-specific EIICB component; AltName: Full=EIICB-Mtl; Short=EII-Mtl; Includes: RecName: Full=Mannitol permease IIC component; AltName: Full=PTS system mannitol-specific EIIC component; Includes: RecName: Full=Mannitol-specific phosphotransferase enzyme IIB component; AltName: Full=PTS …
orf3120	0.00387165	9.3337	transcriptional antiterminator, BglG [Geobacillus sp. Y412MC61] transcriptional antiterminator, BglG [Geobacillus sp. Y412MC61]
orf3121	0.0128546	7.42403	RecName: Full=Mannitol-specific phosphotransferase enzyme IIA component; AltName: Full=PTS system mannitol-specific EIIA component; AltName: Full=EIIA-Mtl; AltName: Full=EIII-Mtl mannitol enzyme IIA [Geobacillus stearothermophilus]
orf3122	0.000986586	4.58328	Mannitol dehydrogenase domain protein [Geobacillus sp. G11MC16] Mannitol dehydrogenase domain protein [Geobacillus sp. G11MC16]
orf3126	0.0229266	0.380872	putative transmembrane anti-sigma factor [Bacillus selenitireducens MLS10] putative transmembrane anti-sigma factor [Bacillus selenitireducens MLS10]
orf3127	0.0425367	0.483282	RNA polymerase, sigma-24 subunit, ECF subfamily [Bacillus selenitireducens MLS10] RNA polymerase, sigma-24 subunit, ECF subfamily [Bacillus selenitireducens MLS10]
orf3128	0.03776	2.18682	unknown sth
orf3130	0.000561743	0.435734	unknown sth
orf3133	0.000265267	2.32408	unknown sth
orf3134	0.00154955	0.492632	DNA-binding protein [Listeria monocytogenes str. 4b F2365] DNA-binding protein [Listeria monocytogenes str. 4b F2365] putative transcription factor [Listeria monocytogenes]
orf3137	0.000183874	0.309953	hypothetical protein Fjoh_2120 [Flavobacterium johnsoniae UW101] hypothetical protein Fjoh_2120 [Flavobacterium johnsoniae UW101]
orf3140	0.000215974	0.198506	unknown sth
orf3151	0.00595561	0.495463	oxidoreductase [Bacillus sp. NRRL B-14911] oxidoreductase [Bacillus sp. NRRL B-14911]
orf3159	0.00086085	0.486022	ManR [Bacillus sp. NRRL B-14911] ManR [Bacillus sp. NRRL B-14911]
orf3166	5.12e-05	0.250012	teichuronic acid biosynthesis [Bacillus halodurans C-125] teichuronic acid biosynthesis [Bacillus halodurans C-125]
orf3184	0.00123356	2.09293	ribulokinase [Bacillus halodurans C-125] RecName: Full=Ribulokinase L-ribulokinase [Bacillus halodurans C-125]
orf3188	2.58e-06	2.94694	extracellular arabinanase [Geobacillus stearothermophilus]
orf3189	0.00168845	0.319379	unknown sth
orf3195	0.00230334	3.03091	unknown sth
orf3196	0.00406037	3.91763	unknown sth
orf3197	0.000150676	5.04393	unknown sth
orf3198	0.00292443	5.95077	unknown sth
orf3199	0.000714973	0.286283	(3R)-hydroxymyristoyl-ACP dehydratase [Bacillus cereus ATCC 14579] (3R)-hydroxymyristoyl-ACP dehydratase [Bacillus cereus ATCC 10987] (3R)-hydroxymyristoyl-ACP dehydratase [Bacillus thuringiensis serovar konkukian str. 97-27] (3R)-hydroxymyristoyl-ACP dehydratase [Bacillus thuringiensis str. Al Hakam] (3R)-hydroxymyristoyl-ACP dehydratase [Bacillus weihenstephanensis KBAB4] beta-hydroxyacyl-(acyl…
orf3205	4.09e-06	2.38858	peptidase M23B [Geobacillus sp. WCH70] peptidase M23B [Geobacillus sp. WCH70]
orf3206	0.00334743	2.40051	stage II sporulation protein D [Bacillus halodurans C-125] stage II sporulation protein D [Bacillus halodurans C-125]
orf3208	0.000204192	9.10119	unknown sth
orf3220	0.00291826	0.32935	conserved hypothetical protein 1440 [Bacillus selenitireducens MLS10] conserved hypothetical protein 1440 [Bacillus selenitireducens MLS10]
orf3229	0.000229731	0.20175	methyl-accepting chemotaxis sensory transducer [Bacillus selenitireducens MLS10] methyl-accepting chemotaxis sensory transducer [Bacillus selenitireducens MLS10]
orf3230	4.95e-06	0.11369	Thymidine kinase [Bacillus selenitireducens MLS10] Thymidine kinase [Bacillus selenitireducens MLS10]
orf3231	0.000103625	0.177218	hypothetical protein BselDRAFT_1610 [Bacillus selenitireducens MLS10] hypothetical protein BselDRAFT_1610 [Bacillus selenitireducens MLS10]
orf3240	3.7e-05	5.6573	protein tyrosine phosphatase [Bacillus selenitireducens MLS10] protein tyrosine phosphatase [Bacillus selenitireducens MLS10]
orf3247	1.14e-05	21.8942	acetyl-CoA acetyltransferase [Bacillus selenitireducens MLS10] acetyl-CoA acetyltransferase [Bacillus selenitireducens MLS10]
orf3252	0.00242953	0.268389	unknown sth
orf3253	0.00218351	0.152614	UDP-N-acetylglucosamine 1-carboxyvinyltransferase [Bacillus halodurans C-125] RecName: Full=UDP-N-acetylglucosamine 1-carboxyvinyltransferase 2; AltName: Full=Enoylpyruvate transferase 2; AltName: Full=UDP-N-acetylglucosamine enolpyruvyl transferase 2; Short=EPT 2 UDP-N-acetylglucosamine 1-carboxyvinyltransferase [Bacillus halodurans C-125]
orf3254	0.000408948	0.347353	Transaldolase [Anoxybacillus flavithermus WK1] Transaldolase [Anoxybacillus flavithermus WK1]
orf3256	0.000362413	0.36347	two component transcriptional regulator, Fis family [Alicyclobacillus acidocaldarius LAA1] two component transcriptional regulator, Fis family [Alicyclobacillus acidocaldarius LAA1]
orf3261	0.00194883	3.06698	cardiolipin synthetase [Bacillus halodurans C-125] cardiolipin synthetase [Bacillus halodurans C-125]
orf3264	0.000389234	0.308552	hypothetical protein BH3806 [Bacillus halodurans C-125] BH3806 [Bacillus halodurans C-125]
orf3266	2.78e-05	2.01706	conserved hypothetical integral membrane protein [Bacillus selenitireducens MLS10] conserved hypothetical integral membrane protein [Bacillus selenitireducens MLS10]
orf3273	3.09e-05	0.403161	hypothetical protein BPUM_3393 [Bacillus pumilus SAFR-032] hypothetical protein BPUM_3393 [Bacillus pumilus SAFR-032]
orf3281	0.000850709	0.396314	unknown sth
orf3288	4.08e-05	2.85459	ABC transporter ATP-binding protein [Geobacillus thermodenitrificans NG80-2] ABC transporter ATP-binding protein [Geobacillus thermodenitrificans NG80-2]
orf3290	2.1e-05	0.398174	hypothetical protein BSU39660 [Bacillus subtilis subsp. subtilis str. 168] hypothetical protein Bsubs1_21391 [Bacillus subtilis subsp. subtilis str. 168] hypothetical protein BsubsN3_21302 [Bacillus subtilis subsp. subtilis str. NCIB 3610] hypothetical protein BsubsJ_21250 [Bacillus subtilis subsp. subtilis str. JH642] hypothetical protein BsubsS_21401 [Bacillus subtilis subsp. subtilis str. SMY]…
orf3298	0.000181294	4.53553	response regulator receiver protein [Bacillus selenitireducens MLS10] response regulator receiver protein [Bacillus selenitireducens MLS10]
orf3300	0.00138706	2.41254	PfkB domain protein [Bacillus selenitireducens MLS10] PfkB domain protein [Bacillus selenitireducens MLS10]
orf3314	0.00117492	0.433583	chemotaxis response regulator [Carboxydothermus hydrogenoformans Z-2901] chemotaxis response regulator [Carboxydothermus hydrogenoformans Z-2901]
orf3327	1.25e-05	4.97458	hypothetical protein BPUM_1363 [Bacillus pumilus SAFR-032] RecName: Full=UPF0637 protein BPUM_1363 hypothetical protein BPUM_1363 [Bacillus pumilus SAFR-032]
orf3328	2.44e-05	6.07102	Inositol-phosphate phosphatase [Bacillus selenitireducens MLS10] Inositol-phosphate phosphatase [Bacillus selenitireducens MLS10]
orf3334	0.000252415	0.309393	adenosylcobinamide kinase/adenosylcobinamide-phosphate guanylyltransferase [Rhizobium etli CFN 42] bifunctional cobinamide kinase/cobinamide phosphateguanylyltransferase [Rhizobium etli CFN 42]
orf3342	0.000286817	2.14421	RecName: Full=Cobyrinic acid A,C-diamide synthase CbiA protein [Bacillus megaterium]
orf3348	5.31e-05	0.104671	AMP-dependent synthetase and ligase [Bacillus selenitireducens MLS10] AMP-dependent synthetase and ligase [Bacillus selenitireducens MLS10]
orf3349	0.00322291	2.19064	unknown sth
orf3361	0.001771	0.39554	PTS system, cellobiose-specific enzyme II, A component [Bacillus clausii KSM-K16] A component PTS system cellobiose-specific enzyme II [Bacillus clausii KSM-K16]
orf3362	6.03e-05	0.0347436	PTS system, cellobiose-specific enzyme II, C component [Bacillus clausii KSM-K16] C component PTS system cellobiose-specific enzyme II [Bacillus clausii KSM-K16]
orf3363	0.000245171	0.00686827	PTS system cellobiose-specific enzyme II B component [Oceanobacillus iheyensis HTE831] PTS system, cellobiose-specific enzyme II, B component [Oceanobacillus iheyensis HTE831]
orf3367	0.000396687	0.235679	unknown sth
orf3398	0.00125203	0.46798	hypothetical protein BPUM_3402 [Bacillus pumilus SAFR-032] hypothetical protein BPUM_3402 [Bacillus pumilus SAFR-032]
orf3408	0.000275228	0.478876	PASTA domain containing protein [Dethiobacter alkaliphilus AHT 1] PASTA domain containing protein [Dethiobacter alkaliphilus AHT 1]
orf3409	0.00120367	0.113616	transcriptional repressor of the ribose operon [Bacillus halodurans C-125] Ribose operon repressor transcriptional repressor of the ribose operon [Bacillus halodurans C-125]
orf3410	3.62e-06	0.115037	ribokinase [Bacillus halodurans C-125] RecName: Full=Ribokinase ribokinase [Bacillus halodurans C-125]
orf3411	0.00219843	0.167501	D-ribose pyranase [Bacillus halodurans C-125] RecName: Full=D-ribose pyranase ribose ABC transporter (permease) [Bacillus halodurans C-125]
orf3419	0.000279596	0.415989	alpha/beta hydrolase fold [Bacillus selenitireducens MLS10] alpha/beta hydrolase fold [Bacillus selenitireducens MLS10]
orf3431	0.000234322	2.87207	pyrroline-5-carboxylate reductase [Bacillus weihenstephanensis KBAB4] pyrroline-5-carboxylate reductase [Bacillus weihenstephanensis KBAB4]
orf3432	1.25e-06	3.00829	hypothetical protein BSU31280 [Bacillus subtilis subsp. subtilis str. 168] UPF0047 protein yugU unknown [Bacillus subtilis]
orf3433	0.000323103	0.328294	Ethanolamine utilization protein EutN/carboxysome structural protein Ccml [Bacillus selenitireducens MLS10] Ethanolamine utilization protein EutN/carboxysome structural protein Ccml [Bacillus selenitireducens MLS10]
orf3434	0.0299573	2.20268	hypothetical protein YpsIP31758_0669 [Yersinia pseudotuberculosis IP 31758] conserved hypothetical protein [Yersinia pseudotuberculosis IP 31758]
orf3435	0.00706201	2.09918	hypothetical protein ABC1060 [Bacillus clausii KSM-K16] hypothetical protein [Bacillus clausii KSM-K16]
orf3436	0.00218795	2.20375	unknown sth
orf3437	1.66e-05	2.11354	YD repeat-containing protein [Yersinia pseudotuberculosis YPIII] YD repeat protein [Yersinia pseudotuberculosis YPIII]
orf3442	0.00725566	2.86377	Quinolinate synthase [Anoxybacillus flavithermus WK1] Quinolinate synthase [Anoxybacillus flavithermus WK1]
orf3446	0.000280025	0.253861	3H domain protein [Geobacillus sp. WCH70] 3H domain protein [Geobacillus sp. WCH70]
orf3449	4.48e-06	0.112504	Cytochrome bd-type quinol oxidase subunit 1-like protein [Bacillus selenitireducens MLS10] Cytochrome bd-type quinol oxidase subunit 1-like protein [Bacillus selenitireducens MLS10]
orf3450	9.64e-07	0.0887738	Cytochrome bd-type quinol oxidase subunit 2-like protein [Bacillus selenitireducens MLS10] Cytochrome bd-type quinol oxidase subunit 2-like protein [Bacillus selenitireducens MLS10]
orf3451	0.000208291	0.0945353	unknown sth
orf3453	2.47e-05	0.315049	ABC-type multidrug transport system ATPase component-like protein [Bacillus selenitireducens MLS10] ABC-type multidrug transport system ATPase component-like protein [Bacillus selenitireducens MLS10]
orf3454	6.15e-06	0.181464	Sulfate transporter/antisigma-factor antagonist STAS [Bacillus selenitireducens MLS10] Sulfate transporter/antisigma-factor antagonist STAS [Bacillus selenitireducens MLS10]
orf3455	5.18e-06	11.1768	PTS system, trehalose-specific IIBC subunit [Geobacillus sp. WCH70] PTS system, trehalose-specific IIBC subunit [Geobacillus sp. WCH70]
orf3456	0.00157527	3.29547	methionine aminopeptidase, type I [Bacillus selenitireducens MLS10] methionine aminopeptidase, type I [Bacillus selenitireducens MLS10]
orf3457	0.000603488	4.60818	major facilitator superfamily MFS_1 [Bacillus selenitireducens MLS10] major facilitator superfamily MFS_1 [Bacillus selenitireducens MLS10]
orf3458	6.99e-05	3.09501	oligoendopeptidase, M3 family [Bacillus selenitireducens MLS10] oligoendopeptidase, M3 family [Bacillus selenitireducens MLS10]
orf3461	0.0243421	2.14797	hypothetical protein BSG1_06222 [Bacillus sp. SG-1] hypothetical protein BSG1_06222 [Bacillus sp. SG-1]
orf3474	2.44e-05	0.12613	unknown sth
orf3475	0.0238876	0.199739	unknown sth
orf3476	5.25e-05	0.153779	hypothetical protein BL03061 [Bacillus licheniformis ATCC 14580] hypothetical protein BLi00781 [Bacillus licheniformis ATCC 14580] hypothetical protein BL03061 [Bacillus licheniformis ATCC 14580] hypothetical protein BLi00781 [Bacillus licheniformis DSM 13]
orf3477	0.000104717	0.209998	ABC transporter related [Bacillus coagulans 36D1] ABC transporter related [Bacillus coagulans 36D1]
orf3478	6.68e-05	0.217977	protein of unknown function DUF214 [Bacillus coagulans 36D1] protein of unknown function DUF214 [Bacillus coagulans 36D1]
orf3480	0.000237637	0.0676742	competence/damage-inducible protein CinA [Bacillus selenitireducens MLS10] competence/damage-inducible protein CinA [Bacillus selenitireducens MLS10]
orf3482	5.08e-05	0.49795	transcriptional regulator [Bacillus sp. NRRL B-14911] transcriptional regulator [Bacillus sp. NRRL B-14911]
orf3484	3.05e-05	2.4088	S-adenosyl-methyltransferase MraW [Bacillus selenitireducens MLS10] S-adenosyl-methyltransferase MraW [Bacillus selenitireducens MLS10]
orf3486	0.00141199	0.477421	penicillin-binding protein, transpeptidase [Bacillus selenitireducens MLS10] penicillin-binding protein, transpeptidase [Bacillus selenitireducens MLS10]
orf3492	8.34e-05	0.481191	hypothetical protein ABC0701 [Bacillus clausii KSM-K16] conserved hypothetical protein [Bacillus clausii KSM-K16]
orf3504	3.14e-05	10.3878	2-dehydropantoate 2-reductase [Bacillus selenitireducens MLS10] 2-dehydropantoate 2-reductase [Bacillus selenitireducens MLS10]
orf3505	1.69e-05	4.28983	hypothetical protein BH3402 [Bacillus halodurans C-125] BH3402 [Bacillus halodurans C-125]
orf3506	3.34e-05	4.0928	hypothetical protein BH3404 [Bacillus halodurans C-125] BH3404 [Bacillus halodurans C-125]
orf3508	3.86e-05	6.42151	hypothetical protein BH3406 [Bacillus halodurans C-125] BH3406 [Bacillus halodurans C-125]
orf3509	0.000586223	2.28997	levansucrase [Clostridium acetobutylicum ATCC 824] Levansucrase [Clostridium acetobutylicum ATCC 824]
orf3517	0.000214726	0.206985	alcohol dehydrogenase class IV [Listeria welshimeri serovar 6b str. SLCC5334] unnamed protein product [Listeria welshimeri serovar 6b str. SLCC5334]
orf3518	0.00256397	0.382723	rhamnulose-1-phosphate aldolase [Bacillus coagulans 36D1] rhamnulose-1-phosphate aldolase [Bacillus coagulans 36D1]
orf3519	0.000663476	2.94498	methyl-accepting chemotaxis protein [Bacillus sp. NRRL B-14911] methyl-accepting chemotaxis protein [Bacillus sp. NRRL B-14911]
orf3522	0.0301478	0.327879	peptidase S41 [Alkaliphilus metalliredigens QYMF] peptidase S41 [Alkaliphilus metalliredigens QYMF]
orf3524	0.000818262	0.248004	transcriptional regulator [Geobacillus thermodenitrificans NG80-2] transcriptional regulator, RpiR family [Geobacillus sp. G11MC16] Transcriptional regulator [Geobacillus thermodenitrificans NG80-2] transcriptional regulator, RpiR family [Geobacillus sp. G11MC16]
orf3525	8.55e-05	0.117727	transposase IS3/IS911 family protein [Bacillus selenitireducens MLS10] transposase IS3/IS911 family protein [Bacillus selenitireducens MLS10]
orf3531	0.00272301	2.27603	creatinase [Geobacillus sp. G11MC16] creatinase [Geobacillus sp. G11MC16]
orf3532	9.82e-05	2.72112	cystathionine gamma-synthase [Geobacillus thermodenitrificans NG80-2] Cystathionine gamma-synthase [Geobacillus thermodenitrificans NG80-2]
orf3533	0.000871818	2.90962	homoserine dehydrogenase [Geobacillus thermodenitrificans NG80-2] Homoserine dehydrogenase [Geobacillus sp. G11MC16] homoserine dehydrogenase-like protein [Geobacillus thermodenitrificans NG80-2] Homoserine dehydrogenase [Geobacillus sp. G11MC16]
orf3534	0.00199288	2.15579	Aldehyde Dehydrogenase [Geobacillus sp. G11MC16] Aldehyde Dehydrogenase [Geobacillus sp. G11MC16]
orf3535	0.000181988	0.359583	hydrolase, alpha/beta fold family, putative [Microscilla marina ATCC 23134] hydrolase, alpha/beta fold family, putative [Microscilla marina ATCC 23134]
orf3538	0.000198118	7.83116	response regulator receiver protein [Bacillus selenitireducens MLS10] response regulator receiver protein [Bacillus selenitireducens MLS10]
orf3539	0.00104387	10.6569	hypothetical protein BSG1_02070 [Bacillus sp. SG-1] hypothetical protein BSG1_02070 [Bacillus sp. SG-1]
orf3540	0.000651321	3.25105	protein of unknown function DUF156 [Bacillus selenitireducens MLS10] protein of unknown function DUF156 [Bacillus selenitireducens MLS10]
orf3541	0.000131606	8.58331	Transcriptional regulators of sugar metabolism-like protein [Bacillus selenitireducens MLS10] Transcriptional regulators of sugar metabolism-like protein [Bacillus selenitireducens MLS10]
orf3542	0.00041227	3.34934	1-phosphofructokinase [Bacillus weihenstephanensis KBAB4] 1-phosphofructokinase [Bacillus weihenstephanensis KBAB4]
orf3543	7.37e-05	2.16452	Phosphotransferase system fructose-specific IIC component-like protein [Bacillus selenitireducens MLS10] Phosphotransferase system fructose-specific IIC component-like protein [Bacillus selenitireducens MLS10]
orf3553	0.00497794	0.189042	hypothetical protein GTNG_0413 [Geobacillus thermodenitrificans NG80-2] Conserved hypothetical protein [Geobacillus thermodenitrificans NG80-2]
orf3560	0.00528647	2.11981	hypothetical protein BH0888 [Bacillus halodurans C-125] BH0888 [Bacillus halodurans C-125]
orf3564	0.000355283	0.331418	YfkB-like domain protein [Geobacillus sp. WCH70] YfkB-like domain protein [Geobacillus sp. WCH70]
orf3575	1.46e-06	0.107661	unknown sth
orf3577	0.000255255	0.284646	hypothetical protein Plarl_17554 [Paenibacillus larvae subsp. larvae BRL-230010]
orf3581	0.000145319	2.53062	ribonuclease H [Lysinibacillus sphaericus C3-41] ribonuclease H [Lysinibacillus sphaericus C3-41]
orf3582	0.00212739	7.10413	fatty acid alpha hydroxylase, cytochrome P450 [Bacillus coahuilensis m4-4]
orf3583	0.00262703	13.4033	unknown sth
orf3584	0.000121424	41.757	hypothetical protein BSG1_13901 [Bacillus sp. SG-1] hypothetical protein BSG1_13901 [Bacillus sp. SG-1]
orf3591	0.000603754	5.52102	transcriptional repressor of phosphotransferase system [Oceanobacillus iheyensis HTE831] transcriptional repressor of phosphotransferase system [Oceanobacillus iheyensis HTE831]
orf3592	0.000180682	4.51996	putative hydrolase YwpJ [Bacillus licheniformis ATCC 14580] YwpJ [Bacillus licheniformis ATCC 14580] putative hydrolase YwpJ [Bacillus licheniformis ATCC 14580] YwpJ [Bacillus licheniformis DSM 13]
orf3594	0.0030857	0.337194	unknown sth
orf3595	0.000921867	0.13666	hypothetical protein OB1336 [Oceanobacillus iheyensis HTE831] hypothetical conserved protein [Oceanobacillus iheyensis HTE831]
orf3597	4.54e-06	0.217804	pro-sigmaK processing inhibitor BofA [Geobacillus sp. WCH70] pro-sigmaK processing inhibitor BofA [Geobacillus sp. WCH70]
orf3604	0.00163172	0.321051	alkyl hydroperoxide reductase/ Thiol specific antioxidant/ Mal allergen [Bacillus selenitireducens MLS10] alkyl hydroperoxide reductase/ Thiol specific antioxidant/ Mal allergen [Bacillus selenitireducens MLS10]
orf3605	0.00245395	0.211996	hypothetical protein BselDRAFT_0128 [Bacillus selenitireducens MLS10] hypothetical protein BselDRAFT_0128 [Bacillus selenitireducens MLS10]
orf3606	0.000817981	0.0865178	cytochrome c assembly protein [Bacillus selenitireducens MLS10] cytochrome c assembly protein [Bacillus selenitireducens MLS10]
orf3607	0.000227633	0.0941949	cytochrome c-type biogenesis protein CcmB [Bacillus selenitireducens MLS10] cytochrome c-type biogenesis protein CcmB [Bacillus selenitireducens MLS10]
orf3608	0.000476745	0.0673943	heme exporter protein CcmA [Bacillus selenitireducens MLS10] heme exporter protein CcmA [Bacillus selenitireducens MLS10]
orf3609	0.000536173	0.0507447	hypothetical protein BselDRAFT_0124 [Bacillus selenitireducens MLS10] hypothetical protein BselDRAFT_0124 [Bacillus selenitireducens MLS10]
orf3610	0.000139437	0.0602393	hypothetical protein BselDRAFT_0123 [Bacillus selenitireducens MLS10] hypothetical protein BselDRAFT_0123 [Bacillus selenitireducens MLS10]
orf3611	0.000175247	0.0546682	hypothetical protein BselDRAFT_0122 [Bacillus selenitireducens MLS10] hypothetical protein BselDRAFT_0122 [Bacillus selenitireducens MLS10]
orf3612	0.000225986	0.0338994	cytochrome c assembly protein [Bacillus selenitireducens MLS10] cytochrome c assembly protein [Bacillus selenitireducens MLS10]
orf3613	9.81e-06	0.0269469	hypothetical protein BselDRAFT_0120 [Bacillus selenitireducens MLS10] hypothetical protein BselDRAFT_0120 [Bacillus selenitireducens MLS10]
orf3614	0.000225449	0.00650504	hypothetical protein BselDRAFT_0119 [Bacillus selenitireducens MLS10] hypothetical protein BselDRAFT_0119 [Bacillus selenitireducens MLS10]
orf3615	0.000226449	0.198735	Methylamine utilization protein mauG [Hydrogenivirga sp. 128-5-R1-1] Methylamine utilization protein mauG [Hydrogenivirga sp. 128-5-R1-1]
orf3638	0.0008356	2.72478	glucose inhibited division protein A [Bacillus selenitireducens MLS10] glucose inhibited division protein A [Bacillus selenitireducens MLS10]
orf3639	8.58e-06	2.7052	aminotransferase class IV [Geobacillus sp. WCH70] aminotransferase class IV [Geobacillus sp. WCH70]
orf3640	0.000675562	2.07177	Anthranilate/para-aminobenzoate synthase component II-like protein [Bacillus selenitireducens MLS10] Anthranilate/para-aminobenzoate synthase component II-like protein [Bacillus selenitireducens MLS10]
orf3642	0.0024796	3.42859	cysteine synthase A [Bacillus halodurans C-125] cysteine synthase A [Bacillus halodurans C-125]
orf3643	8.94e-05	12.2158	chromosomal replication initiator protein DnaA [Bacillus selenitireducens MLS10] chromosomal replication initiator protein DnaA [Bacillus selenitireducens MLS10]
orf3644	5.19e-05	11.9626	Pantothenate kinase type III [Anoxybacillus flavithermus WK1] Pantothenate kinase type III [Anoxybacillus flavithermus WK1]
orf3647	0.000680889	0.445742	tRNA(Ile)-lysidine synthetase [Geobacillus sp. WCH70] tRNA(Ile)-lysidine synthetase [Geobacillus sp. WCH70]
orf3649	5.83e-05	0.350957	DNA gyrase, A subunit [Bacillus selenitireducens MLS10] DNA gyrase, A subunit [Bacillus selenitireducens MLS10]
orf3650	0.019822	2.67762	serine/threonine-protein kinase [Bacillus halodurans C-125] serine/threonine-protein kinase [Bacillus halodurans C-125]
orf3651	0.000999406	2.1175	hypothetical protein B14911_02110 [Bacillus sp. NRRL B-14911] hypothetical protein B14911_02110 [Bacillus sp. NRRL B-14911]
orf3652	0.00220502	2.23649	stage II sporulation protein E [Bacillus halodurans C-125] stage II sporulation protein E [Bacillus halodurans C-125]
orf3658	0.00303615	0.376483	Protein containing tetrapyrrole methyltransferase domain and MazG-like (predicted pyrophosphatase) domain-like protein [Bacillus selenitireducens MLS10] Protein containing tetrapyrrole methyltransferase domain and MazG-like (predicted pyrophosphatase) domain-like protein [Bacillus selenitireducens MLS10]
orf3660	0.00136105	2.39011	stage V sporulation protein T [Bacillus halodurans C-125] stage V sporulation protein T [Bacillus halodurans C-125]
orf3664	4.99e-06	6.74083	pyridoxine biosynthesis protein [Bacillus selenitireducens MLS10] pyridoxine biosynthesis protein [Bacillus selenitireducens MLS10]
orf3668	0.00031915	0.323294	regulatory protein SpoVG [Bacillus halodurans C-125] Putative septation protein spoVG (Stage V sporulation protein G) stage V sporulation protein G [Bacillus halodurans C-125]
orf3669	0.000178648	2.10505	purine operon repressor [Bacillus halodurans C-125] transcriptional repressor of the purine operon [Bacillus halodurans C-125]
orf3671	0.000210443	4.36459	small, acid-soluble spore protein [Bacillus anthracis str. Ames] small, acid-soluble spore protein [Bacillus cereus ATCC 10987] small, acid-soluble spore protein [Bacillus anthracis str. Sterne] small, acid-soluble spore protein [Bacillus anthracis str. 'Ames Ancestor'] small, acid-soluble spore protein [Bacillus anthracis str. A0488] small, acid-soluble spore protein [Bacillus anthracis str. A04…
orf3674	2.76e-05	2.86496	dimethyladenosine transferase [Bacillus halodurans C-125] RecName: Full=Dimethyladenosine transferase; AltName: Full=S-adenosylmethionine-6-N', N'-adenosyl(rRNA) dimethyltransferase; AltName: Full=16S rRNA dimethylase; AltName: Full=High level kasugamycin resistance protein ksgA; AltName: Full=Kasugamycin dimethyltransferase dimethyladenosine transferase [Bacillus halodurans C-125]
orf3675	0.0023461	3.21273	CMP/dCMP deaminase, zinc-binding [Bacillus selenitireducens MLS10] CMP/dCMP deaminase, zinc-binding [Bacillus selenitireducens MLS10]
orf3676	4.79e-05	2.9908	DNA polymerase III, subunits gamma and tau [Bacillus selenitireducens MLS10] DNA polymerase III, subunits gamma and tau [Bacillus selenitireducens MLS10]
orf3677	0.000210845	2.1887	conserved hypothetical protein 103 [Bacillus selenitireducens MLS10] conserved hypothetical protein 103 [Bacillus selenitireducens MLS10]
orf3679	0.00144808	0.439016	Regulators of stationary/sporulation gene expression-like protein [Bacillus selenitireducens MLS10] Regulators of stationary/sporulation gene expression-like protein [Bacillus selenitireducens MLS10]
orf3680	0.000582429	0.204189	unknown sth
orf3681	0.0002503	0.293259	hypothetical protein pE33L5_0001 [Bacillus cereus E33L] conserved hypothetical protein [Bacillus cereus E33L]
orf3689	0.00018077	0.417264	putative Orn/Lys/Arg decarboxylase, C-terminal YaaO [Bacillus licheniformis ATCC 14580] putative Orn/Lys/Arg decarboxylase, C-terminal YaaO [Bacillus licheniformis ATCC 14580]
orf3692	0.00228262	5.52755	hypothetical protein BH1114 [Bacillus halodurans C-125] BH1114 [Bacillus halodurans C-125]
orf3701	0.00166942	0.215131	transcriptional regulator [Bacillus licheniformis ATCC 14580] hypothetical protein BLi02121 [Bacillus licheniformis ATCC 14580] transcriptional regulator [Bacillus licheniformis ATCC 14580] hypothetical protein BLi02121 [Bacillus licheniformis DSM 13]
orf3711	0.00101995	0.273198	helix-turn-helix- domain containing protein AraC type [Geobacillus sp. Y412MC10] helix-turn-helix- domain containing protein AraC type [Geobacillus sp. Y412MC10]
orf3712	0.00232158	0.0200126	unknown sth
orf3727	1.09e-05	0.283991	hypothetical protein RBTH_06919 [Bacillus thuringiensis serovar israelensis ATCC 35646] group-specific protein [Bacillus cereus G9842] hypothetical protein RBTH_06919 [Bacillus thuringiensis serovar israelensis ATCC 35646] group-specific protein [Bacillus cereus G9842]
orf3728	1.92e-05	0.25409	transporter, major facilitator family [Bacillus cereus G9842] transporter, major facilitator family [Bacillus cereus G9842]
orf3729	7.9e-05	0.168763	Bacteriocin adenylyltransferase [Bacillus thuringiensis serovar israelensis ATCC 35646] Bacteriocin adenylyltransferase [Bacillus thuringiensis serovar israelensis ATCC 35646]
orf3738	0.000191364	2.23805	RecName: Full=Monomeric sarcosine oxidase; Short=MSOX sarcosine oxidase [Bacillus sp. B-0618]
orf3740	0.025413	0.477011	hypothetical protein CLD_3202 [Clostridium botulinum B1 str. Okra] conserved hypothetical protein [Clostridium botulinum B1 str. Okra]
orf3747	3.47e-06	2.41301	unknown sth
orf3748	0.00369997	2.34362	unknown sth
orf3751	0.00205686	4.45498	betaine aldehyde dehydrogenase (badh) [Bacillus pumilus ATCC 7061] betaine aldehyde dehydrogenase (badh) [Bacillus pumilus ATCC 7061]
orf3752	3.24e-05	0.24823	hypothetical protein BT9727_4355 [Bacillus thuringiensis serovar konkukian str. 97-27] conserved hypothetical protein [Bacillus thuringiensis serovar konkukian str. 97-27]
orf3753	6.41e-06	0.0683907	CDP-alcohol phosphatidyltransferase [Desulfitobacterium hafniense DCB-2] CDP-alcohol phosphatidyltransferase [Desulfitobacterium hafniense DCB-2]
orf3755	0.00540808	0.402614	potassium channel protein [Bacillus halodurans C-125] potassium channel protein [Bacillus halodurans C-125]
orf3757	0.00011992	0.482049	Glucose-6-phosphate isomerase [Bacillus selenitireducens MLS10] Glucose-6-phosphate isomerase [Bacillus selenitireducens MLS10]
orf3763	0.000561087	13.7298	isochorismatase [Sorangium cellulosum 'So ce 56'] Isochorismatase [Sorangium cellulosum 'So ce 56']
orf3765	0.0069277	0.441022	electron transfer flavoprotein, alpha subunit [Bacillus selenitireducens MLS10] electron transfer flavoprotein, alpha subunit [Bacillus selenitireducens MLS10]
orf3766	0.000881548	0.222219	electron transfer flavoprotein beta-subunit [Bacillus selenitireducens MLS10] electron transfer flavoprotein beta-subunit [Bacillus selenitireducens MLS10]
orf3772	0.000365979	2.04883	ABC transporter ATP-binding protein [Bacillus sp. NRRL B-14911] ABC transporter ATP-binding protein [Bacillus sp. NRRL B-14911]
orf3773	2.7e-05	2.81215	hypothetical protein BH0641 [Bacillus halodurans C-125] BH0641 [Bacillus halodurans C-125]
orf3775	0.00782367	0.204601	hypothetical protein BselDRAFT_0001 [Bacillus selenitireducens MLS10] hypothetical protein BselDRAFT_0001 [Bacillus selenitireducens MLS10]
orf3778	3.16e-05	6.3374	unknown sth
orf3784	0.00200848	2.89455	nitrogen-fixing NifU domain protein [Bacillus selenitireducens MLS10] nitrogen-fixing NifU domain protein [Bacillus selenitireducens MLS10]
orf3785	0.00038232	2.95164	Glyoxylate reductase [Bacillus selenitireducens MLS10] Glyoxylate reductase [Bacillus selenitireducens MLS10]
orf3786	0.000885393	4.89322	Chain A, Covalent Reaction Intermediate Revealed In Crystal Structure Of The Geobacillus Stearothermophilus Carboxylesterase Est30 esterase [Geobacillus stearothermophilus] thermostable carboxylesterase Est30 [Geobacillus stearothermophilus] esterase
orf3787	5.49e-05	6.17709	regulatory protein, ArsR [Bacillus selenitireducens MLS10] regulatory protein, ArsR [Bacillus selenitireducens MLS10]
orf3790	0.000596853	0.434358	phosphoglyceromutase [Bacillus halodurans C-125] RecName: Full=2,3-bisphosphoglycerate-independent phosphoglycerate mutase; Short=Phosphoglyceromutase; Short=BPG-independent PGAM; Short=iPGM 2,3-bisphosphoglycerate-independent phosphoglycerate mutase [Bacillus halodurans C-125]
orf3791	1.81e-05	0.353972	5'-nucleotidase [Bacillus selenitireducens MLS10] 5'-nucleotidase [Bacillus selenitireducens MLS10]
orf3792	0.000563417	0.372317	Phosphoglycerate kinase [Bacillus selenitireducens MLS10] Phosphoglycerate kinase [Bacillus selenitireducens MLS10]
orf3793	0.0010878	0.245724	Glyceraldehyde-3-phosphate dehydrogenase (phosphorylating) [Bacillus selenitireducens MLS10] Glyceraldehyde-3-phosphate dehydrogenase (phosphorylating) [Bacillus selenitireducens MLS10]
orf3794	0.000244587	0.137898	FeS assembly protein SufB [Bacillus selenitireducens MLS10] FeS assembly protein SufB [Bacillus selenitireducens MLS10]
orf3799	0.000384332	0.393927	phosphocarrier protein Chr [Bacillus halodurans C-125] RecName: Full=HPr-like protein crh; AltName: Full=Catabolite repression HPr phosphocarrier protein HPr (catabolite repression) [Bacillus halodurans C-125]
orf3806	0.000457023	2.15651	major facilitator superfamily MFS_1 [Bacillus selenitireducens MLS10] major facilitator superfamily MFS_1 [Bacillus selenitireducens MLS10]
orf3807	0.000270444	2.315	glycine cleavage system H protein [Bacillus selenitireducens MLS10] glycine cleavage system H protein [Bacillus selenitireducens MLS10]
orf3808	6.77e-05	2.68208	1-(5-phosphoribosyl)-5-((5- phosphoribosylamino)methylideneamino)imidazole-4- carboxamideisomerase [Bacillus selenitireducens MLS10] 1-(5-phosphoribosyl)-5-((5- phosphoribosylamino)methylideneamino)imidazole-4- carboxamideisomerase [Bacillus selenitireducens MLS10]
orf3809	8.55e-05	2.8852	acyl-CoA dehydrogenase domain protein [Bacillus selenitireducens MLS10] acyl-CoA dehydrogenase domain protein [Bacillus selenitireducens MLS10]
orf3810	0.00222156	2.84802	acetyl-CoA acetyltransferase [Bacillus selenitireducens MLS10] acetyl-CoA acetyltransferase [Bacillus selenitireducens MLS10]
orf3811	0.000334287	2.55247	3-hydroxyacyl-CoA dehydrogenase., Enoyl-CoA hydratase [Bacillus selenitireducens MLS10] 3-hydroxyacyl-CoA dehydrogenase., Enoyl-CoA hydratase [Bacillus selenitireducens MLS10]
orf3812	3.93e-05	2.66309	preprotein translocase, SecY subunit [Bacillus selenitireducens MLS10] preprotein translocase, SecY subunit [Bacillus selenitireducens MLS10]
orf3813	3.87e-05	2.31202	Histidine--tRNA ligase [Bacillus selenitireducens MLS10] Histidine--tRNA ligase [Bacillus selenitireducens MLS10]
orf3816	0.00272946	0.468459	anti-sigma-factor antagonist [Bacillus selenitireducens MLS10] anti-sigma-factor antagonist [Bacillus selenitireducens MLS10]
orf3820	0.00382444	2.46788	phage shock protein C, PspC [Dictyoglomus turgidum DSM 6724] phage shock protein C, PspC [Dictyoglomus turgidum DSM 6724]
orf3827	0.00137779	0.320939	preprotein translocase, SecG subunit [Bacillus selenitireducens MLS10] preprotein translocase, SecG subunit [Bacillus selenitireducens MLS10]
orf3828	0.000140642	0.254486	oxidoreductase domain protein [Bacillus selenitireducens MLS10] oxidoreductase domain protein [Bacillus selenitireducens MLS10]
orf3834	3.71e-06	0.271072	transcriptional antiterminator [Bacillus halodurans C-125] transcriptional antiterminator [Bacillus halodurans C-125]
orf3839	0.000152655	0.404422	unknown sth
orf3841	3.4e-05	0.206419	unknown sth
orf3843	0.00149843	2.11968	conserved hypothetical protein [Clostridium butyricum 5521] conserved hypothetical protein [Clostridium butyricum 5521]
orf3844	8.2e-05	0.22524	transcriptional regulator, LacI family [Paenibacillus sp. JDR-2] transcriptional regulator, LacI family [Paenibacillus sp. JDR-2]
orf3860	7.36e-05	0.491933	unknown sth
orf3861	0.000545223	0.463114	unknown sth
orf3865	0.0164949	2.04713	unknown sth
orf3869	0.00892354	2.74455	Chain A, The Crystal Structure Of Alpha-D-Glucuronidase From Bacillus Stearothermophilus T-6 alpha-glucuronidase [Geobacillus stearothermophilus]
orf3870	0.00186856	2.29167	alpha-glucuronidase [Bacillus halodurans C-125] alpha-glucuronidase [Bacillus halodurans C-125]
orf3872	0.0123905	4.63319	hypothetical protein BH1065 [Bacillus halodurans C-125] BH1065 [Bacillus halodurans C-125]
orf3873	0.0484364	2.08041	extracellular solute-binding protein family 1 [Geobacillus sp. Y412MC61] extracellular solute-binding protein family 1 [Geobacillus sp. Y412MC61]
orf3876	0.00925265	0.301468	two-component sensor histidine kinase [Bacillus halodurans C-125] two-component sensor histidine kinase [Bacillus halodurans C-125]
orf3877	0.00105956	0.428157	two-component response regulator [Bacillus halodurans C-125] two-component response regulator [Bacillus halodurans C-125]
orf3887	0.000801901	0.184271	response regulator aspartate phosphatase [Bacillus licheniformis ATCC 14580] hypothetical protein BLi03406 [Bacillus licheniformis ATCC 14580] response regulator aspartate phosphatase [Bacillus licheniformis ATCC 14580] putative protein [Bacillus licheniformis DSM 13]
orf3890	0.017957	2.04504	hypothetical protein lmo0261 [Listeria monocytogenes EGD-e] hypothetical protein LmonFR_07979 [Listeria monocytogenes FSL R2-561] lmo0261 [Listeria monocytogenes]
orf3891	5.87e-05	0.497714	hypothetical protein CLORAM_01469 [Clostridium ramosum DSM 1402] hypothetical protein CLORAM_01469 [Clostridium ramosum DSM 1402]
orf3892	0.000243001	0.0777824	sugar ABC transporter (sugar-binding protein) [Bacillus halodurans C-125] sugar ABC transporter (sugar-binding protein) [Bacillus halodurans C-125]
orf3901	0.00016606	0.376472	hypothetical protein OB0383 [Oceanobacillus iheyensis HTE831] hypothetical conserved protein [Oceanobacillus iheyensis HTE831]
orf3903	0.000654291	4.55775	unknown sth
orf3904	2.6e-05	7.2751	bacitracin ABC transporter, ATP-binding protein, putative [Bacillus anthracis str. Ames] bacitracin ABC transporter, ATP-binding protein, putative [Bacillus anthracis str. 'Ames Ancestor'] bacitracin ABC transporter, ATP-binding protein, putative [Bacillus anthracis str. Sterne] putative bacitracin ABC transporter, ATP-binding protein [Bacillus anthracis str. A0488] putative bacitracin ABC transp…
orf3906	3.03e-05	0.22472	DNA-binding response regulator [Geobacillus thermodenitrificans NG80-2] two component transcriptional regulator, winged helix family [Geobacillus sp. G11MC16] DNA-binding response regulator [Geobacillus thermodenitrificans NG80-2] two component transcriptional regulator, winged helix family [Geobacillus sp. G11MC16]
orf3912	0.00070378	3.59367	glutamate dehydrogenase [Bacillus halodurans C-125] NADP-specific glutamate dehydrogenase [Bacillus halodurans C-125]
orf3915	0.000348061	0.213429	oleandomycin glycosyltransferase [Lysinibacillus sphaericus C3-41] Oleandomycin glycosyltransferase [Lysinibacillus sphaericus C3-41]
orf3917	6.73e-05	0.429308	unknown sth
orf3918	0.00051805	0.376972	Acetyltransferase, GNAT family [Bacillus thuringiensis serovar israelensis ATCC 35646] ribosomal-protein-alanine acetyltransferase [Bacillus cereus G9842] Acetyltransferase, GNAT family [Bacillus thuringiensis serovar israelensis ATCC 35646] ribosomal-protein-alanine acetyltransferase [Bacillus cereus G9842]
orf3919	3.19e-06	0.228058	hypothetical protein ABC1925 [Bacillus clausii KSM-K16] conserved hypothetical protein [Bacillus clausii KSM-K16]
orf3920	0.000225124	0.10228	sodium/bile acid symporter family protein [Bacillus cereus B4264] sodium/bile acid symporter family protein [Bacillus cereus B4264]
orf3942	0.000770411	2.84507	hypothetical protein BH1001 [Bacillus halodurans C-125] BH1001 [Bacillus halodurans C-125]
orf3949	0.000135942	0.351365	hypothetical 21.0 kDa protein [Bacillus pseudofirmus]
orf3951	0.0013867	4.85217	hypothetical protein ABC3203 [Bacillus clausii KSM-K16] hypothetical protein [Bacillus clausii KSM-K16]
orf3953	7.41e-06	2.84392	purine nucleosidase [Bacillus pumilus SAFR-032] purine nucleosidase [Bacillus pumilus SAFR-032]
orf3954	0.000320038	2.12633	spermidine/putrescine ABC transporter permease [Bacillus clausii KSM-K16] spermidine/putrescine ABC transporter permease [Bacillus clausii KSM-K16]
orf3956	0.00177761	2.02645	spermidine/putrescine ABC transporter ATP-binding protein [Bacillus clausii KSM-K16] spermidine/putrescine ABC transporter ATP-binding protein [Bacillus clausii KSM-K16]
orf3958	0.0151355	2.4055	Na+/H+ antiporter [Bacillus sp. SG-1] Na+/H+ antiporter [Bacillus sp. SG-1]
orf3963	2.64e-05	2.11971	putative phospholipase D [Bacillus pumilus ATCC 7061] putative phospholipase D [Bacillus pumilus ATCC 7061]
orf3964	0.000765293	0.312898	formate/nitrite transporter [Geobacillus sp. Y412MC10] formate/nitrite transporter [Geobacillus sp. Y412MC10]
orf3966	0.0078915	2.36881	hypothetical protein BH0835 [Bacillus halodurans C-125] BH0835 [Bacillus halodurans C-125]
orf3969	7.09e-05	4.82426	HEAT domain containing protein [Bacillus selenitireducens MLS10] HEAT domain containing protein [Bacillus selenitireducens MLS10]
orf3970	0.00244284	2.42705	unknown sth
orf3972	5.44e-05	25.6406	unknown sth
orf3979	1.92e-05	2.3184	hypothetical protein OB2678 [Oceanobacillus iheyensis HTE831] hypothetical conserved protein [Oceanobacillus iheyensis HTE831]
orf3989	0.001322	13.8312	ThiJ/PfpI domain protein [Geobacillus sp. WCH70] ThiJ/PfpI domain protein [Geobacillus sp. WCH70]
orf3994	0.00144964	0.182274	CDP-alcohol phosphatidyltransferase [Bacillus selenitireducens MLS10] CDP-alcohol phosphatidyltransferase [Bacillus selenitireducens MLS10]
orf3996	2.25e-06	3.14907	Hybrid signal transduction histidine kinase [Anoxybacillus flavithermus WK1] Hybrid signal transduction histidine kinase [Anoxybacillus flavithermus WK1]
orf4006	0.000147092	0.173084	Allophanate hydrolase subunit 1 [Bacillus selenitireducens MLS10] Allophanate hydrolase subunit 1 [Bacillus selenitireducens MLS10]
orf4014	0.00192889	2.1079	sodium/glutamate symporter [Natranaerobius thermophilus JW/NM-WN-LF] sodium/glutamate symporter [Natranaerobius thermophilus JW/NM-WN-LF]
orf4022	0.00679459	7.97604	protein of unknown function DUF1507 [Bacillus selenitireducens MLS10] protein of unknown function DUF1507 [Bacillus selenitireducens MLS10]
orf4023	0.0151337	2.27222	protein of unknown function DUF1507 [Bacillus selenitireducens MLS10] protein of unknown function DUF1507 [Bacillus selenitireducens MLS10]
orf4024	0.000825622	2.4643	protein of unknown function DUF1507 [Bacillus selenitireducens MLS10] protein of unknown function DUF1507 [Bacillus selenitireducens MLS10]
orf4026	0.00119263	0.320256	putative diguanylate cyclase [Bacillus selenitireducens MLS10] putative diguanylate cyclase [Bacillus selenitireducens MLS10]
orf4028	0.000149377	10.7092	hypothetical protein BselDRAFT_0206 [Bacillus selenitireducens MLS10] hypothetical protein BselDRAFT_0206 [Bacillus selenitireducens MLS10]
orf4029	0.00109053	2.22855	molybdate ABC transporter, inner membrane subunit [Geobacillus sp. Y412MC10] molybdate ABC transporter, inner membrane subunit [Geobacillus sp. Y412MC10]
orf4033	0.00174659	0.434352	hypothetical protein TK0959 [Thermococcus kodakarensis KOD1] hypothetical membrane protein, conserved, UPF0132 family [Thermococcus kodakarensis KOD1]
orf4035	0.00103461	0.440601	unknown sth
orf4036	7.41e-05	0.156125	adenylyl cyclase class-3/4/guanylyl cyclase [Bacillus selenitireducens MLS10] adenylyl cyclase class-3/4/guanylyl cyclase [Bacillus selenitireducens MLS10]
orf4037	0.000286588	0.035604	anti-sigma-factor antagonist [Bacillus selenitireducens MLS10] anti-sigma-factor antagonist [Bacillus selenitireducens MLS10]
orf4038	0.00122256	0.207119	cobalamin B12-binding domain protein [Bacillus selenitireducens MLS10] cobalamin B12-binding domain protein [Bacillus selenitireducens MLS10]
orf4042	2.72e-06	0.170244	Ferrichrome ABC transporter (ATP-binding protein) [Anoxybacillus flavithermus WK1] Ferrichrome ABC transporter (ATP-binding protein) [Anoxybacillus flavithermus WK1]
orf4043	0.000894248	0.403888	periplasmic binding protein [Bacillus weihenstephanensis KBAB4] periplasmic binding protein [Bacillus weihenstephanensis KBAB4]
orf4044	0.00260746	0.463906	transport system permease protein [Bacillus cereus subsp. cytotoxis NVH 391-98] transport system permease protein [Bacillus cereus subsp. cytotoxis NVH 391-98]
orf4045	4.54e-05	0.381824	iron compound ABC transporter, permease protein [Bacillus sp. SG-1] iron compound ABC transporter, permease protein [Bacillus sp. SG-1]
orf4048	0.000168602	0.411969	unknown sth
orf4049	8.22e-06	0.185018	unknown sth
orf4050	0.00103519	0.301526	unknown sth
orf4052	9.15e-05	2.5331	ABC transport system permease protein [Bacillus licheniformis ATCC 14580] hypothetical protein BLi04268 [Bacillus licheniformis ATCC 14580] ABC transport system permease protein [Bacillus licheniformis ATCC 14580] conserved hypothetical protein [Bacillus licheniformis DSM 13]
orf4053	1.58e-05	3.55772	ABC transport system ATP-binding protein [Bacillus licheniformis ATCC 14580] hypothetical protein BLi04269 [Bacillus licheniformis ATCC 14580] ABC transport system ATP-binding protein [Bacillus licheniformis ATCC 14580] conserved hypothetical protein [Bacillus licheniformis DSM 13]
orf4068	4.17e-05	3.40544	levanase
orf4070	0.0129101	0.355853	fibronectin-binding family protein [Bacillus cereus subsp. cytotoxis NVH 391-98] Fibronectin-binding family protein [Bacillus cereus subsp. cytotoxis NVH 391-98]
orf4072	3.14e-05	2.04726	protein of unknown function DUF488 [Geobacillus sp. G11MC16] protein of unknown function DUF488 [Geobacillus sp. G11MC16]
orf4075	3.8e-05	0.473522	unknown sth
orf4076	0.000355477	0.42002	unknown sth
orf4081	0.00042776	0.248436	bclA protein [Bacillus cereus Q1] bclA protein [Bacillus cereus Q1]
orf4084	0.00580174	16.3361	intracellular serine protease [Bacillus thuringiensis serovar konkukian str. 97-27] intracellular serine protease [Bacillus thuringiensis serovar konkukian str. 97-27]
orf4086	2.75e-05	0.440191	hypothetical protein ABC1005 [Bacillus clausii KSM-K16] hypothetical protein [Bacillus clausii KSM-K16]
orf4092	0.000360174	4.03978	protein of unknown function DUF405 [Bacillus selenitireducens MLS10] protein of unknown function DUF405 [Bacillus selenitireducens MLS10]
orf4094	1.94e-06	2.02897	protozoan/cyanobacterial globin family protein [Microcoleus chthonoplastes PCC 7420] protozoan/cyanobacterial globin family protein [Microcoleus chthonoplastes PCC 7420]
orf4096	0.0431846	0.439894	ABC transporter related [Bacillus coagulans 36D1] ABC transporter related [Bacillus coagulans 36D1]
orf4097	0.000769445	0.371106	periplasmic binding protein [Bacillus weihenstephanensis KBAB4] periplasmic binding protein [Bacillus weihenstephanensis KBAB4]
orf4098	0.000157089	0.449495	hypothetical protein BH1811 [Bacillus halodurans C-125] BH1811 [Bacillus halodurans C-125]
orf4101	0.000826981	3.88659	pirin-like protein [Bacillus sp. NRRL B-14911] pirin-like protein [Bacillus sp. NRRL B-14911]
orf4106	0.000822671	2.59446	hypothetical protein BACCELL_01463 [Bacteroides cellulosilyticus DSM 14838] hypothetical protein BACCELL_01463 [Bacteroides cellulosilyticus DSM 14838]
orf4109	0.00464844	0.459698	GCN5-related N-acetyltransferase [Geobacillus sp. Y412MC10] GCN5-related N-acetyltransferase [Geobacillus sp. Y412MC10]
orf4110	0.00178096	2.04156	conserved hypothetical protein [Bacillus cereus NVH0597-99] conserved hypothetical protein [Bacillus cereus NVH0597-99]
orf4118	7.04e-05	0.334014	Sphingosine kinase-like protein [Bacillus selenitireducens MLS10] Sphingosine kinase-like protein [Bacillus selenitireducens MLS10]
orf4124	0.00165956	0.306466	unknown sth
orf4125	0.000185224	2.37914	Peroxiredoxin [Bacillus selenitireducens MLS10] Peroxiredoxin [Bacillus selenitireducens MLS10]
orf4133	0.000225703	0.0591354	unknown sth
orf4134	1.47e-06	0.0565567	hypothetical protein BA5325 [Bacillus anthracis str. Ames] hypothetical protein GBAA5325 [Bacillus anthracis str. 'Ames Ancestor'] hypothetical protein BAS4947 [Bacillus anthracis str. Sterne] hypothetical protein Bant_01000198 [Bacillus anthracis str. A2012] conserved hypothetical protein [Bacillus anthracis str. A0488] conserved hypothetical protein [Bacillus anthracis str. A0442] conserved hyp…
orf4135	2.27e-06	0.198293	phosphoribosylaminoimidazole-succinocarboxamide synthase [Bacillus selenitireducens MLS10] phosphoribosylaminoimidazole-succinocarboxamide synthase [Bacillus selenitireducens MLS10]
orf4139	0.004382	4.74433	peptidoglycan-binding LysM [Alkaliphilus metalliredigens QYMF] Peptidoglycan-binding LysM [Alkaliphilus metalliredigens QYMF]
orf4142	0.000113938	0.355961	hypothetical protein Bsph_2037 [Lysinibacillus sphaericus C3-41] conserved hypothetical protein [Lysinibacillus sphaericus C3-41]
orf4143	9.08e-06	0.275888	hypothetical protein BSG1_04785 [Bacillus sp. SG-1] hypothetical protein BSG1_04785 [Bacillus sp. SG-1]
orf4144	0.000109213	0.14798	hypothetical protein BSG1_04785 [Bacillus sp. SG-1] hypothetical protein BSG1_04785 [Bacillus sp. SG-1]
orf4150	6e-06	2.04865	hypothetical protein B14911_03849 [Bacillus sp. NRRL B-14911] hypothetical protein B14911_03849 [Bacillus sp. NRRL B-14911]
orf4153	3.11e-05	0.289946	hypothetical protein B14911_03834 [Bacillus sp. NRRL B-14911] hypothetical protein B14911_03834 [Bacillus sp. NRRL B-14911]
orf4160	9.41e-05	0.366613	penicillinase repressor [Bacillus clausii]
orf4161	3.15e-05	0.338393	methicillin resistance protein MecR1 [Bacillus clausii KSM-K16] methicillin resistance protein MecR1 [Bacillus clausii KSM-K16]
orf4163	0.00115746	2.18552	MerR family transcriptional regulator [Alkaliphilus oremlandii OhILAs] transcriptional regulator, MerR family [Alkaliphilus oremlandii OhILAs]
orf4164	0.00959878	0.379858	RNA polymerase factor sigma C [Listeria monocytogenes EGD-e] RNA polymerase factor sigma C [Listeria monocytogenes FSL R2-561] lmo0423 [Listeria monocytogenes]
orf4169	0.00295131	0.499232	oligopeptide ABC transporter ATP-binding protein [Bacillus licheniformis ATCC 14580] hypothetical protein BLi02815 [Bacillus licheniformis ATCC 14580] oligopeptide ABC transporter (ATP-binding protein) [Bacillus licheniformis ATCC 14580] putative protein [Bacillus licheniformis DSM 13]
orf4173	0.000110405	0.457786	oligopeptide ABC transporter (permease) [Bacillus licheniformis ATCC 14580] hypothetical protein BLi02812 [Bacillus licheniformis ATCC 14580] oligopeptide ABC transporter (permease) [Bacillus licheniformis ATCC 14580] putative protein [Bacillus licheniformis DSM 13]
orf4176	0.000283368	0.347216	uridine kinase [Bacillus thuringiensis str. Al Hakam] phosphoribulokinase/uridine kinase [Bacillus cereus 03BB108] conserved hypothetical protein [Bacillus thuringiensis str. Al Hakam] phosphoribulokinase/uridine kinase [Bacillus cereus 03BB108]
orf4183	5.59e-05	0.241701	hypothetical protein Dred_0440 [Desulfotomaculum reducens MI-1] hypothetical protein Dred_0440 [Desulfotomaculum reducens MI-1]
orf4184	0.000478598	0.297588	hypothetical protein Dred_0440 [Desulfotomaculum reducens MI-1] hypothetical protein Dred_0440 [Desulfotomaculum reducens MI-1]
orf4187	0.00435102	0.397846	nucleoside transporter [Bacillus sp. NRRL B-14911] nucleoside transporter [Bacillus sp. NRRL B-14911]
orf4189	0.00159454	0.405523	hypothetical protein BH2930 [Bacillus halodurans C-125] BH2930 [Bacillus halodurans C-125]
orf4190	0.000328189	0.1721	hypothetical protein BH2929 [Bacillus halodurans C-125] BH2929 [Bacillus halodurans C-125]
orf4191	3.13e-05	0.186985	hypothetical protein [Gracilibacillus lacisalsi]
orf4198	0.000174169	0.361839	unknown sth

## Sheet: 30 min VS 0 min(>2-fold)
ID	pvalues	foldchange	NR_annotion
orf0001	5.2e-05	0.332152	RNA binding S1 domain protein [Bacillus selenitireducens MLS10] RNA binding S1 domain protein [Bacillus selenitireducens MLS10]
orf0005	0.00176414	2.21733	polysaccharide biosynthesis protein [Bacillus selenitireducens MLS10] polysaccharide biosynthesis protein [Bacillus selenitireducens MLS10]
orf0034	0.000321872	0.431889	Translation elongation factors (GTPase)-like protein [Bacillus selenitireducens MLS10] Translation elongation factors (GTPase)-like protein [Bacillus selenitireducens MLS10]
orf0039	0.000181025	2.74432	unknown sth
orf0054	4.41e-05	0.47372	methionine aminopeptidase, type I [Bacillus selenitireducens MLS10] methionine aminopeptidase, type I [Bacillus selenitireducens MLS10]
orf0055	1.61e-05	0.113064	Adenylate kinase [Bacillus selenitireducens MLS10] Adenylate kinase [Bacillus selenitireducens MLS10]
orf0056	0.00141995	2.9607	4-diphosphocytidyl-2-methyl-D-erithritol synthase [Anoxybacillus flavithermus WK1] 4-diphosphocytidyl-2-methyl-D-erithritol synthase [Anoxybacillus flavithermus WK1]
orf0059	0.00973949	2.88543	Methylated-DNA--(protein)-cysteine S-methyltransferase [Bacillus selenitireducens MLS10] Methylated-DNA--(protein)-cysteine S-methyltransferase [Bacillus selenitireducens MLS10]
orf0060	0.000457133	5.10114	ribosomal protein S8 [Bacillus selenitireducens MLS10] ribosomal protein S8 [Bacillus selenitireducens MLS10]
orf0061	0.000531045	9.64528	ribosomal protein L5 [Bacillus selenitireducens MLS10] ribosomal protein L5 [Bacillus selenitireducens MLS10]
orf0062	0.000380914	6.82704	ribosomal protein L24 [Bacillus selenitireducens MLS10] ribosomal protein L24 [Bacillus selenitireducens MLS10]
orf0063	0.000131052	4.02215	ribosomal protein L14 [Bacillus selenitireducens MLS10] ribosomal protein L14 [Bacillus selenitireducens MLS10]
orf0064	0.00049563	35.2454	ribosomal protein L16 [Bacillus selenitireducens MLS10] ribosomal protein L16 [Bacillus selenitireducens MLS10]
orf0068	0.000992491	3.1524	protein of unknown function DUF456 [Bacillus coagulans 36D1] protein of unknown function DUF456 [Bacillus coagulans 36D1]
orf0071	0.000861383	5.0596	oligopeptide ABC transporter (oligopeptide-binding protein) [Bacillus halodurans C-125] oligopeptide ABC transporter (oligopeptide-binding protein) [Bacillus halodurans C-125]
orf0074	4.95e-05	0.249874	unknown sth
orf0075	0.000211817	0.216443	unknown sth
orf0080	0.00484054	2.23553	ABC-type amino acid transport system permease component-like protein [Bacillus selenitireducens MLS10] ABC-type amino acid transport system permease component-like protein [Bacillus selenitireducens MLS10]
orf0081	0.0105602	2.13262	ABC-type polar amino acid transport system ATPase component-like protein [Bacillus selenitireducens MLS10] ABC-type polar amino acid transport system ATPase component-like protein [Bacillus selenitireducens MLS10]
orf0083	1.23e-05	9.754	Rhodanese domain protein [Bacillus selenitireducens MLS10] Rhodanese domain protein [Bacillus selenitireducens MLS10]
orf0084	4.2e-06	18.8885	unknown sth
orf0085	0.0423169	0.0918843	putative cold-shock DNA-binding domain protein [Bacillus selenitireducens MLS10] putative cold-shock DNA-binding domain protein [Bacillus selenitireducens MLS10]
orf0087	8.92e-07	0.0606177	polysaccharide deacetylase [Bacillus selenitireducens MLS10] polysaccharide deacetylase [Bacillus selenitireducens MLS10]
orf0089	0.000176543	0.0319954	alpha/beta hydrolase fold [Bacillus selenitireducens MLS10] alpha/beta hydrolase fold [Bacillus selenitireducens MLS10]
orf0091	0.000160538	2.74826	unknown sth
orf0093	0.00242722	0.407706	transferase [Bacillus licheniformis ATCC 14580] hypothetical protein BLi00805 [Bacillus licheniformis ATCC 14580] putative transferase, conserved hypothetical protein [Bacillus licheniformis ATCC 14580] putative protein [Bacillus licheniformis DSM 13]
orf0095	0.000316038	2.01812	TPR-like glycosyl transferase family 2 protein [Bacillus licheniformis ATCC 14580] hypothetical protein BLi00807 [Bacillus licheniformis ATCC 14580] TPR-like, putative glycosyl transferase family 2 protein [Bacillus licheniformis ATCC 14580] putative prot
orf0097	0.000179982	7.45793	UDP-N-acetylmuramyl-tripeptide synthetase [Bacillus selenitireducens MLS10] UDP-N-acetylmuramyl-tripeptide synthetase [Bacillus selenitireducens MLS10]
orf0100	0.00119633	2.30182	hypothetical protein ABC2938 [Bacillus clausii KSM-K16] conserved hypothetical protein [Bacillus clausii KSM-K16]
orf0103	0.00229931	0.215295	protein of unknown function DUF881 [Bacillus selenitireducens MLS10] protein of unknown function DUF881 [Bacillus selenitireducens MLS10]
orf0106	0.0190381	0.0807394	unknown sth
orf0107	0.000243855	0.15106	HAD superfamily hydrolase [Bacillus thuringiensis str. Al Hakam] hydrolase, haloacid dehalogenase-like family, possible 4-nitrophenylphosphatase [Bacillus thuringiensis str. Al Hakam]
orf0108	0.000356623	0.204168	putative transcriptional regulator [Bacillus selenitireducens MLS10] putative transcriptional regulator [Bacillus selenitireducens MLS10]
orf0110	2.63e-05	0.132703	fructose 1,6-bisphosphatase II [Bacillus halodurans C-125] glycerol-inducible protein [Bacillus halodurans C-125]
orf0111	9.3e-06	0.475005	alanine racemase domain protein [Bacillus selenitireducens MLS10] alanine racemase domain protein [Bacillus selenitireducens MLS10]
orf0116	0.00950802	0.403791	unknown sth
orf0120	0.000166426	0.247707	RNA-binding S4 domain protein [Bacillus selenitireducens MLS10] RNA-binding S4 domain protein [Bacillus selenitireducens MLS10]
orf0121	0.000472737	0.271421	unknown sth
orf0122	1.6e-05	4.09186	hypothetical protein BH1036 [Bacillus halodurans C-125] BH1036 [Bacillus halodurans C-125]
orf0129	0.000793668	0.347468	hypothetical protein ABC2959 [Bacillus clausii KSM-K16] conserved hypothetical protein [Bacillus clausii KSM-K16]
orf0130	0.000283468	0.408832	YoaF [Bacillus licheniformis ATCC 14580] YoaF [Bacillus licheniformis ATCC 14580] YoaF [Bacillus licheniformis ATCC 14580] YoaF [Bacillus licheniformis DSM 13]
orf0134	4.8e-06	0.339242	hypothetical protein ABC0505 [Bacillus clausii KSM-K16] conserved hypothetical protein [Bacillus clausii KSM-K16]
orf0135	2.85e-06	0.367735	unknown sth
orf0140	0.0377522	0.4681	unknown sth
orf0142	0.00118532	0.0892312	peptidase S8 and S53 subtilisin kexin sedolisin [Bacillus cereus subsp. cytotoxis NVH 391-98] peptidase S8 and S53 subtilisin kexin sedolisin [Bacillus cereus subsp. cytotoxis NVH 391-98]
orf0143	4.66e-05	0.317749	hypothetical protein G11MC16DRAFT_3492 [Geobacillus sp. G11MC16] hypothetical protein G11MC16DRAFT_3492 [Geobacillus sp. G11MC16]
orf0144	0.00675131	0.339657	hypothetical protein ABC0272 [Bacillus clausii KSM-K16] hypothetical protein [Bacillus clausii KSM-K16]
orf0145	0.00152468	2.13026	acetyltransferase, GNAT family [Bacillus cereus Q1] acetyltransferase, GNAT family [Bacillus cereus Q1]
orf0147	0.00415402	8.0075	unknown sth
orf0148	0.000167189	0.164709	hypothetical protein OB3289 [Oceanobacillus iheyensis HTE831] hypothetical conserved protein [Oceanobacillus iheyensis HTE831]
orf0150	0.00140581	2.24469	purine nucleoside phosphorylase [Bacillus clausii KSM-K16] purine nucleoside phosphorylase I [Bacillus clausii KSM-K16]
orf0152	1.79e-06	4.65479	hypothetical protein BH0402 [Bacillus halodurans C-125] BH0402 [Bacillus halodurans C-125]
orf0153	0.00443847	3.1531	unknown sth
orf0155	0.00532076	2.51667	anti protein [Bacillus licheniformis ATCC 14580] YbdN [Bacillus licheniformis ATCC 14580] antibacterial protein [Bacillus licheniformis ATCC 14580] YbdN [Bacillus licheniformis DSM 13]
orf0156	0.00141211	4.88603	unknown sth
orf0159	0.000854027	38.4563	unknown sth
orf0161	0.000294175	6.16656	methionine synthase [Bacillus licheniformis ATCC 14580] YxjG [Bacillus licheniformis ATCC 14580] methionine synthase [Bacillus licheniformis ATCC 14580] YxjG [Bacillus licheniformis DSM 13]
orf0166	0.000181054	2.12367	Unspecific monooxygenase [Bacillus selenitireducens MLS10] Unspecific monooxygenase [Bacillus selenitireducens MLS10]
orf0167	0.000116679	2.53268	hypothetical protein BSG1_03780 [Bacillus sp. SG-1] hypothetical protein BSG1_03780 [Bacillus sp. SG-1]
orf0168	0.00017822	2.96676	HesB-like domain-containing protein [Bacillus cereus ATCC 10987] HesB-like domain protein [Bacillus cereus] HesB-like domain protein [Bacillus cereus] conserved hypothetical protein, putative [Bacillus cereus H3081.97] hypothetical protein BCAH820_B0307 [
orf0169	0.000733273	15.5615	alpha amylase, catalytic region [Bacillus selenitireducens MLS10] alpha amylase, catalytic region [Bacillus selenitireducens MLS10]
orf0171	0.000963546	3.12788	3-oxoacyl-(acyl-carrier-protein) reductase [Bacillus selenitireducens MLS10] 3-oxoacyl-(acyl-carrier-protein) reductase [Bacillus selenitireducens MLS10]
orf0173	2.65e-06	3.49233	hypothetical protein BH0184 [Bacillus halodurans C-125] BH0184 [Bacillus halodurans C-125]
orf0174	0.000206841	3.07882	unknown sth
orf0175	3.83e-05	5.22519	YidE/YbjL duplication [Bacillus selenitireducens MLS10] YidE/YbjL duplication [Bacillus selenitireducens MLS10]
orf0176	1.7e-05	6.65127	hypothetical protein [Bacillus megaterium]
orf0185	8.45e-05	4.36958	Carbonic anhydrase-like protein [Bacillus selenitireducens MLS10] Carbonic anhydrase-like protein [Bacillus selenitireducens MLS10]
orf0186	0.030932	0.140434	unknown sth
orf0187	2.48e-05	0.0541912	unknown sth
orf0188	0.00586812	0.0126095	hypothetical protein BH3844 [Bacillus halodurans C-125] BH3844 [Bacillus halodurans C-125]
orf0190	0.00155888	2.18703	unknown sth
orf0201	0.000569454	2.72067	unknown sth
orf0206	0.00416155	2.3572	protease [Bacillus sp. KSM-LD1]
orf0212	0.047864	0.252527	phosphonates transport system (permease) [Bacillus halodurans C-125] phosphonates transport system (permease) [Bacillus halodurans C-125]
orf0213	0.00207715	0.1903	transport system protein [Bacillus halodurans C-125] RecName: Full=Phosphonates import ATP-binding protein phnC 1 transport system protein [Bacillus halodurans C-125]
orf0214	0.000143207	0.168896	hypothetical protein BH0439 [Bacillus halodurans C-125] BH0439 [Bacillus halodurans C-125]
orf0215	0.000689563	2.61036	hypothetical protein ABC3210 [Bacillus clausii KSM-K16] conserved hypothetical protein [Bacillus clausii KSM-K16]
orf0217	3.74e-05	0.357222	arginyl-tRNA synthetase [Bacillus weihenstephanensis KBAB4] arginyl-tRNA synthetase [Bacillus weihenstephanensis KBAB4]
orf0218	0.00199436	0.450526	oxidoreductase, short-chain dehydrogenase/reductase family [Bacillus cereus NVH0597-99] oxidoreductase, short-chain dehydrogenase/reductase family [Bacillus cereus NVH0597-99]
orf0220	0.00216315	0.45489	hypothetical protein CLOBOL_03676 [Clostridium bolteae ATCC BAA-613] hypothetical protein CLOBOL_03676 [Clostridium bolteae ATCC BAA-613]
orf0224	0.00127529	4.90432	hypothetical protein Noc_1844 [Nitrosococcus oceani ATCC 19707] hypothetical protein NOC27_33 [Nitrosococcus oceani AFC27] conserved hypothetical protein [Nitrosococcus oceani ATCC 19707] hypothetical protein NOC27_33 [Nitrosococcus oceani AFC27]
orf0225	2.06e-05	19.9846	glutathione-dependent formaldehyde dehydrogenase [Bacillus clausii KSM-K16] glutathione-dependent formaldehyde dehydrogenase [Bacillus clausii KSM-K16]
orf0234	0.000859447	3.13301	beta-glucosidase (Gentiobiase) (Cellobiase) (Beta-D-glucoside glucohydrolase) (Amygdalase) [Bacillus pumilus ATCC 7061] beta-glucosidase (Gentiobiase) (Cellobiase) (Beta-D-glucoside glucohydrolase) (Amygdalase) [Bacillus pumilus ATCC 7061]
orf0236	0.00735115	0.362792	BglG family transcriptional antiterminator [Bacillus cereus E33L] transcriptional antiterminators, BglG family [Bacillus cereus E33L]
orf0237	2.78e-05	0.144314	BraB [Bacillus sp. SG-1] BraB [Bacillus sp. SG-1]
orf0245	0.000240499	3.01008	unknown sth
orf0258	0.000504785	2.0006	hypothetical protein BH1845 [Bacillus halodurans C-125] BH1845 [Bacillus halodurans C-125]
orf0260	0.00160544	0.296547	hypothetical protein BH1843 [Bacillus halodurans C-125] BH1843 [Bacillus halodurans C-125]
orf0261	0.000151512	0.122935	3-oxoacyl-(acyl-carrier protein) reductase [Bacillus halodurans C-125] 3-oxoacyl-(acyl-carrier protein) reductase [Bacillus halodurans C-125]
orf0270	0.00786139	2.06066	isocitrate lyase [Bacillus licheniformis ATCC 14580] isocitrate lyase [Bacillus licheniformis ATCC 14580] Isocitrate lyase [Bacillus licheniformis ATCC 14580] putative protein [Bacillus licheniformis DSM 13]
orf0271	6.56e-05	12.1703	transcriptional regulator, TetR family [Natranaerobius thermophilus JW/NM-WN-LF] transcriptional regulator, TetR family [Natranaerobius thermophilus JW/NM-WN-LF]
orf0272	2.55e-05	10.8193	heavy metal translocating P-type ATPase [Bacillus selenitireducens MLS10] heavy metal translocating P-type ATPase [Bacillus selenitireducens MLS10]
orf0275	0.000864694	0.368717	two component transcriptional regulator [Alkaliphilus metalliredigens QYMF] two component transcriptional regulator, winged helix family [Alkaliphilus metalliredigens QYMF]
orf0276	0.000770603	0.382657	integral membrane sensor signal transduction histidine kinase [Paenibacillus sp. JDR-2] integral membrane sensor signal transduction histidine kinase [Paenibacillus sp. JDR-2]
orf0279	0.000558099	15.3635	histidine kinase, dimerisation and phosphoacceptor region [Bacillus selenitireducens MLS10] histidine kinase, dimerisation and phosphoacceptor region [Bacillus selenitireducens MLS10]
orf0288	0.000618481	0.413275	hypothetical protein Bcoam_17610 [Bacillus coahuilensis m4-4]
orf0289	0.00137867	0.203012	ABC transport system permease protein [Bacillus coahuilensis m4-4]
orf0290	2.14e-05	0.175963	iron compound ABC transporter, permease protein [Bacillus coahuilensis m4-4]
orf0291	0.00161616	0.127805	hypothetical protein Bcoam_17625 [Bacillus coahuilensis m4-4]
orf0292	0.000456876	6.46605	hypothetical protein BALH_2866 [Bacillus thuringiensis str. Al Hakam] putative membrane protein [Bacillus cereus 03BB108] conserved hypothetical protein [Bacillus thuringiensis str. Al Hakam] putative membrane protein [Bacillus cereus 03BB108]
orf0293	1.85e-06	5.76435	hypothetical protein BSU05660 [Bacillus subtilis subsp. subtilis str. 168] hypothetical protein Bsubs1_03183 [Bacillus subtilis subsp. subtilis str. 168] hypothetical protein BsubsN3_03154 [Bacillus subtilis subsp. subtilis str. NCIB 3610] hypothetical pr
orf0294	2.97e-05	9.4961	YdgJ [Bacillus amyloliquefaciens FZB42] YdgJ [Bacillus amyloliquefaciens FZB42]
orf0300	0.00044516	3.44288	hypothetical protein BLi00585 [Bacillus licheniformis ATCC 14580] putative carboxy-lyase [Bacillus licheniformis ATCC 14580] putative protein [Bacillus licheniformis DSM 13] putative carboxy-lyase [Bacillus licheniformis ATCC 14580]
orf0301	0.000105257	2.93213	helix-turn-helix HxlR type [Geobacillus sp. Y412MC10] helix-turn-helix HxlR type [Geobacillus sp. Y412MC10]
orf0304	5.75e-05	0.41191	putative esterase [Bacillus sp. B14905] putative esterase [Bacillus sp. B14905]
orf0309	0.000146013	0.160987	hypothetical protein SAR0103 [Staphylococcus aureus subsp. aureus MRSA252] hypothetical protein [Staphylococcus aureus subsp. aureus MRSA252]
orf0310	9.86e-05	0.0833088	hypothetical protein RPE_3311 [Rhodopseudomonas palustris BisA53] hypothetical protein RPE_3311 [Rhodopseudomonas palustris BisA53]
orf0311	0.00722187	0.0702275	hypothetical protein ROSEINA2194_00157 [Roseburia inulinivorans DSM 16841]
orf0321	1e-06	0.312571	response regulator receiver protein [Bacillus selenitireducens MLS10] response regulator receiver protein [Bacillus selenitireducens MLS10]
orf0335	0.000495011	0.481786	5'-Nucleotidase domain protein [Bacillus selenitireducens MLS10] 5'-Nucleotidase domain protein [Bacillus selenitireducens MLS10]
orf0336	0.000163912	3.92205	hypothetical protein Bcer98_3734 [Bacillus cereus subsp. cytotoxis NVH 391-98] protein of unknown function UPF0029 [Bacillus cereus subsp. cytotoxis NVH 391-98]
orf0339	7.01e-05	2.77163	late competence protein (DNA binding and uptake) [Geobacillus kaustophilus HTA426] late competence protein (DNA binding and uptake) [Geobacillus kaustophilus HTA426]
orf0343	0.0279384	0.373749	unknown sth
orf0346	0.000122044	4.47071	thioredoxin reductase-like protein [Geobacillus thermodenitrificans NG80-2] thioredoxin reductase-like protein [Geobacillus thermodenitrificans NG80-2]
orf0347	8.7e-05	2.12783	glycoside hydrolase clan GH-D [Exiguobacterium sibiricum 255-15] glycoside hydrolase clan GH-D [Exiguobacterium sibiricum 255-15]
orf0360	0.00107966	4.09129	AraC/XylS family transcriptional regulator [Bacillus halodurans C-125] transcriptional regulator (AraC/XylS family) [Bacillus halodurans C-125]
orf0370	0.00970794	0.284337	metal dependent phosphohydrolase [Bacillus selenitireducens MLS10] metal dependent phosphohydrolase [Bacillus selenitireducens MLS10]
orf0372	0.000762748	0.372358	unknown sth
orf0373	0.000351027	0.443971	conserved hypothetical protein [Geobacillus sp. WCH70] conserved hypothetical protein [Geobacillus sp. WCH70]
orf0374	8.2e-06	0.249383	hypothetical protein ABC3241 [Bacillus clausii KSM-K16] conserved hypothetical protein [Bacillus clausii KSM-K16]
orf0376	0.00607391	0.309477	hypothetical protein CAT7_08560 [Carnobacterium sp. AT7] hypothetical protein CAT7_08560 [Carnobacterium sp. AT7]
orf0377	2.54e-05	0.0469942	teichoic acid glycosylation protein, putative [Carnobacterium sp. AT7] teichoic acid glycosylation protein, putative [Carnobacterium sp. AT7]
orf0378	0.0057878	0.0242783	teichoic acid glycosylation protein, putative [Carnobacterium sp. AT7] teichoic acid glycosylation protein, putative [Carnobacterium sp. AT7]
orf0379	1.37e-05	0.0925173	hypothetical protein CAT7_08570 [Carnobacterium sp. AT7] hypothetical protein CAT7_08570 [Carnobacterium sp. AT7]
orf0380	5.52e-05	0.0888587	bacteriocin-processing peptidase [Lactococcus lactis subsp. cremoris SK11] bacteriocin-processing peptidase. Cysteine peptidase. MEROPS family C39 [Lactococcus lactis subsp. cremoris SK11]
orf0381	0.000112975	0.101629	protein of unknown function DUF214 [Dethiobacter alkaliphilus AHT 1] protein of unknown function DUF214 [Dethiobacter alkaliphilus AHT 1]
orf0382	0.00110489	0.182239	unknown sth
orf0391	0.0125414	0.493356	C4-dicarboxylate transport system (C4-dicarboxylate-binding protein) [Bacillus halodurans C-125] C4-dicarboxylate transport system (C4-dicarboxylate-binding protein) [Bacillus halodurans C-125]
orf0393	0.0046123	2.45266	hypothetical protein B14911_13582 [Bacillus sp. NRRL B-14911] hypothetical protein B14911_13582 [Bacillus sp. NRRL B-14911]
orf0394	0.000774858	3.2829	unknown sth
orf0395	0.000457222	0.387989	hypothetical protein Sca_2032 [Staphylococcus carnosus subsp. carnosus TM300] hypothetical protein [Staphylococcus carnosus subsp. carnosus TM300]
orf0403	2.12e-05	5.21558	Trp repressor binding protein, putative [Bacillus licheniformis ATCC 14580] hypothetical protein BLi02026 [Bacillus licheniformis ATCC 14580] Trp repressor binding protein, putative [Bacillus licheniformis ATCC 14580] conserved hypothetical protein [Bacil
orf0406	0.000893015	0.442356	DNA-binding protein [Bacillus licheniformis ATCC 14580] hypothetical protein BLi02022 [Bacillus licheniformis ATCC 14580] hypothetical DNA-binding protein [Bacillus licheniformis ATCC 14580] putative protein [Bacillus licheniformis DSM 13]
orf0407	5.91e-07	0.0306162	unknown sth
orf0416	8.77e-08	10.8844	transcriptional regulator, TetR family [Paenibacillus sp. JDR-2] transcriptional regulator, TetR family [Paenibacillus sp. JDR-2]
orf0420	0.0202352	0.130867	hypothetical protein BT9727_0814 [Bacillus thuringiensis serovar konkukian str. 97-27] hypothetical protein BT9727_0814 [Bacillus thuringiensis serovar konkukian str. 97-27]
orf0421	0.0108387	0.393209	hypothetical protein ABC1052 [Bacillus clausii KSM-K16] conserved hypothetical protein [Bacillus clausii KSM-K16]
orf0423	0.000399323	0.175164	hypothetical protein OB3289 [Oceanobacillus iheyensis HTE831] hypothetical conserved protein [Oceanobacillus iheyensis HTE831]
orf0424	0.00444958	0.269108	unknown sth
orf0428	0.00239674	20.143	unknown sth
orf0429	0.00260212	14.2673	diacylglycerol kinase catalytic region [Geobacillus sp. Y412MC10] diacylglycerol kinase catalytic region [Geobacillus sp. Y412MC10]
orf0431	0.000598695	4.52049	unknown sth
orf0432	0.00216004	24.1601	unknown sth
orf0433	1.51e-05	25.4697	transport system permease protein [Bacillus selenitireducens MLS10] transport system permease protein [Bacillus selenitireducens MLS10]
orf0434	1.97e-05	0.239021	ABC transporter related [Bacillus selenitireducens MLS10] ABC transporter related [Bacillus selenitireducens MLS10]
orf0435	0.025831	2.42677	periplasmic binding protein [Bacillus selenitireducens MLS10] periplasmic binding protein [Bacillus selenitireducens MLS10]
orf0436	0.00543258	4.7767	hypothetical protein BSU18870 [Bacillus subtilis subsp. subtilis str. 168] hypothetical protein Bsubs1_10406 [Bacillus subtilis subsp. subtilis str. 168] hypothetical protein BsubsN3_10337 [Bacillus subtilis subsp. subtilis str. NCIB 3610] hypothetical pr
orf0437	0.00528172	3.9295	unknown sth
orf0438	0.000622626	9.8839	5-methyltetrahydropteroyltriglutamate--homocysteine methyltransferase [Bacillus halodurans C-125] RecName: Full=5-methyltetrahydropteroyltriglutamate--homocysteine methyltransferase; AltName: Full=Methionine synthase, vitamin-B12 independent isozyme; AltN
orf0439	2.78e-06	0.270226	ATP-dependent RNA helicase YdbR [Bacillus licheniformis ATCC 14580] YdbR [Bacillus licheniformis ATCC 14580] RecName: Full=DEAD-box ATP-dependent RNA helicase ydbR probable ATP-dependent RNA helicase YdbR [Bacillus licheniformis ATCC 14580] YdbR [Bacillus
orf0441	0.0375028	0.487017	SNF2 helicase associated domain-containing protein [Desulfotomaculum reducens MI-1] SNF2 helicase associated domain protein [Desulfotomaculum reducens MI-1]
orf0443	0.00393786	2.36511	guanylate kinase [Bacillus selenitireducens MLS10] guanylate kinase [Bacillus selenitireducens MLS10]
orf0444	0.000992203	2.80026	GCN5-related N-acetyltransferase [Bacillus selenitireducens MLS10] GCN5-related N-acetyltransferase [Bacillus selenitireducens MLS10]
orf0447	0.0012071	0.499122	Hydroxyethylthiazole kinase, sugar kinase family [Anoxybacillus flavithermus WK1] Hydroxyethylthiazole kinase, sugar kinase family [Anoxybacillus flavithermus WK1]
orf0448	6.4e-05	0.197805	phosphomethylpyrimidine kinase [Geobacillus sp. WCH70] phosphomethylpyrimidine kinase [Geobacillus sp. WCH70]
orf0449	0.000217689	0.334027	thiamine-phosphate pyrophosphorylase [Geobacillus thermodenitrificans NG80-2] Thiamine-phosphate pyrophosphorylase (TMP pyrophosphorylase) (TMP-PPase) (Thiamine-phosphate synthase) Thiamin-phosphate pyrophosphorylase [Geobacillus thermodenitrificans NG80-
orf0450	6.64e-06	0.186647	transcriptional activator [Bacillus cereus AH1134] transcriptional activator [Bacillus cereus B4264] transcriptional activator [Bacillus cereus AH1134] transcriptional activator [Bacillus cereus B4264]
orf0452	0.000707156	3.25375	response regulator receiver protein [Bacillus selenitireducens MLS10] response regulator receiver protein [Bacillus selenitireducens MLS10]
orf0459	0.00114717	0.311468	transposase (26) [Bacillus halodurans C-125] transposase (26) [Bacillus halodurans C-125]
orf0460	6.15e-05	2.54458	hypothetical protein RPE_2802 [Rhodopseudomonas palustris BisA53] conserved hypothetical protein [Rhodopseudomonas palustris BisA53]
orf0463	0.0184216	0.152206	unknown sth
orf0465	9.96e-07	0.177177	hypothetical protein PROVRUST_00755 [Providencia rustigianii DSM 4541] hypothetical protein PROVRUST_00755 [Providencia rustigianii DSM 4541]
orf0467	0.00250301	0.498157	RES domain protein [Pelodictyon phaeoclathratiforme BU-1] RES domain protein [Pelodictyon phaeoclathratiforme BU-1]
orf0469	1.52e-05	0.269542	hypothetical protein EAT1bDRAFT_0467 [Exiguobacterium sp. AT1b] hypothetical protein EAT1bDRAFT_0467 [Exiguobacterium sp. AT1b]
orf0472	0.000339129	2.11438	extracellular solute-binding protein, family 1 [Bacillus selenitireducens MLS10] extracellular solute-binding protein, family 1 [Bacillus selenitireducens MLS10]
orf0477	1.52e-05	0.317293	adenylosuccinate synthetase [Bacillus halodurans C-125] RecName: Full=Adenylosuccinate synthetase; AltName: Full=IMP--aspartate ligase; AltName: Full=AdSS; AltName: Full=AMPSase adenylosuccinate synthetase [Bacillus halodurans C-125]
orf0478	2.67e-05	0.107928	hypothetical protein BselDRAFT_2403 [Bacillus selenitireducens MLS10] D-tyrosyl-tRNA(Tyr) deacylase [Bacillus selenitireducens MLS10] D-tyrosyl-tRNA(Tyr) deacylase [Bacillus selenitireducens MLS10] hypothetical protein BselDRAFT_2403 [Bacillus selenitired
orf0485	8.71e-06	0.380681	GTPase probable translation factor-like protein [Bacillus selenitireducens MLS10] GTPase probable translation factor-like protein [Bacillus selenitireducens MLS10]
orf0489	9.23e-05	0.383831	sigma-70 region 4 domain protein [Bacillus selenitireducens MLS10] sigma-70 region 4 domain protein [Bacillus selenitireducens MLS10]
orf0490	0.012307	0.4204	transcriptional regulator-like protein [Bacillus selenitireducens MLS10] transcriptional regulator-like protein [Bacillus selenitireducens MLS10]
orf0492	0.000217619	0.480839	Resolvase, N-terminal domain [Bacillus selenitireducens MLS10] Resolvase, N-terminal domain [Bacillus selenitireducens MLS10]
orf0497	6.69e-05	2.48705	pyrophosphatase [Lysinibacillus sphaericus C3-41] pyrophosphatase [Lysinibacillus sphaericus C3-41]
orf0498	8.09e-05	10.1975	hypothetical protein BL02518 [Bacillus licheniformis ATCC 14580] YuaC [Bacillus licheniformis ATCC 14580] hypothetical protein BL02518 [Bacillus licheniformis ATCC 14580] YuaC [Bacillus licheniformis DSM 13]
orf0499	5.16e-05	13.1465	glycine betaine ABC transporter substrate-binding protein [Bacillus clausii KSM-K16] glycine betaine ABC transporter substrate-binding protein [Bacillus clausii KSM-K16]
orf0500	3.45e-05	0.265856	Resolvase, N-terminal domain [Bacillus selenitireducens MLS10] Resolvase, N-terminal domain [Bacillus selenitireducens MLS10]
orf0501	9.18e-05	0.475057	Resolvase, N-terminal domain [Bacillus selenitireducens MLS10] Resolvase, N-terminal domain [Bacillus selenitireducens MLS10]
orf0505	1.05e-05	0.138664	ATPase involved in DNA replication initiation-like protein [Bacillus selenitireducens MLS10] ATPase involved in DNA replication initiation-like protein [Bacillus selenitireducens MLS10]
orf0506	0.000405945	0.210479	phage minor structural protein [Bacillus selenitireducens MLS10] phage minor structural protein [Bacillus selenitireducens MLS10]
orf0511	0.00073021	0.400695	phage major capsid protein, HK97 family [Bacillus selenitireducens MLS10] phage major capsid protein, HK97 family [Bacillus selenitireducens MLS10]
orf0512	0.00124513	0.304286	carbon starvation-induced protein [Bacillus halodurans C-125] carbon starvation-induced protein [Bacillus halodurans C-125]
orf0516	0.000302201	0.0880487	PTS system, glucose-like IIB subunint [Bacillus selenitireducens MLS10] PTS system, glucose-like IIB subunint [Bacillus selenitireducens MLS10]
orf0517	5.67e-05	3.78087	putative transcriptional regulator, PucR family [Bacillus selenitireducens MLS10] putative transcriptional regulator, PucR family [Bacillus selenitireducens MLS10]
orf0518	0.000729028	23.7668	Uncharacterized protein-like protein [Bacillus selenitireducens MLS10] Uncharacterized protein-like protein [Bacillus selenitireducens MLS10]
orf0520	1.75e-06	9.56945	hypothetical protein [Bacillus firmus]
orf0521	0.00141979	0.225615	regulatory protein, LuxR [Bacillus selenitireducens MLS10] regulatory protein, LuxR [Bacillus selenitireducens MLS10]
orf0523	4.97e-05	0.412241	ribosomal protein L11 [Bacillus selenitireducens MLS10] ribosomal protein L11 [Bacillus selenitireducens MLS10]
orf0529	0.000290925	0.273461	ABC transporter YhaQ [Bacillus licheniformis ATCC 14580] YhaQ [Bacillus licheniformis ATCC 14580] ABC transporter YhaQ [Bacillus licheniformis ATCC 14580] YhaQ [Bacillus licheniformis DSM 13]
orf0530	0.00475203	0.126162	YhaP [Bacillus sp. NRRL B-14911] YhaP [Bacillus sp. NRRL B-14911]
orf0532	0.000206138	0.336858	ABC transporter related [Bacillus selenitireducens MLS10] ABC transporter related [Bacillus selenitireducens MLS10]
orf0537	0.000517827	71.4007	unknown sth
orf0539	0.00349307	0.356194	post-translocation molecular chaperone [Bacillus sp. NRRL B-14911] post-translocation molecular chaperone [Bacillus sp. NRRL B-14911]
orf0542	0.00114144	109.147	Uncharacterized protein-like protein [Bacillus selenitireducens MLS10] Uncharacterized protein-like protein [Bacillus selenitireducens MLS10]
orf0543	6.29e-06	0.155048	protein of unknown function DUF964 [Bacillus selenitireducens MLS10] protein of unknown function DUF964 [Bacillus selenitireducens MLS10]
orf0546	8.13e-05	0.346926	hypothetical protein RBAM_010270 [Bacillus amyloliquefaciens FZB42] Hit [Bacillus amyloliquefaciens FZB42]
orf0547	3.6e-06	3.51348	response regulator receiver protein [Bacillus selenitireducens MLS10] response regulator receiver protein [Bacillus selenitireducens MLS10]
orf0558	0.00331406	0.49133	phosphoserine aminotransferase [Bacillus selenitireducens MLS10] phosphoserine aminotransferase [Bacillus selenitireducens MLS10]
orf0560	0.0013311	11.6854	ABC transporter related [Bacillus selenitireducens MLS10] ABC transporter related [Bacillus selenitireducens MLS10]
orf0561	0.00010537	0.12751	histidine protein kinase [Geobacillus kaustophilus HTA426] histidine protein kinase [Geobacillus kaustophilus HTA426]
orf0562	0.00080641	0.26867	ABC transporter EcsB [Bacillus selenitireducens MLS10] ABC transporter EcsB [Bacillus selenitireducens MLS10]
orf0567	0.00779759	3.39167	hypothetical protein BH1222 [Bacillus halodurans C-125] BH1222 [Bacillus halodurans C-125]
orf0568	0.000175796	0.257136	protein of unknown function DUF28 [Natranaerobius thermophilus JW/NM-WN-LF] protein of unknown function DUF28 [Natranaerobius thermophilus JW/NM-WN-LF]
orf0569	8.9e-07	0.213839	bypass-of-forespore protein C (forespore regulator of the sigma-K checkpoint) [Bacillus sp. SG-1] bypass-of-forespore protein C (forespore regulator of the sigma-K checkpoint) [Bacillus sp. SG-1]
orf0570	3.09e-05	2.9694	uroporphyrinogen decarboxylase [Bacillus selenitireducens MLS10] uroporphyrinogen decarboxylase [Bacillus selenitireducens MLS10]
orf0572	0.000361357	0.434675	hypothetical protein Aflv_0714 [Anoxybacillus flavithermus WK1] Uncharacterized conserved membrane protein [Anoxybacillus flavithermus WK1]
orf0573	0.00364583	0.478915	S-adenosylmethionine:tRNA ribosyltransferase-isomerase [Bacillus cereus G9842] S-adenosylmethionine:tRNA ribosyltransferase-isomerase [Bacillus cereus G9842]
orf0574	0.0104184	0.470455	Agmatinase [Bacillus selenitireducens MLS10] Agmatinase [Bacillus selenitireducens MLS10]
orf0580	0.000974773	0.487068	hypothetical protein BcerKBAB4_4950 [Bacillus weihenstephanensis KBAB4] protein of unknown function DUF368 [Bacillus weihenstephanensis KBAB4]
orf0581	2.56e-06	0.0552489	unknown sth
orf0582	1.65e-05	0.389148	Prephenate dehydratase [Bacillus selenitireducens MLS10] Prephenate dehydratase [Bacillus selenitireducens MLS10]
orf0583	0.000209354	0.434643	Holliday junction DNA helicase RuvA [Bacillus selenitireducens MLS10] Holliday junction DNA helicase RuvA [Bacillus selenitireducens MLS10]
orf0584	1.37e-05	3.81294	cobalt-zinc-cadmium resistance protein [Bacillus thuringiensis str. Al Hakam] cobalt-zinc-cadmium resistance protein [Bacillus thuringiensis str. Al Hakam]
orf0585	0.00138434	2.46204	YrvD [Bacillus sp. SG-1] YrvD [Bacillus sp. SG-1]
orf0586	4.45e-06	0.237513	Holliday junction DNA helicase RuvB [Bacillus selenitireducens MLS10] Holliday junction DNA helicase RuvB [Bacillus selenitireducens MLS10]
orf0587	0.000596629	0.263558	adenine phosphoribosyltransferase [Bacillus halodurans C-125] RecName: Full=Adenine phosphoribosyltransferase; Short=APRT adenine phosphoribosyltransferase [Bacillus halodurans C-125]
orf0588	1.43e-05	4.36563	unknown sth
orf0590	0.000960054	2.19355	protein of unknown function DUF368 [Bacillus selenitireducens MLS10] protein of unknown function DUF368 [Bacillus selenitireducens MLS10]
orf0591	5.63e-05	2.32508	unknown sth
orf0593	5.03e-05	0.252358	Histidine--tRNA ligase [Bacillus selenitireducens MLS10] Histidine--tRNA ligase [Bacillus selenitireducens MLS10]
orf0594	0.000821675	0.490235	protein-export membrane protein SecD [Bacillus selenitireducens MLS10] protein-export membrane protein SecD [Bacillus selenitireducens MLS10]
orf0601	0.00149587	0.422279	hypothetical protein BH1259 [Bacillus halodurans C-125] BH1259 [Bacillus halodurans C-125]
orf0604	8.52e-05	0.396069	iron-sulfur cluster binding protein [Bacillus selenitireducens MLS10] iron-sulfur cluster binding protein [Bacillus selenitireducens MLS10]
orf0605	0.000243106	0.403642	Exodeoxyribonuclease V [Bacillus selenitireducens MLS10] Exodeoxyribonuclease V [Bacillus selenitireducens MLS10]
orf0607	1.17e-05	2.08376	unknown sth
orf0613	0.000133587	0.268625	tRNA (5-methylaminomethyl-2-thiouridylate)-methyltransferase [Bacillus selenitireducens MLS10] tRNA (5-methylaminomethyl-2-thiouridylate)-methyltransferase [Bacillus selenitireducens MLS10]
orf0621	0.0134453	2.06409	hypothetical protein BC4370 [Bacillus cereus ATCC 14579] hypothetical protein BA4604 [Bacillus anthracis str. Ames] hypothetical protein BCE_4458 [Bacillus cereus ATCC 10987] hypothetical protein GBAA4604 [Bacillus anthracis str. 'Ames Ancestor'] conserve
orf0626	0.000219714	0.313758	peptidase U32 [Bacillus selenitireducens MLS10] peptidase U32 [Bacillus selenitireducens MLS10]
orf0627	0.00245218	0.308217	thiazole biosynthesis family protein [Thermosinus carboxydivorans Nor1] thiazole biosynthesis family protein [Thermosinus carboxydivorans Nor1]
orf0628	9.56e-05	0.167685	thiazole biosynthesis protein ThiH [Thermosinus carboxydivorans Nor1] thiazole biosynthesis protein ThiH [Thermosinus carboxydivorans Nor1]
orf0629	5.14e-05	0.297763	transcriptional regulator TenI [Bacillus anthracis str. Ames] transcriptional regulator TenI [Bacillus anthracis str. 'Ames Ancestor'] transcriptional regulator TenI [Bacillus anthracis str. Sterne] transcriptional regulator TenI [Bacillus thuringiensis s
orf0630	0.00101474	0.431226	thiamine biosynthesis protein ThiS [Desulfovibrio desulfuricans subsp. desulfuricans str. G20] thiamine biosynthesis protein ThiS [Desulfovibrio desulfuricans G20]
orf0631	0.000122292	0.327347	hesA/moeB/thiF family protein [Bacillus cereus G9842] hesA/moeB/thiF family protein [Bacillus cereus G9842]
orf0632	0.000155269	0.448547	peptidase S9 prolyl oligopeptidase active site domain protein [Geobacillus sp. WCH70] peptidase S9 prolyl oligopeptidase active site domain protein [Geobacillus sp. WCH70]
orf0634	5.15e-05	17.7452	hypothetical protein Sde_1986 [Saccharophagus degradans 2-40] conserved hypothetical protein [Saccharophagus degradans 2-40]
orf0636	1.7e-05	4.60562	conserved hypothetical protein [Bacillus pumilus ATCC 7061] conserved hypothetical protein [Bacillus pumilus ATCC 7061]
orf0637	8.97e-05	2.49279	XRE family transcriptional regulator [Thermoanaerobacter pseudethanolicus ATCC 33223] transcriptional regulator, XRE family [Thermoanaerobacter pseudethanolicus ATCC 33223]
orf0639	0.000911623	68.647	HxlR family transcriptional regulator [Methylobacterium radiotolerans JCM 2831] transcriptional regulator, HxlR family [Methylobacterium radiotolerans JCM 2831]
orf0640	0.000390702	0.419673	YqhA [Bacillus amyloliquefaciens FZB42] YqhA [Bacillus amyloliquefaciens FZB42]
orf0645	0.00562119	6.73038	adenylylsulfate reductase, thioredoxin dependent [Bacillus coagulans 36D1] adenylylsulfate reductase, thioredoxin dependent [Bacillus coagulans 36D1]
orf0646	0.000779547	18.9458	sodium-dependent phosphate transporter [Bacillus halodurans C-125] sodium-dependent phosphate transporter [Bacillus halodurans C-125]
orf0653	0.000571736	0.327657	putative metal dependent phosphohydrolase [Bacillus selenitireducens MLS10] putative metal dependent phosphohydrolase [Bacillus selenitireducens MLS10]
orf0654	9.21e-06	5.2441	hypothetical protein ABC2427 [Bacillus clausii KSM-K16] conserved hypothetical protein [Bacillus clausii KSM-K16]
orf0655	0.000181724	7.8966	2-cys peroxiredoxin [Bacillus halodurans C-125] 2-cys peroxiredoxin [Bacillus halodurans C-125]
orf0656	4.65e-05	0.369326	hybrid cluster protein [Bacillus selenitireducens MLS10] hybrid cluster protein [Bacillus selenitireducens MLS10]
orf0661	6.66e-05	0.490997	alkyl hydroperoxide reductase/ Thiol specific antioxidant/ Mal allergen [Bacillus selenitireducens MLS10] alkyl hydroperoxide reductase/ Thiol specific antioxidant/ Mal allergen [Bacillus selenitireducens MLS10]
orf0665	0.000393528	0.379378	NADH dehydrogenase (quinone) [Bacillus selenitireducens MLS10] NADH dehydrogenase (quinone) [Bacillus selenitireducens MLS10]
orf0666	0.00203877	5.92507	unknown sth
orf0667	0.000114797	8.89032	Sporulation inhibitor A [Bacillus cellulosilyticus DSM 2522]
orf0670	3.71e-05	0.399374	multiple resistance and pH regulation protein F [Bacillus selenitireducens MLS10] multiple resistance and pH regulation protein F [Bacillus selenitireducens MLS10]
orf0671	0.00107528	0.382858	protein of unknown function UPF0044 [Geobacillus sp. WCH70] protein of unknown function UPF0044 [Geobacillus sp. WCH70]
orf0672	0.000263833	0.471531	NADH dehydrogenase (quinone) [Bacillus selenitireducens MLS10] NADH dehydrogenase (quinone) [Bacillus selenitireducens MLS10]
orf0682	0.000693834	0.342552	nicotinate (nicotinamide) nucleotide adenylyltransferase [Bacillus selenitireducens MLS10] nicotinate (nicotinamide) nucleotide adenylyltransferase [Bacillus selenitireducens MLS10]
orf0688	1.96e-05	4.98563	Methyltransferase type 11 [Bacillus selenitireducens MLS10] Methyltransferase type 11 [Bacillus selenitireducens MLS10]
orf0691	0.00252765	2.86715	DNA polymerase III, delta subunit [Bacillus selenitireducens MLS10] DNA polymerase III, delta subunit [Bacillus selenitireducens MLS10]
orf0695	0.000310712	4.27188	putative Na+/phosphate symporter [Geobacillus thermodenitrificans NG80-2] Putative Na+/phosphate symporter [Geobacillus thermodenitrificans NG80-2]
orf0698	0.00368924	2.538	regulatory protein, TetR [Bacillus selenitireducens MLS10] regulatory protein, TetR [Bacillus selenitireducens MLS10]
orf0699	0.0167608	2.33973	hypothetical protein BH1356 [Bacillus halodurans C-125] BH1356 [Bacillus halodurans C-125]
orf0705	0.00222852	0.413022	ribosomal protein S21 [Bacillus selenitireducens MLS10] ribosomal protein S21 [Bacillus selenitireducens MLS10]
orf0706	0.0123247	0.337083	Predicted metal-dependent hydrolase [Anoxybacillus flavithermus WK1] Predicted metal-dependent hydrolase [Anoxybacillus flavithermus WK1]
orf0707	0.00525989	0.482194	Diacylglycerol kinase-like protein [Bacillus selenitireducens MLS10] Diacylglycerol kinase-like protein [Bacillus selenitireducens MLS10]
orf0711	3.1e-05	0.17012	protein of unknown function DUF1432 [Bacillus selenitireducens MLS10] protein of unknown function DUF1432 [Bacillus selenitireducens MLS10]
orf0712	1.82e-05	0.109289	Glycine--tRNA ligase [Bacillus selenitireducens MLS10] Glycine--tRNA ligase [Bacillus selenitireducens MLS10]
orf0716	2.35e-07	0.152423	protein of unknown function DUF188 [Paenibacillus sp. JDR-2] protein of unknown function DUF188 [Paenibacillus sp. JDR-2]
orf0719	0.0038119	0.205102	GTP-binding protein Era [Bacillus selenitireducens MLS10] GTP-binding protein Era [Bacillus selenitireducens MLS10]
orf0720	0.00143971	0.312525	DNA repair protein RecO [Bacillus selenitireducens MLS10] DNA repair protein RecO [Bacillus selenitireducens MLS10]
orf0721	6.97e-06	0.260527	Glycine--tRNA ligase [Bacillus selenitireducens MLS10] Glycine--tRNA ligase [Bacillus selenitireducens MLS10]
orf0722	8.73e-06	0.189026	Glycine--tRNA ligase [Bacillus selenitireducens MLS10] Glycine--tRNA ligase [Bacillus selenitireducens MLS10]
orf0725	0.0112185	2.57617	CarD family transcriptional regulator [Bacillus clausii KSM-K16] CarD family transcriptional regulator [Bacillus clausii KSM-K16]
orf0730	3.07e-05	0.107792	two-component sensor histidine kinase [Bacillus halodurans C-125] two-component sensor histidine kinase [Bacillus halodurans C-125]
orf0732	0.000919494	3.42229	hypothetical protein BH1390 [Bacillus halodurans C-125] RecName: Full=Manganese transport system membrane protein mntC BH1390 [Bacillus halodurans C-125]
orf0738	2.21e-05	3.73506	FUR family transcriptional regulator [Bacillus subtilis subsp. subtilis str. 168] FUR family transcriptional regulator [Bacillus subtilis subsp. subtilis str. NCIB 3610] FUR family transcriptional regulator [Bacillus subtilis subsp. subtilis str. JH642] F
orf0747	1.8e-05	0.176182	SinR protein [Bacillus thuringiensis serovar israelensis ATCC 35646] SinR protein [Bacillus thuringiensis serovar israelensis ATCC 35646]
orf0748	0.0017051	0.444387	transcriptional regulator SinR [Bacillus cereus AH187] transcriptional regulator SinR [Bacillus cereus Q1] transcriptional regulator SinR [Bacillus cereus AH187] transcriptional regulator SinR [Bacillus cereus Q1]
orf0749	4.78e-05	0.211204	hypothetical protein BselDRAFT_1039 [Bacillus selenitireducens MLS10] hypothetical protein BselDRAFT_1039 [Bacillus selenitireducens MLS10]
orf0751	6.73e-06	3.61356	YqkB [Bacillus sp. NRRL B-14911] YqkB [Bacillus sp. NRRL B-14911]
orf0755	0.000538624	0.337439	hypothetical protein Aflv_0884 [Anoxybacillus flavithermus WK1] Uncharacterized conserved protein [Anoxybacillus flavithermus WK1]
orf0756	0.000482558	0.3639	1-hydroxy-2-methyl-2-(E)-butenyl 4-diphosphate synthase [Bacillus selenitireducens MLS10] 1-hydroxy-2-methyl-2-(E)-butenyl 4-diphosphate synthase [Bacillus selenitireducens MLS10]
orf0758	0.000115567	0.378127	hypothetical protein Exig_1257 [Exiguobacterium sibiricum 255-15] hypothetical protein Exig_1257 [Exiguobacterium sibiricum 255-15]
orf0759	0.0128238	0.333436	glycoside hydrolase, family 3 domain protein [Bacillus selenitireducens MLS10] glycoside hydrolase, family 3 domain protein [Bacillus selenitireducens MLS10]
orf0762	8.59e-06	0.207969	hypothetical protein CAT7_08985 [Carnobacterium sp. AT7] hypothetical protein CAT7_08985 [Carnobacterium sp. AT7]
orf0764	5.29e-06	9.65065	Na/Pi-cotransporter II-related protein [Bacillus selenitireducens MLS10] Na/Pi-cotransporter II-related protein [Bacillus selenitireducens MLS10]
orf0767	4.82e-07	0.159702	penicillin-binding protein, transpeptidase [Bacillus selenitireducens MLS10] penicillin-binding protein, transpeptidase [Bacillus selenitireducens MLS10]
orf0771	0.000506225	0.424296	hypothetical protein BselDRAFT_1052 [Bacillus selenitireducens MLS10] hypothetical protein BselDRAFT_1052 [Bacillus selenitireducens MLS10]
orf0772	4.79e-05	0.192559	ribosomal protein L33 [Bacillus selenitireducens MLS10] ribosomal protein L33 [Bacillus selenitireducens MLS10]
orf0773	0.00104831	0.149448	unknown sth
orf0774	0.00118147	0.350884	hypothetical protein BH1430 [Bacillus halodurans C-125] BH1430 [Bacillus halodurans C-125]
orf0775	0.001944	0.374825	unknown sth
orf0776	5.41e-05	0.326637	hypothetical protein BH1436 [Bacillus halodurans C-125] BH1436 [Bacillus halodurans C-125]
orf0779	0.00040777	0.207119	protein of unknown function DUF1694 [Bacillus selenitireducens MLS10] protein of unknown function DUF1694 [Bacillus selenitireducens MLS10]
orf0782	0.000825092	0.212244	putative transcriptional regulator [Bacillus selenitireducens MLS10] putative transcriptional regulator [Bacillus selenitireducens MLS10]
orf0783	0.00132388	2.4417	conserved hypothetical protein 245 [Bacillus selenitireducens MLS10] conserved hypothetical protein 245 [Bacillus selenitireducens MLS10]
orf0784	7.54e-05	0.452374	type II secretion system protein E [Geobacillus sp. WCH70] type II secretion system protein E [Geobacillus sp. WCH70]
orf0794	0.000347841	0.320233	glycine cleavage system T protein [Geobacillus sp. WCH70] glycine cleavage system T protein [Geobacillus sp. WCH70]
orf0795	0.000479246	0.475053	Glycine dehydrogenase (decarboxylating) [Bacillus selenitireducens MLS10] Glycine dehydrogenase (decarboxylating) [Bacillus selenitireducens MLS10]
orf0798	0.00661521	0.393446	hypothetical protein BSU24530 [Bacillus subtilis subsp. subtilis str. 168] hypothetical protein Bsubs1_13446 [Bacillus subtilis subsp. subtilis str. 168] hypothetical protein BsubsN3_13367 [Bacillus subtilis subsp. subtilis str. NCIB 3610] hypothetical pr
orf0800	3.72e-05	0.318429	Mn-dependent transcriptional regulator-like protein [Bacillus selenitireducens MLS10] Mn-dependent transcriptional regulator-like protein [Bacillus selenitireducens MLS10]
orf0801	0.00671836	0.364465	glycine cleavage system T protein [Bacillus selenitireducens MLS10] glycine cleavage system T protein [Bacillus selenitireducens MLS10]
orf0803	0.000992982	8.80158	Glycine dehydrogenase (decarboxylating) [Bacillus selenitireducens MLS10] Glycine dehydrogenase (decarboxylating) [Bacillus selenitireducens MLS10]
orf0805	0.000528165	3.9908	hypothetical protein BH2803 [Bacillus halodurans C-125] BH2803 [Bacillus halodurans C-125]
orf0807	1.01e-05	0.227133	peptidase M24 [Geobacillus sp. WCH70] peptidase M24 [Geobacillus sp. WCH70]
orf0808	0.000245962	0.494261	elongation factor P [Bacillus clausii KSM-K16] Elongation factor P (EF-P) translation elongation factor P [Bacillus clausii KSM-K16]
orf0816	0.000632646	2.17978	mutants block sporulation after engulfment [Bacillus halodurans C-125] mutants block sporulation after engulfment [Bacillus halodurans C-125]
orf0818	6.69e-05	0.495258	FxsA cytoplasmic membrane protein [Bacillus selenitireducens MLS10] FxsA cytoplasmic membrane protein [Bacillus selenitireducens MLS10]
orf0819	8.61e-06	0.337394	Acetyl/propionyl-CoA carboxylase alpha subunit-like protein [Bacillus selenitireducens MLS10] Acetyl/propionyl-CoA carboxylase alpha subunit-like protein [Bacillus selenitireducens MLS10]
orf0820	9.39e-06	0.236934	Acetyl/propionyl-CoA carboxylase alpha subunit-like protein [Bacillus selenitireducens MLS10] Acetyl/propionyl-CoA carboxylase alpha subunit-like protein [Bacillus selenitireducens MLS10]
orf0821	9.66e-06	0.337511	Uncharacterized protein-like protein [Bacillus selenitireducens MLS10] Uncharacterized protein-like protein [Bacillus selenitireducens MLS10]
orf0823	0.000508026	0.313442	acetyl-CoA carboxylase, biotin carboxylase [Bacillus selenitireducens MLS10] acetyl-CoA carboxylase, biotin carboxylase [Bacillus selenitireducens MLS10]
orf0824	1.51e-05	0.199619	Exodeoxyribonuclease VII [Bacillus selenitireducens MLS10] Exodeoxyribonuclease VII [Bacillus selenitireducens MLS10]
orf0825	0.000736658	0.327823	exodeoxyribonuclease VII (small subunit) [Bacillus subtilis subsp. subtilis str. 168]
orf0826	0.00113804	0.304493	Polyprenyl synthetase [Geobacillus sp. WCH70] Polyprenyl synthetase [Geobacillus sp. WCH70]
orf0828	3.83e-05	0.466268	1-deoxy-D-xylulose-5-phosphate synthase [Bacillus halodurans C-125] RecName: Full=1-deoxy-D-xylulose-5-phosphate synthase; AltName: Full=1-deoxyxylulose-5-phosphate synthase; Short=DXP synthase; Short=DXPS 1-deoxyxylulose-5-phosphate synthase [Bacillus ha
orf0831	3.91e-05	0.116572	RNA-binding S4 domain protein [Bacillus selenitireducens MLS10] RNA-binding S4 domain protein [Bacillus selenitireducens MLS10]
orf0832	0.00137659	2.94098	stage IV sporulation protein B [Bacillus pumilus ATCC 7061] stage IV sporulation protein B [Bacillus pumilus ATCC 7061]
orf0834	0.00169192	0.0733403	hypothetical protein B4070_0595 [Bacillus subtilis]
orf0835	4.21e-05	0.186298	hypothetical protein Cphy_0936 [Clostridium phytofermentans ISDg] conserved hypothetical protein [Clostridium phytofermentans ISDg]
orf0838	3.71e-06	0.218108	DNA repair protein RecN [Bacillus selenitireducens MLS10] DNA repair protein RecN [Bacillus selenitireducens MLS10]
orf0841	5.08e-05	0.244807	sigma54 specific transcriptional regulator, Fis family [Bacillus selenitireducens MLS10] sigma54 specific transcriptional regulator, Fis family [Bacillus selenitireducens MLS10]
orf0842	9.58e-06	0.32598	phosphate acetyl/butaryl transferase [Bacillus selenitireducens MLS10] phosphate acetyl/butaryl transferase [Bacillus selenitireducens MLS10]
orf0843	7.55e-06	0.0855277	Leucine dehydrogenase [Bacillus selenitireducens MLS10] Leucine dehydrogenase [Bacillus selenitireducens MLS10]
orf0844	6.08e-05	0.159862	branched-chain alpha-keto acid dehydrogenase E1 [Bacillus halodurans C-125] branched-chain alpha-keto acid dehydrogenase E1 [Bacillus halodurans C-125]
orf0845	1.66e-05	0.18642	dihydrolipoamide dehydrogenase [Bacillus selenitireducens MLS10] dihydrolipoamide dehydrogenase [Bacillus selenitireducens MLS10]
orf0846	0.00569672	0.491597	unknown sth
orf0848	0.00041638	2.43137	Transketolase, central region [Bacillus selenitireducens MLS10] Transketolase, central region [Bacillus selenitireducens MLS10]
orf0853	0.00286838	2.18759	unknown sth
orf0856	0.000683052	2.90827	Propionyl-CoA carboxylase [Bacillus selenitireducens MLS10] Propionyl-CoA carboxylase [Bacillus selenitireducens MLS10]
orf0858	0.000137747	2.2234	peptidase T-like protein [Bacillus selenitireducens MLS10] peptidase T-like protein [Bacillus selenitireducens MLS10]
orf0862	0.00130089	2.07263	unknown sth
orf0866	0.00290138	2.16716	unknown sth
orf0867	7.57e-06	3.67698	hypothetical protein BselDRAFT_0293 [Bacillus selenitireducens MLS10] hypothetical protein BselDRAFT_0293 [Bacillus selenitireducens MLS10]
orf0869	0.0103141	0.330737	transcriptional regulator [Bacillus halodurans C-125] transcriptional regulator [Bacillus halodurans C-125]
orf0874	0.000707135	0.444374	hypothetical protein BselDRAFT_0302 [Bacillus selenitireducens MLS10] hypothetical protein BselDRAFT_0302 [Bacillus selenitireducens MLS10]
orf0878	0.0298558	0.28485	aldehyde ferredoxin oxidoreductase [Bacillus selenitireducens MLS10] aldehyde ferredoxin oxidoreductase [Bacillus selenitireducens MLS10]
orf0880	1.1e-05	2.19928	hypothetical protein BH1746 [Bacillus halodurans C-125] BH1746 [Bacillus halodurans C-125]
orf0882	0.0113473	0.203967	Xanthine phosphoribosyltransferase [Bacillus thuringiensis serovar israelensis ATCC 35646] Xanthine phosphoribosyltransferase [Bacillus thuringiensis serovar israelensis ATCC 35646]
orf0883	8.8e-07	35.5194	Phosphotransferase system IIA components-like protein [Bacillus selenitireducens MLS10] Phosphotransferase system IIA components-like protein [Bacillus selenitireducens MLS10]
orf0885	9.94e-07	0.216731	Bile acid:sodium symporter [Bacillus selenitireducens MLS10] Bile acid:sodium symporter [Bacillus selenitireducens MLS10]
orf0886	0.000708569	0.197054	short-chain dehydrogenase/reductase SDR [Bacillus selenitireducens MLS10] short-chain dehydrogenase/reductase SDR [Bacillus selenitireducens MLS10]
orf0888	0.0017476	3.79325	PTS system, glucose subfamily, IIA subunit [Bacillus selenitireducens MLS10] PTS system, glucose subfamily, IIA subunit [Bacillus selenitireducens MLS10]
orf0889	0.000481998	6.97919	PTS system, glucose subfamily, IIA subunit [Bacillus selenitireducens MLS10] PTS system, glucose subfamily, IIA subunit [Bacillus selenitireducens MLS10]
orf0891	0.0035164	0.492603	hypothetical protein Bsph_0165 [Lysinibacillus sphaericus C3-41] Hypothetical yqxK protein [Lysinibacillus sphaericus C3-41]
orf0892	0.00348723	0.235601	stage II sporulation protein M [Bacillus halodurans C-125] stage II sporulation protein M [Bacillus halodurans C-125]
orf0893	0.000177745	5.92064	unknown sth
orf0894	3.08e-05	9.37681	alkyl hydroperoxide reductase/ Thiol specific antioxidant/ Mal allergen [Bacillus selenitireducens MLS10] alkyl hydroperoxide reductase/ Thiol specific antioxidant/ Mal allergen [Bacillus selenitireducens MLS10]
orf0896	3.28e-07	0.106771	site-specific tyrosine recombinase XerD [Bacillus sp. SG-1] site-specific tyrosine recombinase XerD [Bacillus sp. SG-1]
orf0897	0.000156184	2.01592	ADP-ribose diphosphatase [Bacillus selenitireducens MLS10] ADP-ribose diphosphatase [Bacillus selenitireducens MLS10]
orf0898	0.000580078	2.14866	ferric-uptake regulator [Bacillus selenitireducens MLS10] ferric-uptake regulator [Bacillus selenitireducens MLS10]
orf0900	1.55e-05	6.44451	D-alanyl-D-alanine carboxypeptidase (penicilin binding protein) [Geobacillus kaustophilus HTA426] Serine-type D-Ala-D-Ala carboxypeptidase [Geobacillus sp. Y412MC61] D-alanyl-D-alanine carboxypeptidase (penicilin binding protein) [Geobacillus kaustophilus
orf0905	3.97e-05	2.63113	purine nucleoside phosphorylase I, inosine and guanosine-specific [Bacillus selenitireducens MLS10] purine nucleoside phosphorylase I, inosine and guanosine-specific [Bacillus selenitireducens MLS10]
orf0909	0.00999082	0.463435	death-on-curing family protein [Bacillus selenitireducens MLS10] death-on-curing family protein [Bacillus selenitireducens MLS10]
orf0913	0.000274117	0.198758	GTP cyclohydrolase II [Bacillus selenitireducens MLS10] GTP cyclohydrolase II [Bacillus selenitireducens MLS10]
orf0914	0.000705273	0.245753	putative transcriptional regulator [Bacillus selenitireducens MLS10] putative transcriptional regulator [Bacillus selenitireducens MLS10]
orf0923	0.00181994	7.61841	spore maturation protein [Bacillus halodurans C-125] spore maturation protein [Bacillus halodurans C-125]
orf0924	0.000264327	3.31919	spore maturation protein [Bacillus licheniformis ATCC 14580] hypothetical protein BLi02463 [Bacillus licheniformis ATCC 14580] spore maturation protein [Bacillus licheniformis ATCC 14580] SpmB [Bacillus licheniformis DSM 13]
orf0925	0.0010302	2.31706	Pseudouridine synthase [Anoxybacillus flavithermus WK1] Pseudouridine synthase [Anoxybacillus flavithermus WK1]
orf0927	1.13e-05	0.236344	ResB protein required for cytochrome c biosynthesis-like protein [Bacillus selenitireducens MLS10] ResB protein required for cytochrome c biosynthesis-like protein [Bacillus selenitireducens MLS10]
orf0928	0.00274551	0.331707	pseudouridine synthase [Bacillus selenitireducens MLS10] pseudouridine synthase [Bacillus selenitireducens MLS10]
orf0930	0.000594769	0.292589	Histidine kinase [Bacillus selenitireducens MLS10] Histidine kinase [Bacillus selenitireducens MLS10]
orf0933	0.000409859	2.71837	PAS/PAC sensor signal transduction histidine kinase [Bacillus selenitireducens MLS10] PAS/PAC sensor signal transduction histidine kinase [Bacillus selenitireducens MLS10]
orf0934	0.000220301	0.413757	D-3-phosphoglycerate dehydrogenase [Bacillus clausii KSM-K16] D-3-phosphoglycerate dehydrogenase [Bacillus clausii KSM-K16]
orf0935	5.37e-05	0.171317	putative transcriptional regulator, Crp/Fnr family [Bacillus selenitireducens MLS10] putative transcriptional regulator, Crp/Fnr family [Bacillus selenitireducens MLS10]
orf0938	0.00258723	3.02107	cyclic nucleotide-binding [Bacillus selenitireducens MLS10] cyclic nucleotide-binding [Bacillus selenitireducens MLS10]
orf0939	5.1e-05	3.37081	hypothetical protein BselDRAFT_0360 [Bacillus selenitireducens MLS10] hypothetical protein BselDRAFT_0360 [Bacillus selenitireducens MLS10]
orf0940	0.0141462	0.481291	unknown sth
orf0942	1.6e-05	0.306111	hypothetical protein BH1610 [Bacillus halodurans C-125] BH1610 [Bacillus halodurans C-125]
orf0943	4.6e-05	0.328432	unknown sth
orf0944	0.000249258	0.407821	hypothetical protein BH1450 [Bacillus halodurans C-125] BH1450 [Bacillus halodurans C-125]
orf0945	0.00024621	0.271986	2-oxoglutarate synthase [Bacillus selenitireducens MLS10] 2-oxoglutarate synthase [Bacillus selenitireducens MLS10]
orf0946	8.6e-05	0.330297	hypothetical protein BH1618 [Bacillus halodurans C-125] BH1618 [Bacillus halodurans C-125]
orf0947	2.49e-05	34.1919	putative transcriptional regulator, MerR family [Bacillus selenitireducens MLS10] putative transcriptional regulator, MerR family [Bacillus selenitireducens MLS10]
orf0948	0.000247054	23.6978	adaptor protein [Bacillus clausii KSM-K16] negative regulator of genetic competence [Bacillus clausii KSM-K16]
orf0957	1.53e-05	0.152898	30S ribosomal protein S1 [Bacillus halodurans C-125] 30S ribosomal protein S1 [Bacillus halodurans C-125]
orf0960	0.00219615	0.362034	phospholipid/glycerol acyltransferase [Bacillus selenitireducens MLS10] phospholipid/glycerol acyltransferase [Bacillus selenitireducens MLS10]
orf0961	0.000168439	0.31945	RNA binding S1 domain protein [Bacillus selenitireducens MLS10] RNA binding S1 domain protein [Bacillus selenitireducens MLS10]
orf0962	0.000564749	0.193677	isopentenyl-diphosphate delta-isomerase, type 2 [Bacillus selenitireducens MLS10] isopentenyl-diphosphate delta-isomerase, type 2 [Bacillus selenitireducens MLS10]
orf0963	0.000840649	0.373672	hypothetical protein BH1641 [Bacillus halodurans C-125] BH1641 [Bacillus halodurans C-125]
orf0964	0.00655864	0.311941	hypothetical protein BselDRAFT_0489 [Bacillus selenitireducens MLS10] hypothetical protein BselDRAFT_0489 [Bacillus selenitireducens MLS10]
orf0965	0.000303876	0.438549	small GTP-binding protein [Bacillus selenitireducens MLS10] small GTP-binding protein [Bacillus selenitireducens MLS10]
orf0967	0.00128843	0.337957	protein of unknown function DUF205 [Bacillus selenitireducens MLS10] protein of unknown function DUF205 [Bacillus selenitireducens MLS10]
orf0970	0.00232704	0.316107	histone family protein DNA-binding protein [Bacillus selenitireducens MLS10] histone family protein DNA-binding protein [Bacillus selenitireducens MLS10]
orf0971	0.000152524	0.339023	GTP cyclohydrolase I [Bacillus selenitireducens MLS10] GTP cyclohydrolase I [Bacillus selenitireducens MLS10]
orf0973	2.42e-05	0.276169	tryptophan RNA-binding attenuator protein [Bacillus selenitireducens MLS10] tryptophan RNA-binding attenuator protein [Bacillus selenitireducens MLS10]
orf0974	0.000478566	0.359762	RecName: Full=Probable aromatic acid decarboxylase 3-octaprenyl-4-hydroxybenzoate carboxy-lyase
orf0975	0.000124695	0.316155	Heptaprenyl diphosphate synthase subunit 1 [Bacillus selenitireducens MLS10] Heptaprenyl diphosphate synthase subunit 1 [Bacillus selenitireducens MLS10]
orf0976	2.88e-05	0.210899	ubiquinone/menaquinone biosynthesis methyltransferase [Bacillus selenitireducens MLS10] ubiquinone/menaquinone biosynthesis methyltransferase [Bacillus selenitireducens MLS10]
orf0982	0.000162293	2.36566	3-dehydroquinate synthase [Bacillus selenitireducens MLS10] 3-dehydroquinate synthase [Bacillus selenitireducens MLS10]
orf0984	0.00207553	2.03116	anthranilate synthase component I [Bacillus selenitireducens MLS10] anthranilate synthase component I [Bacillus selenitireducens MLS10]
orf0985	0.000597396	2.06927	anthranilate phosphoribosyltransferase [Bacillus selenitireducens MLS10] anthranilate phosphoribosyltransferase [Bacillus selenitireducens MLS10]
orf0987	8.5e-06	0.177474	tryptophan synthase, beta subunit [Bacillus selenitireducens MLS10] tryptophan synthase, beta subunit [Bacillus selenitireducens MLS10]
orf0988	4.45e-05	0.377933	tryptophan synthase, alpha subunit [Bacillus selenitireducens MLS10] tryptophan synthase, alpha subunit [Bacillus selenitireducens MLS10]
orf0993	0.000204804	0.209516	QcrA [Bacillus licheniformis ATCC 14580] QcrA [Bacillus licheniformis DSM 13]
orf0994	3.22e-05	0.257483	Cytochrome b subunit of the bc complex-like protein [Bacillus selenitireducens MLS10] Cytochrome b subunit of the bc complex-like protein [Bacillus selenitireducens MLS10]
orf0995	0.00195618	0.314465	Cytochrome b subunit of the bc complex-like protein [Bacillus selenitireducens MLS10] Cytochrome b subunit of the bc complex-like protein [Bacillus selenitireducens MLS10]
orf0999	4.43e-06	5.75342	hypothetical protein BH1677 [Bacillus halodurans C-125] BH1677 [Bacillus halodurans C-125]
orf1001	0.00136727	0.144727	protein of unknown function DUF1405 [Bacillus selenitireducens MLS10] protein of unknown function DUF1405 [Bacillus selenitireducens MLS10]
orf1002	0.000153831	0.283035	Dihydrodipicolinate reductase [Geobacillus sp. WCH70] Dihydrodipicolinate reductase [Geobacillus sp. WCH70]
orf1003	0.0019979	0.498382	Methylglyoxal synthase [Bacillus selenitireducens MLS10] Methylglyoxal synthase [Bacillus selenitireducens MLS10]
orf1004	8.45e-05	0.326492	N-acetylglucosaminylphosphatidylinositol de-N-acetylase related enzyme, LmbE family [Anoxybacillus flavithermus WK1] N-acetylglucosaminylphosphatidylinositol de-N-acetylase related enzyme, LmbE family [Anoxybacillus flavithermus WK1]
orf1005	0.000296132	0.159533	dihydrodipicolinate reductase [Bacillus selenitireducens MLS10] dihydrodipicolinate reductase [Bacillus selenitireducens MLS10]
orf1006	0.000499288	0.418327	methylglyoxal synthase [Bacillus selenitireducens MLS10] methylglyoxal synthase [Bacillus selenitireducens MLS10]
orf1008	0.00429219	2.5007	Phosphatidylinositol N-acetylglucosaminyltransferase [Bacillus selenitireducens MLS10] Phosphatidylinositol N-acetylglucosaminyltransferase [Bacillus selenitireducens MLS10]
orf1014	0.000320413	0.214796	aspartate 1-decarboxylase [Bacillus selenitireducens MLS10] aspartate 1-decarboxylase [Bacillus selenitireducens MLS10]
orf1015	8.03e-05	0.23907	DnaQ family exonuclease/DinG family helicase, putative [Bacillus selenitireducens MLS10] DnaQ family exonuclease/DinG family helicase, putative [Bacillus selenitireducens MLS10]
orf1016	0.000743151	0.23063	amidohydrolase [Bacillus selenitireducens MLS10] amidohydrolase [Bacillus selenitireducens MLS10]
orf1017	0.000846058	0.273309	Putative primosome component and related protein-like protein [Bacillus selenitireducens MLS10] Putative primosome component and related protein-like protein [Bacillus selenitireducens MLS10]
orf1018	0.00233967	0.387032	Putative primosome component and related protein-like protein [Bacillus selenitireducens MLS10] Putative primosome component and related protein-like protein [Bacillus selenitireducens MLS10]
orf1019	0.00140512	0.377853	Aspartate transaminase [Bacillus selenitireducens MLS10] Aspartate transaminase [Bacillus selenitireducens MLS10]
orf1025	0.026339	3.6834	endonuclease III [Bacillus selenitireducens MLS10] endonuclease III [Bacillus selenitireducens MLS10]
orf1027	7.24e-06	6.08505	recombination protein U [Bacillus selenitireducens MLS10] recombination protein U [Bacillus selenitireducens MLS10]
orf1028	3.42e-05	2.43584	Amidase-like protein [Bacillus selenitireducens MLS10] Amidase-like protein [Bacillus selenitireducens MLS10]
orf1029	0.000442702	15.9255	unknown sth
orf1030	0.00170438	3.86503	possible TolB periplamsic protein [Bacillus sp. SG-1] possible TolB periplamsic protein [Bacillus sp. SG-1]
orf1031	0.00105557	3.30758	thioredoxin-like protein [Geobacillus thermodenitrificans NG80-2] thioredoxin-like protein [Geobacillus sp. G11MC16] thioredoxin-like protein [Geobacillus thermodenitrificans NG80-2] thioredoxin-like protein [Geobacillus sp. G11MC16]
orf1032	0.000258925	2.07358	thioredoxin [Bacillus halodurans C-125] thioredoxin [Bacillus halodurans C-125]
orf1034	6.2e-06	9.96666	unknown sth
orf1035	9.27e-06	11.679	hypothetical protein BH1718 [Bacillus halodurans C-125] BH1718 [Bacillus halodurans C-125]
orf1036	1.38e-06	11.8959	hypothetical protein ABC2042 [Bacillus clausii KSM-K16] conserved hypothetical protein [Bacillus clausii KSM-K16]
orf1037	0.00164329	10.8878	unknown sth
orf1038	0.00258296	2.83502	alkyl hydroperoxide reductase/ Thiol specific antioxidant/ Mal allergen [Bacillus selenitireducens MLS10] alkyl hydroperoxide reductase/ Thiol specific antioxidant/ Mal allergen [Bacillus selenitireducens MLS10]
orf1042	0.00115718	0.149377	putative RNA polymerase sigma factor SigI [Bacillus licheniformis ATCC 14580] putative RNA polymerase sigma factor SigI [Bacillus licheniformis ATCC 14580] RNA polymerase sigma factor [Bacillus licheniformis ATCC 14580] SigI [Bacillus licheniformis DSM 13
orf1043	0.00239724	0.324896	hypothetical protein Bcoam_16320 [Bacillus coahuilensis m4-4]
orf1045	0.00426231	3.09281	membrane-flanked domain [Bacillus selenitireducens MLS10] membrane-flanked domain [Bacillus selenitireducens MLS10]
orf1047	0.00884477	2.16751	twin-arginine translocation protein, TatA/E family subunit [Bacillus selenitireducens MLS10] twin-arginine translocation protein, TatA/E family subunit [Bacillus selenitireducens MLS10]
orf1049	0.000150653	0.0306556	unknown sth
orf1050	0.00599896	0.0141722	protein of unknown function DUF833 [Bacillus selenitireducens MLS10] protein of unknown function DUF833 [Bacillus selenitireducens MLS10]
orf1051	0.0244522	0.412569	twin-arginine translocation protein, TatA/E family subunit [Bacillus selenitireducens MLS10] twin-arginine translocation protein, TatA/E family subunit [Bacillus selenitireducens MLS10]
orf1052	0.00586298	0.396887	Sec-independent protein translocase, TatC subunit [Bacillus selenitireducens MLS10] Sec-independent protein translocase, TatC subunit [Bacillus selenitireducens MLS10]
orf1053	0.000140556	0.359248	Uncharacterized protein-like protein [Bacillus selenitireducens MLS10] Uncharacterized protein-like protein [Bacillus selenitireducens MLS10]
orf1054	0.00034293	3.12086	degV family protein [Bacillus selenitireducens MLS10] degV family protein [Bacillus selenitireducens MLS10]
orf1056	8.26e-05	2.64112	unknown sth
orf1058	4.17e-06	0.029114	molybdopterin oxidoreductase Fe4S4 region [Bacillus selenitireducens MLS10] molybdopterin oxidoreductase Fe4S4 region [Bacillus selenitireducens MLS10]
orf1061	0.00221561	3.34051	beta-phosphoglucomutase [Bacillus selenitireducens MLS10] beta-phosphoglucomutase [Bacillus selenitireducens MLS10]
orf1062	0.00179882	2.11145	unknown sth
orf1063	1.34e-06	0.207106	glycoside hydrolase family 65, central catalytic [Bacillus selenitireducens MLS10] glycoside hydrolase family 65, central catalytic [Bacillus selenitireducens MLS10]
orf1064	0.0012204	0.338037	dipeptidase [Bacillus halodurans C-125] dipeptidase [Bacillus halodurans C-125]
orf1066	0.000303725	11.0052	peptide methionine sulfoxide reductase [Bacillus halodurans C-125] peptide methionine sulfoxide reductase [Bacillus halodurans C-125]
orf1067	0.000406521	8.96888	bifunctional methionine sulfoxide reductase A/B protein [Bacillus cereus ATCC 14579] Peptide methionine sulfoxide reductase [Bacillus cereus ATCC 14579]
orf1068	0.000113939	2.68013	ATPase [Dethiobacter alkaliphilus AHT 1] ATPase [Dethiobacter alkaliphilus AHT 1]
orf1071	0.00054971	4.21248	peptide methionine sulfoxide reductase [Bacillus selenitireducens MLS10] peptide methionine sulfoxide reductase [Bacillus selenitireducens MLS10]
orf1072	0.000264287	2.72609	unknown sth
orf1074	6e-06	2.03515	Serine-type D-Ala-D-Ala carboxypeptidase [Bacillus selenitireducens MLS10] Serine-type D-Ala-D-Ala carboxypeptidase [Bacillus selenitireducens MLS10]
orf1075	0.00129554	2.9018	Alpha/beta hydrolase fold-3 domain protein [Bacillus selenitireducens MLS10] Alpha/beta hydrolase fold-3 domain protein [Bacillus selenitireducens MLS10]
orf1078	6.9e-05	0.190645	membrane protein-like protein [Bacillus selenitireducens MLS10] membrane protein-like protein [Bacillus selenitireducens MLS10]
orf1079	6.96e-05	0.280795	hypothetical protein BH3693 [Bacillus halodurans C-125] BH3693 [Bacillus halodurans C-125]
orf1080	0.00882103	0.0667992	pyruvate formate-lyase activating enzyme [Bacillus selenitireducens MLS10] pyruvate formate-lyase activating enzyme [Bacillus selenitireducens MLS10]
orf1082	0.000272434	3.53691	hypothetical protein BSG1_15383 [Bacillus sp. SG-1] hypothetical protein BSG1_15383 [Bacillus sp. SG-1]
orf1083	0.000163641	3.85732	GCN5-related N-acetyltransferase [Geobacillus sp. Y412MC10] GCN5-related N-acetyltransferase [Geobacillus sp. Y412MC10]
orf1084	0.00376431	2.1948	Glyoxalase/bleomycin resistance protein/dioxygenase [Bacillus coagulans 36D1] Glyoxalase/bleomycin resistance protein/dioxygenase [Bacillus coagulans 36D1]
orf1087	0.000168326	0.320973	hypothetical protein Bsph_3237 [Lysinibacillus sphaericus C3-41] Hypothetical yqjT protein [Lysinibacillus sphaericus C3-41]
orf1090	0.000237018	2.45057	hypothetical protein BH1952 [Bacillus halodurans C-125] BH1952 [Bacillus halodurans C-125]
orf1092	0.00526228	2.98199	1-acylglycerol-3-phosphate O-acyltransferase [Halothermothrix orenii H 168] 1-acylglycerol-3-phosphate O-acyltransferase [Halothermothrix orenii H 168]
orf1094	0.000805547	0.363829	hypothetical protein BH1957 [Bacillus halodurans C-125] BH1957 [Bacillus halodurans C-125]
orf1099	1.55e-05	2.50247	DNA polymerase III subunit epsilon [Clostridium perfringens str. 13] probable DNA polymerase III epsilon chain [Clostridium perfringens str. 13]
orf1103	0.000925202	0.272204	unknown sth
orf1104	0.000399239	0.181504	unknown sth
orf1106	0.000449903	2.80463	Universal stress protein UspA and related nucleotide-binding protein-like protein [Bacillus selenitireducens MLS10] Universal stress protein UspA and related nucleotide-binding protein-like protein [Bacillus selenitireducens MLS10]
orf1107	9.28e-05	2.916	hypothetical protein BL02947 [Bacillus licheniformis ATCC 14580] YneT [Bacillus licheniformis ATCC 14580] conserved protein YneT [Bacillus licheniformis ATCC 14580] YneT [Bacillus licheniformis DSM 13]
orf1111	0.00804664	0.403224	spore germination protein [Oceanobacillus iheyensis HTE831] spore germination protein [Oceanobacillus iheyensis HTE831]
orf1112	0.0208728	0.28751	GerBB [Bacillus amyloliquefaciens FZB42] GerBB [Bacillus amyloliquefaciens FZB42]
orf1115	0.00451986	5.56368	hypothetical protein BT9727_2243 [Bacillus thuringiensis serovar konkukian str. 97-27] hypothetical protein BT9727_2243 [Bacillus thuringiensis serovar konkukian str. 97-27]
orf1118	0.000935437	3.27483	hypothetical protein BH1886 [Bacillus halodurans C-125] BH1886 [Bacillus halodurans C-125]
orf1125	7.79e-05	2.58974	hypothetical protein B14911_27235 [Bacillus sp. NRRL B-14911] hypothetical protein B14911_27235 [Bacillus sp. NRRL B-14911]
orf1126	0.00137286	4.42751	putative hydrolase YcsE [Bacillus licheniformis ATCC 14580] YcsE [Bacillus licheniformis ATCC 14580] putative hydrolase YcsE [Bacillus licheniformis ATCC 14580] YcsE [Bacillus licheniformis DSM 13]
orf1127	0.00102525	2.66382	putative RNA methylase [Bacillus selenitireducens MLS10] putative RNA methylase [Bacillus selenitireducens MLS10]
orf1133	0.000699223	2.47994	3-oxoacyl-(acyl carrier protein) synthase II [Bacillus subtilis subsp. subtilis str. 168] 3-oxoacyl-(acyl carrier protein) synthase II [Bacillus subtilis subsp. subtilis str. 168] 3-oxoacyl-(acyl carrier protein) synthase II [Bacillus subtilis subsp. subt
orf1134	1.85e-06	0.15133	Phosphatase/phosphohexomutase HAD superfamily [Anoxybacillus flavithermus WK1] Phosphatase/phosphohexomutase HAD superfamily [Anoxybacillus flavithermus WK1]
orf1135	0.049645	0.160067	hypothetical protein BH1740 [Bacillus halodurans C-125] BH1740 [Bacillus halodurans C-125]
orf1136	0.000624582	0.253841	molybdenum cofactor biosynthesis protein A [Bacillus selenitireducens MLS10] molybdenum cofactor biosynthesis protein A [Bacillus selenitireducens MLS10]
orf1137	3.58e-06	0.260012	hypothetical protein [[Bacillus] selenitireducens]
orf1138	8.48e-07	0.200348	HesB/YadR/YfhF-family protein [Bacillus selenitireducens MLS10] HesB/YadR/YfhF-family protein [Bacillus selenitireducens MLS10]
orf1144	3.57e-05	0.303133	putative D-alpha-glycerophosphatase [Bacillus licheniformis ATCC 14580] YkrX [Bacillus licheniformis ATCC 14580] putative D-alpha-glycerophosphatase [Bacillus licheniformis ATCC 14580] YkrX [Bacillus licheniformis DSM 13]
orf1145	0.000165454	2.64236	hypothetical protein BH3832 [Bacillus halodurans C-125] BH3832 [Bacillus halodurans C-125]
orf1146	0.00408773	2.53763	hypothetical protein BH3833 [Bacillus halodurans C-125] BH3833 [Bacillus halodurans C-125]
orf1148	0.0222853	2.0065	Ammonia permease-like protein [Bacillus selenitireducens MLS10] Ammonia permease-like protein [Bacillus selenitireducens MLS10]
orf1150	0.00146579	3.31509	metallophosphoesterase [Bacillus selenitireducens MLS10] metallophosphoesterase [Bacillus selenitireducens MLS10]
orf1152	0.000361821	0.148413	DNA topoisomerase [Bacillus selenitireducens MLS10] DNA topoisomerase [Bacillus selenitireducens MLS10]
orf1157	0.00187548	3.18088	Exonuclease, RNase T and DNA polymerase III [Bacillus selenitireducens MLS10] Exonuclease, RNase T and DNA polymerase III [Bacillus selenitireducens MLS10]
orf1158	0.000288809	3.16832	protein of unknown function DUF294, nucleotidyltransferase putative [Bacillus selenitireducens MLS10] protein of unknown function DUF294, nucleotidyltransferase putative [Bacillus selenitireducens MLS10]
orf1159	0.00112822	2.18638	protein of unknown function DUF294, nucleotidyltransferase putative [Bacillus selenitireducens MLS10] protein of unknown function DUF294, nucleotidyltransferase putative [Bacillus selenitireducens MLS10]
orf1160	0.000734892	4.25293	ectoine synthase [Bacillus halodurans]
orf1161	0.00643101	10.4	membrane protein AbrB duplication [Geobacillus sp. WCH70] membrane protein AbrB duplication [Geobacillus sp. WCH70]
orf1167	0.000246199	0.139854	branched-chain amino acid aminotransferase [Bacillus licheniformis ATCC 14580] branched-chain amino acid aminotransferase [Bacillus licheniformis ATCC 14580] Branched-chain amino acid aminotransferase II [Bacillus licheniformis ATCC 14580] YwaA [Bacillus
orf1168	7.48e-05	0.374792	gamma-glutamyl phosphate reductase [Bacillus selenitireducens MLS10] gamma-glutamyl phosphate reductase [Bacillus selenitireducens MLS10]
orf1178	0.0014183	0.413621	Phosphatidylserine/phosphatidylglycerophosphate/cardioli pin synthase and related enzymes-like protein [Bacillus selenitireducens MLS10] Phosphatidylserine/phosphatidylglycerophosphate/cardiolipin synthase and related enzymes-like protein [Bacillus seleni
orf1179	0.00111919	2.02453	hypothetical protein BH2175 [Bacillus halodurans C-125] BH2175 [Bacillus halodurans C-125]
orf1182	0.000183236	11.5584	argininosuccinate lyase [Bacillus selenitireducens MLS10] argininosuccinate lyase [Bacillus selenitireducens MLS10]
orf1183	0.00078784	14.3819	hypothetical protein BH2146 [Bacillus halodurans C-125] BH2146 [Bacillus halodurans C-125]
orf1184	0.000578576	45.4985	TetR/AcrR family transcriptional regulator [Bacillus halodurans C-125] transcriptional regulator (TetR/AcrR family) [Bacillus halodurans C-125]
orf1189	0.0339007	0.288132	unknown sth
orf1192	0.0126174	0.469925	similar to molybdenum cofactor biosynthesis protein A [Candidatus Kuenenia stuttgartiensis]
orf1199	0.0449565	0.377007	hypothetical protein DSM3645_25362 [Blastopirellula marina DSM 3645] hypothetical protein DSM3645_25362 [Blastopirellula marina DSM 3645]
orf1200	9.68e-06	0.0363355	carbamoyl-phosphate synthase, small subunit [Bacillus selenitireducens MLS10] carbamoyl-phosphate synthase, small subunit [Bacillus selenitireducens MLS10]
orf1201	0.000142884	0.332178	competence/damage-inducible protein CinA [Bacillus selenitireducens MLS10] competence/damage-inducible protein CinA [Bacillus selenitireducens MLS10]
orf1202	0.00709505	2.61414	unknown sth
orf1205	1.76e-06	0.350092	acetylglutamate kinase [Bacillus selenitireducens MLS10] acetylglutamate kinase [Bacillus selenitireducens MLS10]
orf1208	0.000264483	0.407178	recombination helicase AddA [Bacillus cereus subsp. cytotoxis NVH 391-98] Recombination helicase AddA [Bacillus cereus subsp. cytotoxis NVH 391-98]
orf1209	0.000545186	0.3591	AddA [Bacillus sp. NRRL B-14911] AddA [Bacillus sp. NRRL B-14911]
orf1210	4.17e-05	0.340786	ATP-dependent deoxyribonuclease subunit B [Bacillus sp. NRRL B-14911] ATP-dependent deoxyribonuclease subunit B [Bacillus sp. NRRL B-14911]
orf1211	2.68e-06	3.87966	unknown sth
orf1212	5.09e-07	0.369346	hypothetical protein BSG1_01325 [Bacillus sp. SG-1] hypothetical protein BSG1_01325 [Bacillus sp. SG-1]
orf1213	0.00128176	0.44843	unknown sth
orf1214	5.82e-05	42.429	hypothetical protein BSG1_15068 [Bacillus sp. SG-1] hypothetical protein BSG1_15068 [Bacillus sp. SG-1]
orf1215	1e-06	9.06987	OsmC family protein [Bacillus selenitireducens MLS10] OsmC family protein [Bacillus selenitireducens MLS10]
orf1216	4.18e-06	10.9875	FAD dependent oxidoreductase [Bacillus cereus subsp. cytotoxis NVH 391-98] FAD dependent oxidoreductase [Bacillus cereus subsp. cytotoxis NVH 391-98]
orf1217	2.05e-05	13.1606	unknown sth
orf1219	7.34e-05	130.174	hypothetical protein BSG1_00560 [Bacillus sp. SG-1] hypothetical protein BSG1_00560 [Bacillus sp. SG-1]
orf1220	4.36e-06	0.16192	dihydrodipicolinate synthase [Geobacillus sp. Y412MC61] dihydrodipicolinate synthase [Geobacillus sp. Y412MC61]
orf1222	2.41e-06	0.0394508	Acetaldehyde dehydrogenase (acetylating) [Bacillus selenitireducens MLS10] Acetaldehyde dehydrogenase (acetylating) [Bacillus selenitireducens MLS10]
orf1223	6.55e-05	0.0214304	pyruvate formate-lyase activating enzyme [Geobacillus sp. WCH70] pyruvate formate-lyase activating enzyme [Geobacillus sp. WCH70]
orf1231	0.00026704	0.228695	phosphohydrolase [Thermoanaerobacter tengcongensis MB4] predicted phosphohydrolase [Thermoanaerobacter tengcongensis MB4]
orf1239	0.000113629	0.387842	capsular polysaccharide biosynthsis protein [Clostridium perfringens D str. JGS1721] capsular polysaccharide biosynthsis protein [Clostridium perfringens D str. JGS1721]
orf1240	0.000636197	0.313255	capsular polysaccharide biosynthsis protein [Clostridium perfringens str. 13] capsular polysaccharide biosynthsis protein [Clostridium perfringens D str. JGS1721] capsular polysaccharide biosynthsis protein [Clostridium perfringens str. 13] capsular polys
orf1241	2.63e-05	0.203881	capsular polysaccharide biosynthsis protein [Clostridium perfringens str. 13] capsular polysaccharide biosynthsis protein [Clostridium perfringens D str. JGS1721] capsular polysaccharide biosynthsis protein [Clostridium perfringens str. 13] capsular polys
orf1242	0.000782773	0.193856	glycosyl transferase family protein [Clostridium beijerinckii NCIMB 8052] glycosyl transferase, family 2 [Clostridium beijerinckii NCIMB 8052]
orf1243	5.57e-05	0.174048	capsular polysaccharide biosynthsis protein [Clostridium perfringens str. 13] capsular polysaccharide biosynthsis protein [Clostridium perfringens str. 13]
orf1244	0.000190511	0.14212	glycerol-3-phosphate cytidyltransferase [Clostridium perfringens str. 13] glycerol-3-phosphate cytidylyltransferase [Clostridium perfringens D str. JGS1721] probable glycerol-3-phosphate cytidyltransferase [Clostridium perfringens str. 13] glycerol-3-phos
orf1245	0.00546795	0.119767	glycero-phosphotransferase [Clostridium perfringens str. 13] probable glycero-phosphotransferase [Clostridium perfringens str. 13]
orf1246	0.000647146	0.125649	beta-1,4-galactosyltransferase [Clostridium perfringens E str. JGS1987] beta-1,4-galactosyltransferase [Clostridium perfringens E str. JGS1987]
orf1247	0.000232593	0.142621	beta-1,4-galactosyltransferase [Clostridium perfringens E str. JGS1987] beta-1,4-galactosyltransferase [Clostridium perfringens E str. JGS1987]
orf1248	9.93e-05	0.26222	capsular polysaccharide biosynthsis protein [Clostridium perfringens B str. ATCC 3626] capsular polysaccharide biosynthsis protein [Clostridium perfringens B str. ATCC 3626]
orf1249	0.000274265	0.398645	capsular polysaccharide biosynthesis protein [Clostridium perfringens str. 13] capsular polysaccharide biosynthesis protein [Clostridium perfringens str. 13]
orf1250	0.000376451	0.28856	homoserine dehydrogenase NAD-binding [Candidatus Methanosphaerula palustris E1-9c] homoserine dehydrogenase NAD-binding [Candidatus Methanosphaerula palustris E1-9c]
orf1251	0.00849936	0.326269	SinR protein [Bacillus cereus ATCC 14579] transcriptional regulator SinR [Bacillus cereus AH1134] SinR protein [Bacillus cereus ATCC 14579] transcriptional regulator SinR [Bacillus cereus AH1134]
orf1252	0.000416687	0.40225	DegT/DnrJ/EryC1/StrS aminotransferase [Geobacillus sp. WCH70] DegT/DnrJ/EryC1/StrS aminotransferase [Geobacillus sp. WCH70]
orf1253	0.000189785	0.4429	EpsM [Bacillus cereus NVH0597-99] EpsM [Bacillus cereus NVH0597-99]
orf1254	0.00795208	0.422094	capsular polysaccharide biosynthesis protein [Bacillus weihenstephanensis KBAB4] capsular polysaccharide biosynthesis protein [Bacillus weihenstephanensis KBAB4]
orf1255	0.000975885	0.31646	probable beta-glycosyltransferase [Bacillus cereus NVH0597-99] probable beta-glycosyltransferase [Bacillus cereus NVH0597-99]
orf1256	0.000715302	0.237996	glycosyl transferase group 1 [Bacillus weihenstephanensis KBAB4] glycosyl transferase group 1 [Bacillus weihenstephanensis KBAB4]
orf1257	0.0228773	0.28918	EpsD [Bacillus cereus NVH0597-99] EpsD [Bacillus cereus NVH0597-99]
orf1258	5.58e-05	0.27758	caspsular polysaccharide biosynthesis protein [Bacillus cereus AH187] caspsular polysaccharide biosynthesis protein [Bacillus cereus AH187]
orf1259	0.00533823	0.291152	tyrosine-protein kinase YwqD [Bacillus cereus B4264] tyrosine-protein kinase YwqD [Bacillus cereus B4264]
orf1261	9.43e-05	0.414304	Na+/alanine symporter-like protein [Bacillus selenitireducens MLS10] Na+/alanine symporter-like protein [Bacillus selenitireducens MLS10]
orf1263	2.69e-06	0.26695	hypothetical protein BH3930 [Bacillus halodurans C-125] BH3930 [Bacillus halodurans C-125]
orf1264	5.32e-06	0.158041	hypothetical protein BH3930 [Bacillus halodurans C-125] BH3930 [Bacillus halodurans C-125]
orf1266	0.01125	4.51583	alpha-D-mannose-alpha(1-6)phosphatidyl myo-inositol monomannoside transferase [Bacillus halodurans C-125] alpha-D-mannose-alpha(1-6)phosphatidyl myo-inositol monomannoside transferase [Bacillus halodurans C-125]
orf1267	0.00551956	9.28198	alpha/beta hydrolase fold [Bacillus weihenstephanensis KBAB4] alpha/beta hydrolase fold [Bacillus weihenstephanensis KBAB4]
orf1268	0.00278687	22.227	pyruvate, phosphate dikinase [Bacillus selenitireducens MLS10] pyruvate, phosphate dikinase [Bacillus selenitireducens MLS10]
orf1269	0.00364239	11.526	hypothetical protein B14911_24390 [Bacillus sp. NRRL B-14911] hypothetical protein B14911_24390 [Bacillus sp. NRRL B-14911]
orf1273	0.000516316	41.906	anaerobic c4-dicarboxylate antiporter, Dcu family [Bacillus selenitireducens MLS10] anaerobic c4-dicarboxylate antiporter, Dcu family [Bacillus selenitireducens MLS10]
orf1275	3.07e-05	0.264743	hypothetical protein CLOHIR_00681 [Clostridium hiranonis DSM 13275] hypothetical protein CLOHIR_00681 [Clostridium hiranonis DSM 13275]
orf1276	0.000716875	81.7387	C4-dicarboxylate transport system (permease small protein) [Bacillus halodurans C-125] C4-dicarboxylate transport system (permease small protein) [Bacillus halodurans C-125]
orf1277	3.64e-06	47.7259	C4-dicarboxylate transport system (permease large protein) [Bacillus halodurans C-125] C4-dicarboxylate transport system (permease large protein) [Bacillus halodurans C-125]
orf1278	0.000111929	7.69472	C4-dicarboxylate transport system (C4-dicarboxylate-binding protein) [Planctomyces maris DSM 8797] C4-dicarboxylate transport system (C4-dicarboxylate-binding protein) [Planctomyces maris DSM 8797]
orf1279	4.19e-05	5.862	L-aminopeptidase/D-esterase [Bacillus sp. NRRL B-14911] L-aminopeptidase/D-esterase [Bacillus sp. NRRL B-14911]
orf1282	2.39e-05	7.79455	major facilitator superfamily MFS_1 [Bacillus selenitireducens MLS10] major facilitator superfamily MFS_1 [Bacillus selenitireducens MLS10]
orf1283	0.0055714	2.26796	intracellular protease, PfpI family [Bacillus selenitireducens MLS10] intracellular protease, PfpI family [Bacillus selenitireducens MLS10]
orf1284	0.00172874	0.389696	hypothetical protein BH2151 [Bacillus halodurans C-125] BH2151 [Bacillus halodurans C-125]
orf1285	0.0454349	0.127634	hypothetical protein BH1771 [Bacillus halodurans C-125] BH1771 [Bacillus halodurans C-125]
orf1288	1.39e-07	0.301543	response regulator receiver protein [Bacillus selenitireducens MLS10] response regulator receiver protein [Bacillus selenitireducens MLS10]
orf1290	4.49e-05	0.380086	unknown sth
orf1292	0.00252012	2.1479	seryl-tRNA synthetase-like protein [Methanococcus vannielii SB] seryl-tRNA synthetase-like protein [Methanococcus vannielii SB]
orf1293	0.000726407	0.368893	hybrid-endo-beta-1,3-1,4 glucanase [Bacillus halodurans C-125] hybrid-endo-beta-1,3-1,4 glucanase [Bacillus halodurans C-125]
orf1294	0.000167837	0.263834	sepS16C [Streptococcus suis]
orf1295	0.000318363	0.327653	hypothetical protein RUMTOR_02152 [Ruminococcus torques ATCC 27756] hypothetical protein RUMTOR_02152 [Ruminococcus torques ATCC 27756]
orf1298	0.0073383	0.104882	hypothetical protein EUBSIR_01038 [Eubacterium siraeum DSM 15702] hypothetical protein EUBSIR_01038 [Eubacterium siraeum DSM 15702]
orf1299	0.000777709	0.394032	HATPase_c domain-containing protein [Leuconostoc mesenteroides subsp. mesenteroides ATCC 8293] Uncharacterized protein with HATPase_c domain [Leuconostoc mesenteroides subsp. mesenteroides ATCC 8293]
orf1305	7.16e-05	2.00363	Type I restriction-modification system methyltransferase subunit [Anoxybacillus flavithermus WK1] Type I restriction-modification system methyltransferase subunit [Anoxybacillus flavithermus WK1]
orf1310	0.00148079	2.53172	2-nitropropane dioxygenase, NPD [Bacillus coagulans 36D1] 2-nitropropane dioxygenase, NPD [Bacillus coagulans 36D1]
orf1311	0.000421025	4.54111	unknown sth
orf1312	2.06e-05	3.79845	transcriptional regulator, RpiR family [Paenibacillus sp. JDR-2] transcriptional regulator, RpiR family [Paenibacillus sp. JDR-2]
orf1313	0.000116764	3.58056	helix-turn-helix protein RpiR [Geobacillus sp. Y412MC10] helix-turn-helix protein RpiR [Geobacillus sp. Y412MC10]
orf1318	0.000132523	0.150012	alpha/beta hydrolase [Bacillus cereus G9241] alpha/beta hydrolase [Bacillus cereus G9241]
orf1319	0.000162948	3.75979	hypothetical protein CLOLEP_00637 [Clostridium leptum DSM 753] hypothetical protein CLOLEP_00637 [Clostridium leptum DSM 753]
orf1321	0.000866234	3.59031	alpha amylase, catalytic region [Bacillus selenitireducens MLS10] alpha amylase, catalytic region [Bacillus selenitireducens MLS10]
orf1322	0.0010168	13.1328	Peptidylprolyl isomerase [Bacillus selenitireducens MLS10] Peptidylprolyl isomerase [Bacillus selenitireducens MLS10]
orf1324	2.2e-05	6.31634	hypothetical protein BPUM_0373 [Bacillus pumilus SAFR-032] hypothetical protein BPUM_0373 [Bacillus pumilus SAFR-032]
orf1325	0.000682803	2.8001	amidohydrolase 2 [Bacillus selenitireducens MLS10] amidohydrolase 2 [Bacillus selenitireducens MLS10]
orf1326	1.28e-06	0.0382905	Pyruvate:ferredoxin oxidoreductase and related 2-oxoacid:ferredoxin oxidoreductase gamma subunit-like protein [Bacillus selenitireducens MLS10] Pyruvate:ferredoxin oxidoreductase and related 2-oxoacid:ferredoxin oxidoreductase gamma subunit-like protein [
orf1327	3.37e-07	0.071664	Pyruvate:ferredoxin oxidoreductase and related 2-oxoacid:ferredoxin oxidoreductase alpha subunit-like protein [Bacillus selenitireducens MLS10] Pyruvate:ferredoxin oxidoreductase and related 2-oxoacid:ferredoxin oxidoreductase alpha subunit-like protein [
orf1328	5.6e-05	26.2971	conserved hypothetical protein [Geobacillus sp. Y412MC10] conserved hypothetical protein [Geobacillus sp. Y412MC10]
orf1329	7.53e-05	3.64692	hydroxylamine reductase [Paenibacillus larvae subsp. larvae BRL-230010]
orf1331	2.29e-06	0.269067	Chemotaxis signal transduction protein-like protein [Bacillus selenitireducens MLS10] Chemotaxis signal transduction protein-like protein [Bacillus selenitireducens MLS10]
orf1332	0.00360171	2.22856	unknown sth
orf1334	6.05e-06	0.224908	AAA ATPase, central domain protein [Bacillus selenitireducens MLS10] AAA ATPase, central domain protein [Bacillus selenitireducens MLS10]
orf1337	0.000144074	0.280116	diacylglycerol kinase, catalytic region [Bacillus selenitireducens MLS10] diacylglycerol kinase, catalytic region [Bacillus selenitireducens MLS10]
orf1338	9.94e-07	6.17567	aconitate hydratase 1 [Bacillus selenitireducens MLS10] aconitate hydratase 1 [Bacillus selenitireducens MLS10]
orf1339	0.00013434	6.56527	L-seryl-tRNA(Sec) selenium transferase [Bacillus selenitireducens MLS10] L-seryl-tRNA(Sec) selenium transferase [Bacillus selenitireducens MLS10]
orf1340	1.32e-05	0.264878	hypothetical protein OB0724 [Oceanobacillus iheyensis HTE831] hypothetical conserved protein [Oceanobacillus iheyensis HTE831]
orf1341	7.15e-05	0.367092	putative diguanylate phosphodiesterase [Bacillus selenitireducens MLS10] putative diguanylate phosphodiesterase [Bacillus selenitireducens MLS10]
orf1342	0.00130254	2.6027	metal-dependent phosphoesterase (PHP family)-like protein [Bacillus selenitireducens MLS10] metal-dependent phosphoesterase (PHP family)-like protein [Bacillus selenitireducens MLS10]
orf1343	0.00179294	2.44839	NAD synthetase [Bacillus halodurans C-125] RecName: Full=NH(3)-dependent NAD(+) synthetase NH3-dependent NAD synthetase [Bacillus halodurans C-125]
orf1344	9.4e-05	4.51929	conserved hypothetical protein [Geobacillus sp. WCH70] conserved hypothetical protein [Geobacillus sp. WCH70]
orf1345	0.000430517	2.07799	small acid-soluble spore protein Tlp [Bacillus subtilis subsp. subtilis str. 168] small acid-soluble spore protein Tlp [Bacillus subtilis subsp. subtilis str. 168] small acid-soluble spore protein Tlp [Bacillus subtilis subsp. subtilis str. NCIB 3610] sma
orf1346	3.67e-05	3.162	stage V sporulation protein K [Bacillus sp. NRRL B-14911] stage V sporulation protein K [Bacillus sp. NRRL B-14911]
orf1347	5.64e-05	3.31047	Permease of the drug/metabolite transporter (DMT) superfamily [Anoxybacillus flavithermus WK1] Permease of the drug/metabolite transporter (DMT) superfamily [Anoxybacillus flavithermus WK1]
orf1348	7.3e-05	2.37554	galactokinase [Bacillus selenitireducens MLS10] galactokinase [Bacillus selenitireducens MLS10]
orf1349	8.83e-05	0.31818	molybdopterin oxidoreductase [Bacillus selenitireducens MLS10] molybdopterin oxidoreductase [Bacillus selenitireducens MLS10]
orf1350	0.00234839	5.31393	acid-soluble spore protein N [Bacillus halodurans C-125] RecName: Full=Small, acid-soluble spore protein N; Short=SASP N BH2295 [Bacillus halodurans C-125]
orf1351	5.74e-06	6.27414	hypothetical protein BH2297 [Bacillus halodurans C-125] BH2297 [Bacillus halodurans C-125]
orf1352	4.98e-05	2.45759	cytoplasmic chaperone TorD family protein [Bacillus selenitireducens MLS10] cytoplasmic chaperone TorD family protein [Bacillus selenitireducens MLS10]
orf1353	1.48e-05	0.131592	hypothetical protein Aflv_1495 [Anoxybacillus flavithermus WK1] Uncharacterized conserved protein [Anoxybacillus flavithermus WK1]
orf1356	4.38e-05	0.284888	conserved hypothetical protein [Geobacillus sp. Y412MC10] conserved hypothetical protein [Geobacillus sp. Y412MC10]
orf1357	0.000245357	0.308382	hypothetical protein BL01835 [Bacillus licheniformis ATCC 14580] hypothetical protein BLi00433 [Bacillus licheniformis ATCC 14580] hypothetical protein BL01835 [Bacillus licheniformis ATCC 14580] hypothetical protein BLi00433 [Bacillus licheniformis DSM 1
orf1358	0.000310577	0.421282	hypothetical protein BL01835 [Bacillus licheniformis ATCC 14580] hypothetical protein BLi00433 [Bacillus licheniformis ATCC 14580] hypothetical protein BL01835 [Bacillus licheniformis ATCC 14580] hypothetical protein BLi00433 [Bacillus licheniformis DSM 1
orf1359	0.00301427	0.496231	hypothetical protein OB3289 [Oceanobacillus iheyensis HTE831] hypothetical conserved protein [Oceanobacillus iheyensis HTE831]
orf1362	0.00312157	2.45799	protein of unknown function DUF985 [Bacillus selenitireducens MLS10] protein of unknown function DUF985 [Bacillus selenitireducens MLS10]
orf1364	0.000315813	5.82843	glyoxalase family protein [Bacillus sp. B14905] glyoxalase family protein [Bacillus sp. B14905]
orf1371	4.35e-05	10.8829	hypothetical protein ABC3237 [Bacillus clausii KSM-K16] conserved hypothetical protein [Bacillus clausii KSM-K16]
orf1372	0.0156296	8.04976	NAD(P)-dependent oxidoreductase [Bacillus clausii KSM-K16] NAD(P)-dependent oxidoreductase [Bacillus clausii KSM-K16]
orf1373	8.75e-05	3.40187	NUDIX hydrolase [Frankia sp. EAN1pec] NUDIX hydrolase [Frankia sp. EAN1pec]
orf1379	0.000452429	0.249446	ABC transporter ATP-binding protein [Bacillus halodurans C-125] ABC transporter (ATP-binding protein) [Bacillus halodurans C-125]
orf1380	0.000229317	0.140529	ABC transporter related [Geobacillus sp. WCH70] ABC transporter related [Geobacillus sp. WCH70]
orf1382	0.000762251	5.17316	hypothetical protein BH2351 [Bacillus halodurans C-125] BH2351 [Bacillus halodurans C-125]
orf1383	8.74e-05	0.317816	putative transketolase [Bacillus methanolicus] putative transketolase [Bacillus methanolicus]
orf1385	0.00279001	2.20979	Resolvase, N-terminal domain [Bacillus selenitireducens MLS10] Resolvase, N-terminal domain [Bacillus selenitireducens MLS10]
orf1386	3.18e-06	5.18645	diguanylate cyclase [Bacillus selenitireducens MLS10] diguanylate cyclase [Bacillus selenitireducens MLS10]
orf1388	4.02e-05	2.26468	Repressor lexA [Bacillus selenitireducens MLS10] Repressor lexA [Bacillus selenitireducens MLS10]
orf1390	0.00372775	2.13024	cellulase [Bacillus sp. BP-23]
orf1392	0.00169903	2.21324	cellulose 1,4-beta-cellobiosidase [Paenibacillus barcinonensis]
orf1396	0.00120759	0.0877788	formate/nitrite transporter family protein [Clostridium botulinum NCTC 2916] formate/nitrite transporter family protein [Clostridium botulinum NCTC 2916]
orf1397	0.00496005	0.17641	bifunctional uroporphyrinogen-III methyltransferase/uroporphyrinogen-III synthase [Bacillus cereus subsp. cytotoxis NVH 391-98] uroporphyrin-III C-methyltransferase [Bacillus cereus subsp. cytotoxis NVH 391-98]
orf1398	3.69e-05	0.300757	nitrite reductase [NAD(P)H], small subunit [Bacillus anthracis str. A0442] nitrite reductase [NAD(P)H], small subunit [Bacillus anthracis str. A0465] nitrite reductase [NAD(P)H], small subunit [Bacillus anthracis str. A0442] nitrite reductase [NAD(P)H], s
orf1399	0.000939281	0.0337842	nitrite reductase [NAD(P)H], large subunit [Bacillus cereus G9842] nitrite reductase [NAD(P)H], large subunit [Bacillus cereus G9842]
orf1403	0.0106287	0.397653	hypothetical protein lmo0400 [Listeria monocytogenes EGD-e] hypothetical protein LmonF1_10204 [Listeria monocytogenes Finland 1988] hypothetical protein LmonFR_07264 [Listeria monocytogenes FSL R2-561] lmo0400 [Listeria monocytogenes]
orf1404	9.32e-05	0.0554044	PTS system, fructose-specific, IIB component domain protein [Listeria monocytogenes str. 4b H7858] PTS system, fructose-specific, IIB component domain protein [Listeria monocytogenes str. 1/2a F6854] PTS system, fructose-specific, IIB component domain pro
orf1405	0.000568963	0.0771206	hypothetical protein CATMIT_02552 [Catenibacterium mitsuokai DSM 15897] hypothetical protein CATMIT_02552 [Catenibacterium mitsuokai DSM 15897]
orf1407	5.9e-05	2.24428	BglG family transcriptional antiterminator [Bacillus licheniformis ATCC 14580] hypothetical protein BLi00750 [Bacillus licheniformis ATCC 14580] transcriptional antiterminator (BglG family) [Bacillus licheniformis ATCC 14580] putative protein [Bacillus li
orf1412	0.000129716	0.144363	unknown sth
orf1413	7.91e-05	0.205975	transcriptional regulator, TetR family [Dethiobacter alkaliphilus AHT 1] transcriptional regulator, TetR family [Dethiobacter alkaliphilus AHT 1]
orf1414	0.0039322	0.166905	hypothetical protein BH2733 [Bacillus halodurans C-125] BH2733 [Bacillus halodurans C-125]
orf1415	0.0114183	0.142069	unknown sth
orf1417	0.00348696	0.237502	transposase of IS651 [Bacillus halodurans]
orf1418	3.3e-06	3.20244	transposase A of IS643 [Bacillus halodurans]
orf1422	0.00059487	0.479815	beta-lactamase domain protein [Bacillus selenitireducens MLS10] beta-lactamase domain protein [Bacillus selenitireducens MLS10]
orf1428	2.13e-06	0.160697	Molybdenum cofactor biosynthesis enzyme-like protein [Bacillus selenitireducens MLS10] Molybdenum cofactor biosynthesis enzyme-like protein [Bacillus selenitireducens MLS10]
orf1429	5.65e-05	0.188765	AT-rich DNA-binding protein-like protein [Bacillus selenitireducens MLS10] AT-rich DNA-binding protein-like protein [Bacillus selenitireducens MLS10]
orf1435	0.00143942	6.06452	spermidine/putrescine transport ATP-binding protein pota [Candidatus Pelagibacter ubique HTCC1002] spermidine/putrescine transport ATP-binding protein pota [Candidatus Pelagibacter ubique HTCC1002]
orf1436	0.000226386	5.06535	ABC transporter permease protein [Symbiobacterium thermophilum IAM 14863] ABC transporter permease protein [Symbiobacterium thermophilum IAM 14863]
orf1437	0.000171434	53.7362	HAD-superfamily hydrolase, subfamily IA, variant 3 [Geobacillus sp. Y412MC10] HAD-superfamily hydrolase, subfamily IA, variant 3 [Geobacillus sp. Y412MC10]
orf1439	0.00273093	0.326056	YqhQ [Bacillus sp. NRRL B-14911] YqhQ [Bacillus sp. NRRL B-14911]
orf1440	0.00108974	0.408656	YknY [Bacillus amyloliquefaciens FZB42] YknY [Bacillus amyloliquefaciens FZB42]
orf1444	1.2e-06	0.0649621	hypothetical protein EF1508 [Enterococcus faecalis V583] hypothetical protein EF_1508 [Enterococcus faecalis V583]
orf1445	0.00326187	0.318103	transposase of IS641 [Bacillus halodurans]
orf1447	0.0147853	0.107496	unknown sth
orf1454	0.000189978	0.0959091	Rhodanese domain protein [Bacillus selenitireducens MLS10] Rhodanese domain protein [Bacillus selenitireducens MLS10]
orf1455	0.002129	0.357035	unknown sth
orf1460	0.000918213	0.174045	hypothetical protein lp_1931 [Lactobacillus plantarum WCFS1] unknown [Lactobacillus plantarum WCFS1]
orf1466	0.000567902	0.164826	N-acetylmuramic acid-6-phosphate etherase [Bacillus halodurans C-125] RecName: Full=N-acetylmuramic acid 6-phosphate etherase; AltName: Full=MurNAc-6-P etherase BH3575 [Bacillus halodurans C-125]
orf1467	3.94e-06	2.75119	transcriptional regulator (hex regulon repressor) [Bacillus halodurans C-125] transcriptional regulator (hex regulon repressor) [Bacillus halodurans C-125]
orf1473	3.99e-05	16.7486	Choline dehydrogenase [Bacillus selenitireducens MLS10] Choline dehydrogenase [Bacillus selenitireducens MLS10]
orf1474	7.89e-05	13.6722	glycine betaine aldehyde dehydrogenase [Halobacillus dabanensis]
orf1476	0.000396885	0.430876	putative transcriptional regulator [Bacillus licheniformis ATCC 14580] hypothetical protein BLi04183 [Bacillus licheniformis ATCC 14580] putative transcriptional regulator [Bacillus licheniformis ATCC 14580] putative protein [Bacillus licheniformis DSM 13
orf1478	6.32e-05	7.26768	binding-protein dependent transport system inner membrane protein [Bacillus licheniformis ATCC 14580] YurN [Bacillus licheniformis ATCC 14580] Binding-protein-dependent transport systems inner membrane component [Bacillus licheniformis ATCC 14580] YurN [B
orf1480	3.6e-07	7.42051	sucrose-6-phosphate hydrolase [Thermoanaerobacter sp. X514] sucrose-6-phosphate hydrolase [Thermoanaerobacter sp. X514]
orf1485	9.04e-05	0.3511	hypothetical protein BRYFOR_02095 [Bryantella formatexigens DSM 14469] hypothetical protein BRYFOR_02095 [Bryantella formatexigens DSM 14469]
orf1487	0.000312955	0.334802	hypothetical protein BACCAP_00859 [Bacteroides capillosus ATCC 29799] hypothetical protein BACCAP_00859 [Bacteroides capillosus ATCC 29799]
orf1492	0.000700479	0.227839	hypothetical protein Plarl_20222 [Paenibacillus larvae subsp. larvae BRL-230010]
orf1493	0.00170954	0.474165	hypothetical protein Exig_1139 [Exiguobacterium sibiricum 255-15] hypothetical protein Exig_1139 [Exiguobacterium sibiricum 255-15]
orf1494	2.67e-06	18.0669	unknown sth
orf1495	1.26e-05	25.0622	unknown sth
orf1498	8.48e-05	0.145298	nickel ABC transporter (permease) [Bacillus halodurans C-125] nickel ABC transporter (permease) [Bacillus halodurans C-125]
orf1507	0.00135974	5.44338	hypothetical protein DSY4855 [Desulfitobacterium hafniense Y51] hypothetical protein Dhaf_4733 [Desulfitobacterium hafniense DCB-2] hypothetical protein [Desulfitobacterium hafniense Y51] conserved hypothetical protein [Desulfitobacterium hafniense DCB-2]
orf1508	3.13e-06	10.9884	hypothetical protein DSY4854 [Desulfitobacterium hafniense Y51] hypothetical protein [Desulfitobacterium hafniense Y51]
orf1509	7.76e-05	22.9914	transcriptional regulator [Oceanobacillus iheyensis HTE831] transcriptional regulator (GntR family) [Oceanobacillus iheyensis HTE831]
orf1510	2.66e-06	18.7494	unknown sth
orf1515	0.000646807	49.0617	hypothetical protein BH3345 [Bacillus halodurans C-125] BH3345 [Bacillus halodurans C-125]
orf1516	0.00240779	33.6125	unknown sth
orf1522	0.000127013	0.400666	unknown sth
orf1523	2.93e-05	0.327987	unknown sth
orf1525	4.24e-05	0.0572183	unknown sth
orf1526	2.04e-06	0.0700135	unknown sth
orf1527	5.46e-07	0.100631	unknown sth
orf1528	1.91e-05	0.444073	unknown sth
orf1529	2.16e-06	0.321277	hypothetical protein CAT7_02407 [Carnobacterium sp. AT7] hypothetical protein CAT7_02407 [Carnobacterium sp. AT7]
orf1531	0.00113797	2.28946	67 kDa myosin-cross-reactive antigen family protein [Alkaliphilus metalliredigens QYMF] 67 kDa myosin-cross-reactive antigen family protein [Alkaliphilus metalliredigens QYMF]
orf1532	0.000368659	0.350479	unknown sth
orf1534	0.0202545	0.471285	acetyltransferase [Prochlorococcus marinus]
orf1537	0.000272386	3.0524	methionyl aminopeptidase (peptidase M) [Geobacillus thermodenitrificans NG80-2] methionine aminopeptidase, type I [Geobacillus sp. G11MC16] Methionyl aminopeptidase (peptidase M) [Geobacillus thermodenitrificans NG80-2] methionine aminopeptidase, type I [
orf1538	0.0277194	0.104573	XRE family transcriptional regulator [Bacillus coahuilensis m4-4]
orf1540	0.00133723	2.28353	unknown sth
orf1541	0.000727215	2.18127	epoxidase [Pseudomonas syringae]
orf1547	0.00311277	0.482052	unknown sth
orf1548	1.39e-05	0.472444	major facilitator (MFS) superfamily protein [Bacillus clausii KSM-K16] major facilitator (MFS) superfamily protein [Bacillus clausii KSM-K16]
orf1552	0.000125067	2.47775	alkaline phosphatase [Bacillus halodurans C-125] alkaline phosphatase [Bacillus halodurans C-125]
orf1556	6.26e-05	3.84783	putative transmembrane receptor taxis protein YvaQ [Bacillus licheniformis ATCC 14580] YvaQ [Bacillus licheniformis ATCC 14580] putative transmembrane receptor taxis protein YvaQ [Bacillus licheniformis ATCC 14580] YvaQ [Bacillus licheniformis DSM 13]
orf1557	0.000423115	3.05439	ABC-type ribose transport system, periplasmic component [Anoxybacillus flavithermus WK1] ABC-type ribose transport system, periplasmic component [Anoxybacillus flavithermus WK1]
orf1558	0.000225083	0.0984247	transcriptional regulator [Bacillus halodurans C-125] transcriptional regulator [Bacillus halodurans C-125]
orf1560	0.00013047	0.198022	unknown sth
orf1573	0.00993576	0.160998	unknown sth
orf1575	2.3e-05	2.39648	Amidase [Paenibacillus sp. JDR-2] Amidase [Paenibacillus sp. JDR-2]
orf1585	0.0018323	2.40101	response regulator receiver protein [Bacillus selenitireducens MLS10] response regulator receiver protein [Bacillus selenitireducens MLS10]
orf1590	0.00277625	2.15619	Na+-dependent transporter-like protein [Bacillus selenitireducens MLS10] Na+-dependent transporter-like protein [Bacillus selenitireducens MLS10]
orf1591	7.49e-06	20.217	hypothetical protein B14911_24516 [Bacillus sp. NRRL B-14911] hypothetical protein B14911_24516 [Bacillus sp. NRRL B-14911]
orf1592	2.71e-05	0.170937	oligopeptide ABC transporter ATP-binding protein [Bacillus licheniformis ATCC 14580] AppD [Bacillus licheniformis ATCC 14580] oligopeptide ABC transporter (ATP-binding protein) [Bacillus licheniformis ATCC 14580] AppD [Bacillus licheniformis DSM 13]
orf1593	1.22e-07	0.0608367	oligopeptide transport ATP-binding protein AppF [Bacillus pumilus ATCC 7061] oligopeptide transport ATP-binding protein AppF [Bacillus pumilus ATCC 7061]
orf1594	1.82e-05	0.288204	oligopeptide ABC transporter (oligopeptide-binding protein) [Bacillus licheniformis ATCC 14580] AppA [Bacillus licheniformis ATCC 14580] oligopeptide ABC transporter (oligopeptide-binding protein) [Bacillus licheniformis ATCC 14580] AppA [Bacillus licheni
orf1595	1.87e-06	0.135366	oligopeptide ABC transporter (permease) [Bacillus licheniformis ATCC 14580] AppB [Bacillus licheniformis ATCC 14580] oligopeptide ABC transporter (permease) [Bacillus licheniformis ATCC 14580] AppB [Bacillus licheniformis DSM 13]
orf1596	0.000275159	0.201089	oligopeptide ABC transporter (permease) [Bacillus licheniformis ATCC 14580] AppC [Bacillus licheniformis ATCC 14580] oligopeptide ABC transporter (permease) [Bacillus licheniformis ATCC 14580] AppC [Bacillus licheniformis DSM 13]
orf1597	0.000193367	3.03915	iron-containing alcohol dehydrogenase [Bacillus selenitireducens MLS10] iron-containing alcohol dehydrogenase [Bacillus selenitireducens MLS10]
orf1600	0.00034471	0.361246	hypothetical protein BAME_03410 [Bacillus sp. M 2-6]
orf1603	0.000108777	0.248427	protein of unknown function DUF438 [Bacillus selenitireducens MLS10] protein of unknown function DUF438 [Bacillus selenitireducens MLS10]
orf1604	0.00280825	0.318554	cysteine ABC transporter permease/ATP-binding protein [Bacillus coahuilensis m4-4]
orf1605	0.00370674	0.390386	sigma-70 region 2 domain protein [Bacillus selenitireducens MLS10] sigma-70 region 2 domain protein [Bacillus selenitireducens MLS10]
orf1606	0.00460341	2.61639	unknown sth
orf1607	0.00125759	8.74441	hypothetical protein Psyc_0156 [Psychrobacter arcticus 273-4] conserved hypothetical protein [Psychrobacter arcticus 273-4]
orf1608	0.00161393	2.37395	amidase [Bacillus pumilus SAFR-032] amidase [Bacillus pumilus SAFR-032]
orf1617	0.000203362	4.35565	NAD(P)H nitroreductase [Bacillus halodurans C-125] NAD(P)H nitroreductase [Bacillus halodurans C-125]
orf1618	0.00169026	2.08845	histidine kinase [Bacillus selenitireducens MLS10] histidine kinase [Bacillus selenitireducens MLS10]
orf1619	7.47e-06	2.42277	response regulator receiver protein [Bacillus selenitireducens MLS10] response regulator receiver protein [Bacillus selenitireducens MLS10]
orf1628	0.00043763	0.089459	hypothetical protein OB2103 [Oceanobacillus iheyensis HTE831] hypothetical protein [Oceanobacillus iheyensis HTE831]
orf1630	1.72e-05	6.82816	conserved hypothetical protein [Bacillus cereus H3081.97] conserved hypothetical protein [Bacillus cereus H3081.97]
orf1634	4.48e-05	3.75319	transcriptional regulator (LysR family) protein [Bacillus sp. B14905] transcriptional regulator (LysR family) protein [Bacillus sp. B14905]
orf1635	0.00255092	3.02975	unknown sth
orf1657	0.0127674	0.490413	YckD [Bacillus licheniformis ATCC 14580] YckD [Bacillus licheniformis DSM 13]
orf1659	2.77e-07	3.18268	cyclic peptide transporter [Paenibacillus larvae subsp. larvae BRL-230010]
orf1661	0.000718258	104.567	ATPase AAA-2 domain protein [Geobacillus sp. WCH70] ATPase AAA-2 domain protein [Geobacillus sp. WCH70]
orf1662	7.43e-05	13.0987	L-proline 4-hydroxylase [Bacillus clausii KSM-K16] L-proline 4-hydroxylase [Bacillus clausii KSM-K16]
orf1663	0.000262568	0.391108	hypothetical protein BSU13240 [Bacillus subtilis subsp. subtilis str. 168] hypothetical protein Bsubs1_07336 [Bacillus subtilis subsp. subtilis str. 168] hypothetical protein BsubsN3_07277 [Bacillus subtilis subsp. subtilis str. NCIB 3610] hypothetical pr
orf1664	8.85e-06	0.291083	hypothetical protein OB0805 [Oceanobacillus iheyensis HTE831] hypothetical conserved protein [Oceanobacillus iheyensis HTE831]
orf1665	0.00262271	0.443174	cation ABC transporter ATP-binding protein [Oceanobacillus iheyensis HTE831] RecName: Full=Putative ABC transporter ATP-binding protein OB0804 cation ABC transporter ATP-binding protein [Oceanobacillus iheyensis HTE831]
orf1666	5.04e-05	0.417241	hypothetical protein OB0803 [Oceanobacillus iheyensis HTE831] hypothetical conserved protein [Oceanobacillus iheyensis HTE831]
orf1668	0.000915988	6.78624	iron(III)-binding periplasmic protein precursor [Clostridium tetani E88] iron(III)-binding periplasmic protein precursor [Clostridium tetani E88]
orf1673	0.00108155	3.30294	hypothetical protein BH3483 [Bacillus halodurans C-125] BH3483 [Bacillus halodurans C-125]
orf1674	0.000335543	0.412911	glycine cleavage system protein H [Bacillus clausii KSM-K16] glycine cleavage system H protein [Bacillus clausii KSM-K16]
orf1676	3.47e-05	3.17637	BioY protein [Bacillus selenitireducens MLS10] BioY protein [Bacillus selenitireducens MLS10]
orf1682	6.75e-07	0.14353	Tripartite ATP-independent periplasmic transporter, DctQ component [Bacillus selenitireducens MLS10] Tripartite ATP-independent periplasmic transporter, DctQ component [Bacillus selenitireducens MLS10]
orf1683	2.56e-05	10.6592	homoserine dehydrogenase [Bacillus coagulans 36D1] homoserine dehydrogenase [Bacillus coagulans 36D1]
orf1684	1.82e-07	31.3126	acetyl-CoA synthetase [Bacillus halodurans C-125] acetyl-CoA synthetase [Bacillus halodurans C-125]
orf1685	0.00310206	147.624	putative sulfonate ABC transporter, ATP-binding protein [Bacillus cereus B4264] putative sulfonate ABC transporter, ATP-binding protein [Bacillus cereus B4264]
orf1686	0.000166379	88.0952	nitrate ABC transporter [Agrobacterium radiobacter K84] nitrate ABC transporter [Agrobacterium radiobacter K84]
orf1687	3.26e-05	45.0571	ABC transporter, substrate-binding protein, aliphatic sulphonates [Burkholderia cenocepacia AU 1054] aliphatic sulfonate ABC transporter periplasmic ligand-binding protein [Burkholderia cenocepacia HI2424] ABC transporter, substrate-binding protein, aliph
orf1688	1.6e-05	42.3021	O-acetylhomoserine (thiol)-lyase (O-acetylhomoserinesulfhydrylase) (OAH sulfhydrylase) (Homocysteine synthase) [Thermomicrobium roseum DSM 5159] O-acetylhomoserine (thiol)-lyase (O-acetylhomoserinesulfhydrylase) (OAH sulfhydrylase) (Homocysteine synthase)
orf1689	4.17e-06	9.28594	conserved hypothetical protein [Bacillus selenitireducens MLS10] conserved hypothetical protein [Bacillus selenitireducens MLS10]
orf1694	0.000254356	0.493898	protein of unknown function DUF1450 [Bacillus selenitireducens MLS10] protein of unknown function DUF1450 [Bacillus selenitireducens MLS10]
orf1698	0.00424764	0.40292	two-component sensor histidine kinase [Bacillus sp. SG-1] two-component sensor histidine kinase [Bacillus sp. SG-1]
orf1702	3.72e-05	0.398662	hypothetical protein BH2181 [Bacillus halodurans C-125] BH2181 [Bacillus halodurans C-125]
orf1706	0.000114567	0.0783995	hypothetical protein ABC1019 [Bacillus clausii KSM-K16] conserved hypothetical protein [Bacillus clausii KSM-K16]
orf1707	0.00546306	0.240742	tetratricopeptide repeat domain protein [Microcoleus chthonoplastes PCC 7420] tetratricopeptide repeat domain protein [Microcoleus chthonoplastes PCC 7420]
orf1708	0.00146129	2.09629	unknown sth
orf1709	0.000677512	0.270909	unknown sth
orf1710	0.00143335	0.305144	response regulator aspartate phosphatase [Bacillus licheniformis ATCC 14580] hypothetical protein BLi03406 [Bacillus licheniformis ATCC 14580] response regulator aspartate phosphatase [Bacillus licheniformis ATCC 14580] putative protein [Bacillus lichenif
orf1717	0.00486464	0.194482	unknown sth
orf1719	4.99e-05	2.71753	hypothetical protein BH4019 [Bacillus halodurans C-125] BH4019 [Bacillus halodurans C-125]
orf1721	2.31e-07	2.87515	hypothetical protein ABC0701 [Bacillus clausii KSM-K16] conserved hypothetical protein [Bacillus clausii KSM-K16]
orf1722	0.00148636	3.93544	unknown sth
orf1729	7.65e-05	0.105349	conserved hypothetical protein [Geobacillus sp. WCH70] conserved hypothetical protein [Geobacillus sp. WCH70]
orf1730	0.0448164	0.356912	glutaminase [Bacillus halodurans C-125] RecName: Full=Glutaminase 1 glutaminase [Bacillus halodurans C-125]
orf1731	0.00192934	2.26176	NAD-dependent epimerase/dehydratase [Bacillus selenitireducens MLS10] NAD-dependent epimerase/dehydratase [Bacillus selenitireducens MLS10]
orf1733	1.04e-06	0.424848	DNA repair protein RadA [Bacillus selenitireducens MLS10] DNA repair protein RadA [Bacillus selenitireducens MLS10]
orf1736	0.00120491	0.414353	ATP:guanido phosphotransferase [Bacillus selenitireducens MLS10] ATP:guanido phosphotransferase [Bacillus selenitireducens MLS10]
orf1741	0.000115155	0.155985	permease-like protein [Bacillus selenitireducens MLS10] permease-like protein [Bacillus selenitireducens MLS10]
orf1742	0.000137676	0.461277	ribosomal protein L36 [Bacillus selenitireducens MLS10] ribosomal protein L36 [Bacillus selenitireducens MLS10]
orf1743	4.69e-05	6.20851	hypothetical protein BH2605 [Bacillus halodurans C-125] BH2605 [Bacillus halodurans C-125]
orf1747	2.22e-05	3.12854	hypothetical protein BH2596 [Bacillus halodurans C-125] BH2596 [Bacillus halodurans C-125]
orf1750	0.0392776	0.206814	hypothetical protein BH2588 [Bacillus halodurans C-125] BH2588 [Bacillus halodurans C-125]
orf1752	4.96e-05	0.3447	hypothetical protein BL03002 [Bacillus licheniformis ATCC 14580] hypothetical protein BLi01723 [Bacillus licheniformis ATCC 14580] RecName: Full=UPF0348 protein BLi01723/BL03002 conserved hypothetical protein [Bacillus licheniformis ATCC 14580] YlbM [Baci
orf1753	9.77e-05	7.11801	unknown sth
orf1756	0.00379793	0.486921	hypothetical protein BselDRAFT_2870 [Bacillus selenitireducens MLS10] hypothetical protein BselDRAFT_2870 [Bacillus selenitireducens MLS10]
orf1757	0.000700285	0.186436	2-dehydropantoate 2-reductase [Bacillus selenitireducens MLS10] 2-dehydropantoate 2-reductase [Bacillus selenitireducens MLS10]
orf1758	0.0390972	0.168268	hypothetical protein B14911_11437 [Bacillus sp. NRRL B-14911] hypothetical protein B14911_11437 [Bacillus sp. NRRL B-14911]
orf1759	0.000210665	0.244853	hypothetical protein Bcer98_2569 [Bacillus cereus subsp. cytotoxis NVH 391-98] conserved hypothetical protein [Bacillus cereus subsp. cytotoxis NVH 391-98]
orf1761	0.0001611	0.145196	S-adenosylmethionine-dependent methyltransferase involved in cell envelope biogenesis-like protein [Bacillus selenitireducens MLS10] S-adenosylmethionine-dependent methyltransferase involved in cell envelope biogenesis-like protein [Bacillus selenitireduc
orf1762	4.12e-06	0.330633	protein of unknown function DUF795 [Bacillus selenitireducens MLS10] protein of unknown function DUF795 [Bacillus selenitireducens MLS10]
orf1766	0.000525285	0.425586	UDP-N-acetylmuramyl pentapeptide synthase-like protein [Bacillus selenitireducens MLS10] UDP-N-acetylmuramyl pentapeptide synthase-like protein [Bacillus selenitireducens MLS10]
orf1767	0.00671837	0.322102	phospho-N-acetylmuramoyl-pentapeptide-transferase [Geobacillus sp. WCH70] phospho-N-acetylmuramoyl-pentapeptide-transferase [Geobacillus sp. WCH70]
orf1768	0.000133527	0.273516	UDP-N-acetylmuramoyl-L-alanyl-D-glutamate synthetase [Bacillus cereus subsp. cytotoxis NVH 391-98] RecName: Full=UDP-N-acetylmuramoylalanine--D-glutamate ligase; AltName: Full=UDP-N-acetylmuramoyl-L-alanyl-D-glutamate synthetase; AltName: Full=D-glutamic
orf1769	0.00122704	0.205751	required for spore cortex peptidoglycan synthesis (stage V sporulation) [Bacillus subtilis subsp. subtilis str. 168] required for spore cortex peptidoglycan synthesis (stage V sporulation) [Bacillus subtilis subsp. subtilis str. 168] required for spore co
orf1771	0.000219944	0.457268	UDP-N-acetylenolpyruvoylglucosamine reductase [Anoxybacillus flavithermus WK1] UDP-N-acetylenolpyruvoylglucosamine reductase [Anoxybacillus flavithermus WK1]
orf1775	7.54e-05	0.439889	protein of unknown function DUF1290 [Geobacillus sp. WCH70] protein of unknown function DUF1290 [Geobacillus sp. WCH70]
orf1776	0.000531641	0.317292	cell-division protein (septum formation) [Bacillus halodurans C-125] cell-division protein (septum formation) [Bacillus halodurans C-125]
orf1779	0.00107687	0.237841	sporulation sigma factor SigE [Bacillus clausii KSM-K16] DNA-directed RNA polymerase sigma-29 factor sigma-E [Bacillus clausii KSM-K16]
orf1782	2.57e-06	0.231036	Group II intron, maturase-specific domain protein [Bacillus selenitireducens MLS10] Group II intron, maturase-specific domain protein [Bacillus selenitireducens MLS10]
orf1784	0.00301926	0.470615	hypothetical protein BselDRAFT_2890 [Bacillus selenitireducens MLS10] hypothetical protein BselDRAFT_2890 [Bacillus selenitireducens MLS10]
orf1785	0.000179665	0.479373	RNA-binding S4 domain-containing protein [Bacillus cereus subsp. cytotoxis NVH 391-98] RNA-binding S4 domain protein [Bacillus cereus subsp. cytotoxis NVH 391-98]
orf1786	0.000837272	0.444508	Cell division initiation protein-like protein [Bacillus selenitireducens MLS10] Cell division initiation protein-like protein [Bacillus selenitireducens MLS10]
orf1787	6.08e-05	0.495546	Isoleucyl-tRNA synthetase-like protein [Bacillus selenitireducens MLS10] Isoleucyl-tRNA synthetase-like protein [Bacillus selenitireducens MLS10]
orf1795	0.00241798	2.16328	carbamoyl phosphate synthase small subunit [Bacillus halodurans C-125] RecName: Full=Carbamoyl-phosphate synthase pyrimidine-specific small chain; AltName: Full=Carbamoyl-phosphate synthetase glutamine chain carbamoyl-phosphate synthetase (glutaminase sub
orf1798	0.00785768	2.00478	dihydroorotate dehydrogenase 1B [Geobacillus kaustophilus HTA426] RecName: Full=Dihydroorotate dehydrogenase; AltName: Full=Dihydroorotate oxidase; AltName: Full=DHOdehase; Short=DHODase; Short=DHOD dihydroorotate dehydrogenase, catalytic subunit (dihydro
orf1800	4e-05	0.264588	orotate phosphoribosyltransferase [Listeria monocytogenes str. 1/2a F6854] orotate phosphoribosyltransferase [Listeria monocytogenes Finland 1988] orotate phosphoribosyltransferase [Listeria monocytogenes str. 1/2a F6854]
orf1802	0.00470792	0.270988	S-layer domain protein [Bacillus selenitireducens MLS10] S-layer domain protein [Bacillus selenitireducens MLS10]
orf1806	7.82e-07	0.325041	capsular exopolysaccharide family [Bacillus selenitireducens MLS10] capsular exopolysaccharide family [Bacillus selenitireducens MLS10]
orf1808	8.26e-05	0.12732	Phosphopantothenoylcysteine decarboxylase., dTDP-glucose 4,6-dehydratase [Bacillus selenitireducens MLS10] Phosphopantothenoylcysteine decarboxylase., dTDP-glucose 4,6-dehydratase [Bacillus selenitireducens MLS10]
orf1809	0.00122095	0.355645	UTP-glucose-1-phosphate uridylyltransferase [Bacillus selenitireducens MLS10] UTP-glucose-1-phosphate uridylyltransferase [Bacillus selenitireducens MLS10]
orf1811	0.00056946	0.320442	S-layer domain protein [Bacillus selenitireducens MLS10] S-layer domain protein [Bacillus selenitireducens MLS10]
orf1815	2.43e-06	0.371134	Ribulose-phosphate 3-epimerase [Bacillus thuringiensis serovar israelensis ATCC 35646] ribulose-phosphate 3-epimerase [Bacillus cereus G9842] Ribulose-phosphate 3-epimerase [Bacillus thuringiensis serovar israelensis ATCC 35646] ribulose-phosphate 3-epime
orf1816	5.46e-05	0.377359	methyl-accepting chemotaxis sensory transducer [Bacillus selenitireducens MLS10] methyl-accepting chemotaxis sensory transducer [Bacillus selenitireducens MLS10]
orf1817	2.04e-05	0.323687	hypothetical protein BSU15800 [Bacillus subtilis subsp. subtilis str. 168] hypothetical protein Bsubs1_08721 [Bacillus subtilis subsp. subtilis str. 168] hypothetical protein BsubsN3_08657 [Bacillus subtilis subsp. subtilis str. NCIB 3610] hypothetical pr
orf1819	3.61e-05	0.295657	hypothetical protein BH2499 [Bacillus halodurans C-125] BH2499 [Bacillus halodurans C-125]
orf1820	0.000108402	0.256551	hypothetical protein BH2498 [Bacillus halodurans C-125] BH2498 [Bacillus halodurans C-125]
orf1825	5.49e-05	0.36042	phosphopantothenoylcysteine decarboxylase/phosphopantothenate--cysteine ligase [Bacillus selenitireducens MLS10] phosphopantothenoylcysteine decarboxylase/phosphopantothenate--cysteine ligase [Bacillus selenitireducens MLS10]
orf1826	4.7e-06	0.127828	primosomal protein N' [Bacillus selenitireducens MLS10] primosomal protein N' [Bacillus selenitireducens MLS10]
orf1827	0.000995518	0.229333	malonyl CoA-acyl carrier protein transacylase [Bacillus licheniformis ATCC 14580] acyl-carrier-protein S-malonyltransferase [Bacillus licheniformis ATCC 14580] malonyl CoA-acyl carrier protein transacylase [Bacillus licheniformis ATCC 14580] FabD [Bacillu
orf1828	0.000269058	0.34153	sun protein [Bacillus selenitireducens MLS10] sun protein [Bacillus selenitireducens MLS10]
orf1829	7.6e-05	0.308897	acyl-carrier protein [Bacillus halodurans C-125] RecName: Full=Acyl carrier protein; Short=ACP acyl-carrier protein [Bacillus halodurans C-125]
orf1830	7.85e-07	0.0346968	Calcium/calmodulin-dependent protein kinase [Bacillus selenitireducens MLS10] Calcium/calmodulin-dependent protein kinase [Bacillus selenitireducens MLS10]
orf1831	0.000571406	11.1827	NADPH:quinone oxidoreductase [Geobacillus kaustophilus HTA426] NADPH:quinone oxidoreductase [Geobacillus kaustophilus HTA426]
orf1832	3.1e-07	18.6116	kinase-associated protein B [Bacillus sp. SG-1] kinase-associated protein B [Bacillus sp. SG-1]
orf1833	0.000467254	2.41575	unknown sth
orf1835	7.84e-05	4.40886	response regulator [Bacillus coahuilensis m4-4]
orf1836	3.92e-05	3.64238	Ribulose-phosphate 3-epimerase [Bacillus selenitireducens MLS10] Ribulose-phosphate 3-epimerase [Bacillus selenitireducens MLS10]
orf1842	0.000458826	0.219829	L-serine dehydratase, iron-sulfur-dependent, beta subunit [Bacillus selenitireducens MLS10] L-serine dehydratase, iron-sulfur-dependent, beta subunit [Bacillus selenitireducens MLS10]
orf1843	0.000100189	0.358977	16S rRNA processing protein [Bacillus halodurans C-125] RecName: Full=Ribosome maturation factor rimM 16S rRNA processing protein [Bacillus halodurans C-125]
orf1848	0.000521256	0.398471	Ribonuclease H [Geobacillus sp. WCH70] Ribonuclease H [Geobacillus sp. WCH70]
orf1852	4.95e-05	2.56946	Succinate--CoA ligase (ADP-forming) [Bacillus selenitireducens MLS10] Succinate--CoA ligase (ADP-forming) [Bacillus selenitireducens MLS10]
orf1853	6.25e-06	2.78503	protein of unknown function DUF1128 [Bacillus selenitireducens MLS10] protein of unknown function DUF1128 [Bacillus selenitireducens MLS10]
orf1854	0.000309755	2.37995	chromosome segregation protein SMC [Bacillus selenitireducens MLS10] chromosome segregation protein SMC [Bacillus selenitireducens MLS10]
orf1856	0.00142001	0.448899	signal recognition particle-docking protein FtsY [Bacillus selenitireducens MLS10] signal recognition particle-docking protein FtsY [Bacillus selenitireducens MLS10]
orf1857	6.82e-05	0.208451	tRNA (uracil-5-)-methyltransferase Gid [Bacillus halodurans C-125] RecName: Full=Methylenetetrahydrofolate--tRNA-(uracil-5-)- methyltransferase trmFO; AltName: Full=Folate-dependent tRNA (uracil-5-)-methyltransferase; AltName: Full=Folate-dependent tRNA(M
orf1858	0.000626188	0.204091	site-specific tyrosine recombinase XerC [Oceanobacillus iheyensis HTE831] RecName: Full=Tyrosine recombinase xerC integrase:recombinase [Oceanobacillus iheyensis HTE831]
orf1862	0.00283177	0.334818	flagellar basal body rod protein FlgC [Bacillus halodurans C-125] flagellar basal-body rod protein [Bacillus halodurans C-125]
orf1863	8.66e-05	0.186884	tRNA (guanine-N1)-methyltransferase [Bacillus selenitireducens MLS10] tRNA (guanine-N1)-methyltransferase [Bacillus selenitireducens MLS10]
orf1864	7.73e-05	0.255748	ribosomal protein L19 [Bacillus selenitireducens MLS10] ribosomal protein L19 [Bacillus selenitireducens MLS10]
orf1865	5.38e-05	0.181831	signal peptidase I [Bacillus selenitireducens MLS10] signal peptidase I [Bacillus selenitireducens MLS10]
orf1866	8.58e-05	0.301594	GTP-binding protein, HSR1-related [Bacillus selenitireducens MLS10] GTP-binding protein, HSR1-related [Bacillus selenitireducens MLS10]
orf1867	0.00257807	0.398345	Ribonuclease H [Bacillus selenitireducens MLS10] Ribonuclease H [Bacillus selenitireducens MLS10]
orf1868	0.00355583	0.391197	hypothetical protein BselDRAFT_1788 [Bacillus selenitireducens MLS10] hypothetical protein BselDRAFT_1788 [Bacillus selenitireducens MLS10]
orf1880	0.000728954	0.422374	flagellar hook-basal body complex subunit FliE [Bacillus selenitireducens MLS10] flagellar hook-basal body complex subunit FliE [Bacillus selenitireducens MLS10]
orf1881	0.000205489	0.372705	flagellar M-ring protein FliF [Bacillus selenitireducens MLS10] flagellar M-ring protein FliF [Bacillus selenitireducens MLS10]
orf1884	0.000121323	0.399883	flagellar protein export ATPase FliI [Bacillus selenitireducens MLS10] flagellar protein export ATPase FliI [Bacillus selenitireducens MLS10]
orf1885	0.00150198	0.34094	GTP-binding signal recognition particle SRP54 G- domain [Geobacillus sp. WCH70] GTP-binding signal recognition particle SRP54 G- domain [Geobacillus sp. WCH70]
orf1894	0.000111691	0.305222	response regulator receiver protein [Bacillus selenitireducens MLS10] response regulator receiver protein [Bacillus selenitireducens MLS10]
orf1898	0.00156287	0.342522	flagellar biosynthetic protein FliQ [Bacillus selenitireducens MLS10] flagellar biosynthetic protein FliQ [Bacillus selenitireducens MLS10]
orf1899	0.00031903	0.20279	flagellar biosynthetic protein FliR [Bacillus selenitireducens MLS10] flagellar biosynthetic protein FliR [Bacillus selenitireducens MLS10]
orf1900	3.37e-05	0.256393	flagellar biosynthetic protein FlhB [Bacillus selenitireducens MLS10] flagellar biosynthetic protein FlhB [Bacillus selenitireducens MLS10]
orf1904	0.00242466	2.08603	Cobyrinic acid a,c-diamide synthase [Bacillus selenitireducens MLS10] Cobyrinic acid a,c-diamide synthase [Bacillus selenitireducens MLS10]
orf1913	0.000102051	0.163597	Pseudouridine synthase-like protein [Bacillus selenitireducens MLS10] Pseudouridine synthase-like protein [Bacillus selenitireducens MLS10]
orf1914	0.00248052	0.43595	ribosomal protein S2 [Bacillus selenitireducens MLS10] ribosomal protein S2 [Bacillus selenitireducens MLS10]
orf1915	9.61e-05	0.39248	uridylate kinase [Bacillus selenitireducens MLS10] uridylate kinase [Bacillus selenitireducens MLS10]
orf1926	0.00149776	0.348913	DNA segregation ATPase FtsK/SpoIIIE and related protein-like protein [Bacillus selenitireducens MLS10] DNA segregation ATPase FtsK/SpoIIIE and related protein-like protein [Bacillus selenitireducens MLS10]
orf1928	0.0121096	0.250239	unknown sth
orf1932	0.000171434	0.29623	hypothetical protein BSG1_21275 [Bacillus sp. SG-1] hypothetical protein BSG1_21275 [Bacillus sp. SG-1]
orf1934	0.000907772	0.424456	hypothetical protein BselDRAFT_0688 [Bacillus selenitireducens MLS10] hypothetical protein BselDRAFT_0688 [Bacillus selenitireducens MLS10]
orf1935	1.36e-06	0.21156	Uncharacterized protein-like protein [Bacillus selenitireducens MLS10] Uncharacterized protein-like protein [Bacillus selenitireducens MLS10]
orf1937	7.49e-06	0.271555	cell divisionFtsK/SpoIIIE [Bacillus selenitireducens MLS10] cell divisionFtsK/SpoIIIE [Bacillus selenitireducens MLS10]
orf1940	1.24e-06	4.36363	unknown sth
orf1943	1.51e-06	5.44722	conserved hypothetical protein [Bacillus pumilus ATCC 7061] conserved hypothetical protein [Bacillus pumilus ATCC 7061]
orf1944	0.000119111	9.88259	CDP-diacylglycerol--glycerol-3-phosphate 3-phosphatidyltransferase [Bacillus selenitireducens MLS10] CDP-diacylglycerol--glycerol-3-phosphate 3-phosphatidyltransferase [Bacillus selenitireducens MLS10]
orf1946	1.01e-05	2.22094	helicase domain protein [Bacillus selenitireducens MLS10] helicase domain protein [Bacillus selenitireducens MLS10]
orf1950	7.41e-07	0.11171	Stage V sporulation protein S [Bacillus selenitireducens MLS10] Stage V sporulation protein S [Bacillus selenitireducens MLS10]
orf1951	1.32e-05	0.241791	DNA mismatch repair protein [Bacillus amyloliquefaciens FZB42] RecName: Full=DNA mismatch repair protein mutL MutL [Bacillus amyloliquefaciens FZB42]
orf1952	0.00111369	0.338457	DNA mismatch repair protein [Bacillus sp. NRRL B-14911] DNA mismatch repair protein [Bacillus sp. NRRL B-14911]
orf1953	5.6e-05	0.41434	N-acetylmuramoyl-L-alanine amidase, family 2 [Bacillus selenitireducens MLS10] N-acetylmuramoyl-L-alanine amidase, family 2 [Bacillus selenitireducens MLS10]
orf1954	7.06e-05	0.0664924	tRNA delta(2)-isopentenylpyrophosphate transferase [Bacillus halodurans C-125] RecName: Full=tRNA delta(2)-isopentenylpyrophosphate transferase; Short=IPP transferase; AltName: Full=Isopentenyl-diphosphate:tRNA isopentenyltransferase; Short=IPTase; Short=
orf1959	0.00839947	0.379193	Cystathionine beta-lyase family protein involved in aluminum resistance-like protein [Bacillus selenitireducens MLS10] Cystathionine beta-lyase family protein involved in aluminum resistance-like protein [Bacillus selenitireducens MLS10]
orf1961	0.00556371	2.75102	Glutamate--ammonia ligase [Bacillus selenitireducens MLS10] Glutamate--ammonia ligase [Bacillus selenitireducens MLS10]
orf1962	0.00215493	2.86017	unknown sth
orf1965	0.00204877	4.11539	ATP-binding region, ATPase domain protein [Bacillus selenitireducens MLS10] ATP-binding region, ATPase domain protein [Bacillus selenitireducens MLS10]
orf1966	0.00566456	3.90764	anti-sigma-factor antagonist [Bacillus selenitireducens MLS10] anti-sigma-factor antagonist [Bacillus selenitireducens MLS10]
orf1967	0.0119133	2.80181	anti-sigma-factor antagonist [Bacillus selenitireducens MLS10] anti-sigma-factor antagonist [Bacillus selenitireducens MLS10]
orf1968	0.0028857	7.13726	PemK family protein [Bacillus selenitireducens MLS10] PemK family protein [Bacillus selenitireducens MLS10]
orf1970	6.56e-06	2.84278	putative anti-sigma regulatory factor, serine/threonine protein kinase [Bacillus selenitireducens MLS10] putative anti-sigma regulatory factor, serine/threonine protein kinase [Bacillus selenitireducens MLS10]
orf1971	0.000133742	2.25863	carbohydrate kinase, YjeF related protein [Bacillus selenitireducens MLS10] carbohydrate kinase, YjeF related protein [Bacillus selenitireducens MLS10]
orf1975	6.37e-05	0.484634	Alanine racemase [Bacillus selenitireducens MLS10] Alanine racemase [Bacillus selenitireducens MLS10]
orf1976	0.00326923	3.65017	hypothetical protein BH0519 [Bacillus halodurans C-125] BH0519 [Bacillus halodurans C-125]
orf1977	0.000280548	2.49664	carbohydrate kinase, YjeF related protein [Geobacillus sp. WCH70] carbohydrate kinase, YjeF related protein [Geobacillus sp. WCH70]
orf1978	5.27e-06	4.16502	4'-phosphopantetheinyl transferase [Bacillus amyloliquefaciens FZB42] RecName: Full=Holo-[acyl-carrier-protein] synthase; Short=Holo-ACP synthase; AltName: Full=4'-phosphopantetheinyl transferase acpS AcpS [Bacillus amyloliquefaciens FZB42]
orf1980	0.000203949	0.0435911	ornithine aminotransferase [Bacillus selenitireducens MLS10] ornithine aminotransferase [Bacillus selenitireducens MLS10]
orf1981	2.45e-05	0.31737	putative delta-1-pyrroline-5-carboxylate dehydrogenase [Bacillus selenitireducens MLS10] putative delta-1-pyrroline-5-carboxylate dehydrogenase [Bacillus selenitireducens MLS10]
orf1982	1.26e-05	0.0688663	ABC transporter ATP-binding protein [Bacillus halodurans C-125] ABC transporter (ATP-binding protein) [Bacillus halodurans C-125]
orf1983	1.98e-05	0.0335896	unknown sth
orf1984	3.34e-05	0.0202464	cytochrome c oxidase subunit II [Bacillus halodurans C-125] cytochrome c oxidase subunit II [Bacillus halodurans C-125]
orf1985	0.000130965	0.0185389	cytochrome c oxidase (b(o/a)3-type) chain I [Geobacillus kaustophilus HTA426] cytochrome c oxidase (b(o/a)3-type) chain I [Geobacillus kaustophilus HTA426]
orf2006	0.00295744	0.333611	CrcB protein [Bacillus selenitireducens MLS10] CrcB protein [Bacillus selenitireducens MLS10]
orf2007	0.00162094	2.45944	heavy metal translocating P-type ATPase [Geobacillus sp. WCH70] heavy metal translocating P-type ATPase [Geobacillus sp. WCH70]
orf2008	0.0010115	9.76977	putative cadmium efflux system accessory protein [Bacillus sp. NRRL B-14911] putative cadmium efflux system accessory protein [Bacillus sp. NRRL B-14911]
orf2011	0.000228556	3.58873	PTS system, sucrose-specific IIBC subunit [Bacillus selenitireducens MLS10] PTS system, sucrose-specific IIBC subunit [Bacillus selenitireducens MLS10]
orf2012	9.95e-05	3.48355	regulatory protein, LacI [Bacillus selenitireducens MLS10] regulatory protein, LacI [Bacillus selenitireducens MLS10]
orf2014	5.76e-05	2.25437	transcriptional regulator [Bacillus halodurans C-125] transcriptional regulator [Bacillus halodurans C-125]
orf2016	0.0120166	4.90052	Cold-shock protein, DNA-binding [Bacillus selenitireducens MLS10] Cold-shock protein, DNA-binding [Bacillus selenitireducens MLS10]
orf2020	0.00167472	0.319599	Na+/H+ antiporter NhaC [Bacillus selenitireducens MLS10] Na+/H+ antiporter NhaC [Bacillus selenitireducens MLS10]
orf2021	0.00216051	0.285829	UspA domain protein [Bacillus selenitireducens MLS10] UspA domain protein [Bacillus selenitireducens MLS10]
orf2023	0.000871605	2.09226	putative cold-shock DNA-binding domain protein [Bacillus selenitireducens MLS10] putative cold-shock DNA-binding domain protein [Bacillus selenitireducens MLS10]
orf2024	4.24e-06	7.97574	unknown sth
orf2025	1.16e-05	18.8972	glucosamine-6-phosphate isomerase [Geobacillus sp. WCH70] glucosamine-6-phosphate isomerase [Geobacillus sp. WCH70]
orf2027	6.68e-06	20.3404	N-acetylglucosamine-6-phosphate deacetylase [Bacillus halodurans C-125] N-acetylglucosamine-6-phosphate deacetylase [Bacillus halodurans C-125]
orf2028	0.000683419	3.73369	type III restriction enzyme, res subunit [Bacillus selenitireducens MLS10] type III restriction enzyme, res subunit [Bacillus selenitireducens MLS10]
orf2034	0.000787177	19.419	hypothetical protein BSG1_02125 [Bacillus sp. SG-1] hypothetical protein BSG1_02125 [Bacillus sp. SG-1]
orf2040	0.000174759	31.5268	non-specific DNA-binding protein, Dps-like protein [Bacillus sp. SG-1] non-specific DNA-binding protein, Dps-like protein [Bacillus sp. SG-1]
orf2042	3.08e-06	5.92483	hypothetical protein BselDRAFT_2409 [Bacillus selenitireducens MLS10] hypothetical protein BselDRAFT_2409 [Bacillus selenitireducens MLS10]
orf2044	0.00196363	0.400256	transcriptional repressor of the xylose operon [Bacillus halodurans C-125] transcriptional repressor of the xylose operon [Bacillus halodurans C-125]
orf2050	0.000576911	0.396422	hypothetical 42.4 kDa membrane protein [Bacillus pseudofirmus]
orf2052	8.11e-05	0.354164	unknown sth
orf2053	0.000758301	46.2175	sodium/glutamate symporter [Natranaerobius thermophilus JW/NM-WN-LF] sodium/glutamate symporter [Natranaerobius thermophilus JW/NM-WN-LF]
orf2055	0.00436164	2.11028	acyl carrier protein phosphodiesterase [Bacillus sp. NRRL B-14911] acyl carrier protein phosphodiesterase [Bacillus sp. NRRL B-14911]
orf2056	0.00110773	2.56101	unknown sth
orf2057	0.003843	10.6615	hypothetical protein OB1158 [Oceanobacillus iheyensis HTE831] hypothetical conserved protein [Oceanobacillus iheyensis HTE831]
orf2058	0.000608677	0.291016	UDP-N-acetylenolpyruvoylglucosamine reductase [Geobacillus sp. WCH70] UDP-N-acetylenolpyruvoylglucosamine reductase [Geobacillus sp. WCH70]
orf2059	5e-07	19.0834	polar amino acid ABC transporter, inner membrane subunit [Bacillus selenitireducens MLS10] polar amino acid ABC transporter, inner membrane subunit [Bacillus selenitireducens MLS10]
orf2062	0.00156509	0.108721	hypothetical protein Plarl_14944 [Paenibacillus larvae subsp. larvae BRL-230010]
orf2063	0.00156591	0.120395	protein of unknown function UPF0131 [Bacillus selenitireducens MLS10] protein of unknown function UPF0131 [Bacillus selenitireducens MLS10]
orf2064	0.000716148	0.134579	regulatory protein, LuxR [Bacillus selenitireducens MLS10] regulatory protein, LuxR [Bacillus selenitireducens MLS10]
orf2065	0.000158162	0.331021	hypothetical protein BH1028 [Bacillus halodurans C-125] BH1028 [Bacillus halodurans C-125]
orf2068	0.0029315	2.60729	tyrosyl-tRNA synthetase [Bacillus licheniformis ATCC 14580] tyrosyl-tRNA synthetase [Bacillus licheniformis ATCC 14580] RecName: Full=Tyrosyl-tRNA synthetase 2; AltName: Full=Tyrosine--tRNA ligase 2; Short=TyrRS 2 tyrosyl-tRNA synthetase [Bacillus licheni
orf2069	0.000666783	5.02666	hypothetical protein BSU38450 [Bacillus subtilis subsp. subtilis str. 168] hypothetical protein Bsubs1_20751 [Bacillus subtilis subsp. subtilis str. 168] hypothetical protein BsubsN3_20672 [Bacillus subtilis subsp. subtilis str. NCIB 3610] hypothetical pr
orf2070	1.98e-07	8.4471	PTS system, N-acetylglucosamine-specific enzyme II, CB component [Bacillus clausii KSM-K16] CB component PTS system N-acetylglucosamine-specific enzyme II [Bacillus clausii KSM-K16]
orf2073	0.00155689	5.44815	putative transcriptional regulator, TetR family [Bacillus selenitireducens MLS10] putative transcriptional regulator, TetR family [Bacillus selenitireducens MLS10]
orf2074	0.00133232	2.21641	unknown sth
orf2075	0.00156637	2.1057	DHHA2 domain protein [Bacillus selenitireducens MLS10] DHHA2 domain protein [Bacillus selenitireducens MLS10]
orf2080	0.00251912	2.24802	hypothetical protein lin0288 [Listeria innocua Clip11262] lin0288 [Listeria innocua]
orf2081	6.15e-05	3.31659	phosphotransferase system (PTS) beta-glucoside-specific enzyme IIBCA component [Bacillus licheniformis ATCC 14580] BglP [Bacillus licheniformis ATCC 14580] phosphotransferase system (PTS) beta-glucoside-specific enzyme IIBCA component [Bacillus lichenifor
orf2082	0.00106032	0.368997	transcription antiterminator LicT [Bacillus cereus W] transcription antiterminator LicT [Bacillus cereus W]
orf2084	0.000631781	3.13561	Methionine synthase I cobalamin-binding domain-like protein [Bacillus selenitireducens MLS10] Methionine synthase I cobalamin-binding domain-like protein [Bacillus selenitireducens MLS10]
orf2085	0.00213382	8.47565	homocysteine S-methyltransferase [Geobacillus sp. WCH70] homocysteine S-methyltransferase [Geobacillus sp. WCH70]
orf2086	0.000148976	18.0352	Cystathionine gamma-synthase [Bacillus selenitireducens MLS10] Cystathionine gamma-synthase [Bacillus selenitireducens MLS10]
orf2087	0.00405453	22.5113	Cystathionine gamma-synthase [Bacillus selenitireducens MLS10] Cystathionine gamma-synthase [Bacillus selenitireducens MLS10]
orf2088	5.04e-05	13.297	unknown sth
orf2091	0.00143417	0.213676	YkuO [Bacillus amyloliquefaciens FZB42] YkuO [Bacillus amyloliquefaciens FZB42]
orf2092	3.34e-05	0.251195	flavodoxin [Bacillus pumilus SAFR-032] flavodoxin [Bacillus pumilus SAFR-032]
orf2094	3.87e-06	2.81092	heavy metal translocating P-type ATPase [Candidatus Desulforudis audaxviator MP104C] heavy metal translocating P-type ATPase [Candidatus Desulforudis audaxviator MP104C]
orf2095	0.00191688	36.378	hypothetical protein BL02921 [Bacillus licheniformis ATCC 14580] YdaT [Bacillus licheniformis ATCC 14580] conserved protein YdaT [Bacillus licheniformis ATCC 14580] YdaT [Bacillus licheniformis DSM 13]
orf2097	0.000670859	4.67593	hypothetical protein Dred_3235 [Desulfotomaculum reducens MI-1] conserved hypothetical protein [Desulfotomaculum reducens MI-1]
orf2098	0.000449157	7.36765	diguanylate cyclase/phosphodiesterase [Bacillus selenitireducens MLS10] diguanylate cyclase/phosphodiesterase [Bacillus selenitireducens MLS10]
orf2099	0.00797202	3.53564	response regulator receiver [Bacillus selenitireducens MLS10] response regulator receiver [Bacillus selenitireducens MLS10]
orf2102	0.02078	0.300511	hypothetical protein BSU31100 [Bacillus subtilis subsp. subtilis str. 168] hypothetical protein Bsubs1_16911 [Bacillus subtilis subsp. subtilis str. 168] hypothetical protein BsubsN3_16822 [Bacillus subtilis subsp. subtilis str. NCIB 3610] hypothetical pr
orf2103	0.00477988	2.23336	beta-lactamase domain protein [Bacillus selenitireducens MLS10] beta-lactamase domain protein [Bacillus selenitireducens MLS10]
orf2104	0.00275547	0.395157	hypothetical protein BT9727_4273 [Bacillus thuringiensis serovar konkukian str. 97-27] conserved hypothetical protein [Bacillus thuringiensis serovar konkukian str. 97-27]
orf2105	1.07e-05	17.335	ribonuclease BN [Geobacillus sp. WCH70] ribonuclease BN [Geobacillus sp. WCH70]
orf2108	0.000342776	33.369	general stress protein 17M [Exiguobacterium sp. AT1b] general stress protein 17M [Exiguobacterium sp. AT1b]
orf2110	6.7e-06	9.5632	unknown sth
orf2113	0.0215356	0.496886	fumarate reductase, flavoprotein subunit [Carboxydothermus hydrogenoformans Z-2901] fumarate reductase, flavoprotein subunit [Carboxydothermus hydrogenoformans Z-2901]
orf2114	0.00212902	0.264244	hydro-lyases, Fe-S type, tartrate/fumarate subfamily, beta subunit [Thermosinus carboxydivorans Nor1] hydro-lyases, Fe-S type, tartrate/fumarate subfamily, beta subunit [Thermosinus carboxydivorans Nor1]
orf2115	0.0130589	0.166982	hydro-lyase, Fe-S type, tartrate/fumarate subfamily, alpha subunit [Dethiobacter alkaliphilus AHT 1] hydro-lyase, Fe-S type, tartrate/fumarate subfamily, alpha subunit [Dethiobacter alkaliphilus AHT 1]
orf2116	0.000223027	0.219239	anion transporter [Bacillus coagulans 36D1] anion transporter [Bacillus coagulans 36D1]
orf2117	0.00233355	0.122966	hypothetical protein BSU31530 [Bacillus subtilis subsp. subtilis str. 168] hypothetical protein Bsubs1_17136 [Bacillus subtilis subsp. subtilis str. 168] hypothetical protein BsubsN3_17052 [Bacillus subtilis subsp. subtilis str. NCIB 3610] hypothetical pr
orf2118	3.93e-06	0.149053	sensory box histidine kinase [Bacillus sp. NRRL B-14911] sensory box histidine kinase [Bacillus sp. NRRL B-14911]
orf2119	0.00165528	0.167023	methyltransferase type 11 [Clostridium thermocellum ATCC 27405] Methyltransferase type 11 [Clostridium thermocellum DSM 4150] Methyltransferase type 11 [Clostridium thermocellum ATCC 27405] Methyltransferase type 11 [Clostridium thermocellum DSM 4150]
orf2122	7.11e-06	7.02879	nitrate transporter [Bacillus halodurans C-125] nitrate transporter [Bacillus halodurans C-125]
orf2123	1.32e-06	4.99106	assimilatory nitrite reductase [NAD(P)H] large subunit [Bacillus clausii KSM-K16] assimilatory nitrite reductase [NAD(P)H] large subunit [Bacillus clausii KSM-K16]
orf2134	0.00252163	3.19746	Cold-shock protein, DNA-binding [Bacillus selenitireducens MLS10] Cold-shock protein, DNA-binding [Bacillus selenitireducens MLS10]
orf2135	0.000899763	0.443758	hypothetical protein Mbur_0235 [Methanococcoides burtonii DSM 6242] conserved hypothetical protein [Methanococcoides burtonii DSM 6242]
orf2136	6.67e-05	5.58017	YfkM [Bacillus amyloliquefaciens FZB42] YfkM [Bacillus amyloliquefaciens FZB42]
orf2138	5.09e-05	2.38421	channel protein, hemolysin III family [Bacillus selenitireducens MLS10] channel protein, hemolysin III family [Bacillus selenitireducens MLS10]
orf2139	0.00104155	9.76899	Superoxide dismutase [Geobacillus sp. G11MC16] Superoxide dismutase [Geobacillus sp. G11MC16]
orf2140	0.00565824	6.10086	unknown sth
orf2142	8.31e-06	5.64876	diguanylate cyclase/phosphodiesterase with PAS/PAC and GAF sensor(s) [Bacillus selenitireducens MLS10] diguanylate cyclase/phosphodiesterase with PAS/PAC and GAF sensor(s) [Bacillus selenitireducens MLS10]
orf2143	0.002012	34.2423	hypothetical protein B14911_15755 [Bacillus sp. NRRL B-14911] hypothetical protein B14911_15755 [Bacillus sp. NRRL B-14911]
orf2144	1.11e-05	18.61	manganese catalase [Bacillus clausii KSM-K16] manganese catalase [Bacillus clausii KSM-K16]
orf2145	5.74e-06	11.058	superoxide dismutase [Cu-Zn] [Bacillus clausii KSM-K16] superoxide dismutase [Cu-Zn] [Bacillus clausii KSM-K16]
orf2146	0.000893182	0.362442	hypothetical protein OB2772 [Oceanobacillus iheyensis HTE831] hypothetical protein [Oceanobacillus iheyensis HTE831]
orf2147	0.00170886	3.48653	Cystathionine gamma-synthase(O-succinylhomoserine (thiol)-lyase) [Anoxybacillus flavithermus WK1] Cystathionine gamma-synthase(O-succinylhomoserine (thiol)-lyase) [Anoxybacillus flavithermus WK1]
orf2148	0.000230031	6.92502	Pyridoxal-5'-phosphate-dependent protein beta subunit [Geobacillus sp. WCH70] Pyridoxal-5'-phosphate-dependent protein beta subunit [Geobacillus sp. WCH70]
orf2149	0.000171292	5.82997	S-ribosylhomocysteinase [Bacillus sp. SG-1] S-ribosylhomocysteinase [Bacillus sp. SG-1]
orf2150	3.37e-05	6.50494	S-ribosylhomocysteinase [Oceanobacillus iheyensis HTE831] RecName: Full=S-ribosylhomocysteine lyase; AltName: Full=Autoinducer-2 production protein luxS; AltName: Full=AI-2 synthesis protein autoinducer-2 production protein [Oceanobacillus iheyensis HTE83
orf2151	9.4e-05	5.98468	Methyltransferase type 11 [Paenibacillus sp. JDR-2] Methyltransferase type 11 [Paenibacillus sp. JDR-2]
orf2152	3.05e-05	9.24804	unknown sth
orf2153	0.000312387	5.63156	hypothetical protein OB0479 [Oceanobacillus iheyensis HTE831] hypothetical conserved protein [Oceanobacillus iheyensis HTE831]
orf2154	1.26e-06	5.79922	ABC transporter ATP-binding protein [Oceanobacillus iheyensis HTE831] ABC transporter ATP-binding protein [Oceanobacillus iheyensis HTE831]
orf2155	0.00030379	2.62789	ABC transporter ATP-binding protein [Oceanobacillus iheyensis HTE831] ABC transporter ATP-binding protein [Oceanobacillus iheyensis HTE831]
orf2156	4.7e-06	10.0622	Chain A, Crystal Structure Of Yokd Protein From Bacillus Subtilis Chain B, Crystal Structure Of Yokd Protein From Bacillus Subtilis Chain C, Crystal Structure Of Yokd Protein From Bacillus Subtilis Chain D, Crystal Structure Of Yokd Protein From Bacillus
orf2157	4.08e-07	21.6747	ABC transporter, ATP-binding protein [Bacillus sp. NRRL B-14911] ABC transporter, ATP-binding protein [Bacillus sp. NRRL B-14911]
orf2159	0.0172749	0.357334	hypothetical protein OB3083 [Oceanobacillus iheyensis HTE831] hypothetical conserved protein [Oceanobacillus iheyensis HTE831]
orf2168	2.01e-06	0.0505164	BdbD [Exiguobacterium sp. AT1b] BdbD [Exiguobacterium sp. AT1b]
orf2173	7.88e-07	2.29381	3-demethylubiquinone-9 3-methyltransferase [Desulfitobacterium hafniense DCB-2] 3-demethylubiquinone-9 3-methyltransferase [Desulfitobacterium hafniense DCB-2]
orf2174	6.17e-05	2.5911	hypothetical protein LIC10659 [Leptospira interrogans serovar Copenhageni str. Fiocruz L1-130] conserved hypothetical protein [Leptospira interrogans serovar Copenhageni str. Fiocruz L1-130]
orf2179	0.00330992	0.126857	CutA1 divalent ion tolerance protein [Bacillus cereus H3081.97] CutA1 divalent ion tolerance protein [Bacillus cereus AH187] hypothetical protein BCQ_2535 [Bacillus cereus Q1] CutA1 divalent ion tolerance protein [Bacillus cereus H3081.97] CutA1 divalent
orf2180	0.00031951	4.58386	putative acyltransferase 3 YfiQ [Bacillus licheniformis ATCC 14580] YfiQ [Bacillus licheniformis ATCC 14580] putative Acyltransferase 3 YfiQ [Bacillus licheniformis ATCC 14580] YfiQ [Bacillus licheniformis DSM 13]
orf2181	0.000300851	13.3648	unknown sth
orf2182	8.22e-05	4.3549	two-component sensor histidine kinase [Bacillus halodurans C-125] two-component sensor histidine kinase [Bacillus halodurans C-125]
orf2184	1.61e-06	8.44563	putative lipoprotein [Bacillus cereus G9842] putative lipoprotein [Bacillus cereus G9842]
orf2187	0.000592155	3.63857	putative transcriptional regulator [Bacillus licheniformis ATCC 14580] YwnA [Bacillus licheniformis ATCC 14580] putative transcriptional regulator [Bacillus licheniformis ATCC 14580] YwnA [Bacillus licheniformis DSM 13]
orf2188	1.41e-05	6.98879	conserved hypothetical protein [Paenibacillus sp. JDR-2] conserved hypothetical protein [Paenibacillus sp. JDR-2]
orf2189	2.36e-05	6.67147	hypothetical protein BSG1_11116 [Bacillus sp. SG-1] hypothetical protein BSG1_11116 [Bacillus sp. SG-1]
orf2190	0.000655274	5.61933	potassium/proton antiporter [Bacillus halodurans C-125] Na+/H+ antiporter [Bacillus halodurans C-125]
orf2195	0.000266749	4.12734	alpha amylase domain-containing protein [Caldicellulosiruptor saccharolyticus DSM 8903] alpha amylase, catalytic sub domain [Caldicellulosiruptor saccharolyticus DSM 8903]
orf2196	0.000191376	4.27167	HAD family hydrolase [Clostridium beijerinckii NCIMB 8052] HAD-superfamily hydrolase, subfamily IA, variant 3 [Clostridium beijerinckii NCIMB 8052]
orf2202	0.000207523	12.0557	hypothetical protein DSY0556 [Desulfitobacterium hafniense Y51] transcriptional regulator, PadR-like family [Desulfitobacterium hafniense DCB-2] hypothetical protein [Desulfitobacterium hafniense Y51] transcriptional regulator, PadR-like family [Desulfito
orf2203	1.57e-05	14.7329	hypothetical protein DSY0557 [Desulfitobacterium hafniense Y51] hypothetical protein [Desulfitobacterium hafniense Y51]
orf2204	0.00081209	6.19546	ABC-2 type transporter [Desulfitobacterium hafniense DCB-2] ABC-2 type transporter [Desulfitobacterium hafniense DCB-2]
orf2208	0.000177926	10.1826	branched-chain amino acid transport [Halothermothrix orenii H 168] branched-chain amino acid transport [Halothermothrix orenii H 168]
orf2209	0.000146534	12.5336	AzlC family protein [Exiguobacterium sp. AT1b] AzlC family protein [Exiguobacterium sp. AT1b]
orf2210	0.00045805	3.95962	DNA-binding protein [Bacillus cereus G9842] DNA-binding protein [Bacillus cereus G9842]
orf2214	0.000590873	18.5558	histidyl-tRNA synthetase [Bacillus sp. NRRL B-14911] histidyl-tRNA synthetase [Bacillus sp. NRRL B-14911]
orf2216	0.00623789	2.50257	unknown sth
orf2221	0.00112752	0.365985	phosphotransferase system, lactose/cellobiose-specific IIB subunit [Clostridium beijerinckii NCIMB 8052] phosphotransferase system, lactose/cellobiose-specific IIB subunit [Clostridium beijerinckii NCIMB 8052]
orf2224	0.0103096	4.84152	transcriptional regulator [Bacillus subtilis subsp. subtilis str. 168] transcriptional regulator [Bacillus subtilis subsp. subtilis str. 168] transcriptional regulator [Bacillus subtilis subsp. subtilis str. NCIB 3610] transcriptional regulator [Bacillus
orf2229	0.00391486	0.276693	Chain A, Crystal Structure Of Dhbe In Complex With Dhb-Adenylate Chain A, Crystal Structure Of Dhbe In Absence Of Substrate
orf2230	0.000769786	0.421728	isochorismate synthase DhbC (Isochorismate mutase) [Bacillus pumilus ATCC 7061] isochorismate synthase DhbC (Isochorismate mutase) [Bacillus pumilus ATCC 7061]
orf2231	0.000359293	0.236314	2,3-dihydro-2,3-dihydroxybenzoate dehydrogenase [Bacillus cereus H3081.97] 2,3-dihydro-2,3-dihydroxybenzoate dehydrogenase [Bacillus cereus H3081.97]
orf2233	0.000160007	0.191597	YuiI [Bacillus amyloliquefaciens FZB42] YuiI [Bacillus amyloliquefaciens FZB42]
orf2234	1.88e-05	0.104398	bacillibactin ABC transporter integral membrane protein [Bacillus thuringiensis str. Al Hakam] bacillibactin ABC transporter integral membrane protein [Bacillus thuringiensis str. Al Hakam]
orf2235	5.38e-05	0.0835114	iron compound ABC transporter, permease protein [Bacillus cereus ATCC 10987] iron compound ABC transporter, permease protein [Bacillus cereus ATCC 10987]
orf2236	0.000311145	0.261646	periplasmic binding protein [Bacillus cereus subsp. cytotoxis NVH 391-98] periplasmic binding protein [Bacillus cereus subsp. cytotoxis NVH 391-98]
orf2237	0.00421279	0.291867	YbbB [Paenibacillus larvae subsp. larvae BRL-230010]
orf2244	0.00769262	2.65369	hypothetical protein Cbei_4033 [Clostridium beijerinckii NCIMB 8052] hypothetical protein Cbei_4033 [Clostridium beijerinckii NCIMB 8052]
orf2250	0.000270928	2.16748	ABC-type multidrug transport system ATPase component-like protein [Bacillus selenitireducens MLS10] ABC-type multidrug transport system ATPase component-like protein [Bacillus selenitireducens MLS10]
orf2253	2.18e-05	3.64311	unknown sth
orf2254	0.00507234	2.99169	sortase family protein [Bacillus selenitireducens MLS10] sortase family protein [Bacillus selenitireducens MLS10]
orf2255	0.00224043	15.8161	unknown sth
orf2256	0.0239219	2.10829	unknown sth
orf2258	0.000114604	4.35919	hypothetical protein B14911_18180 [Bacillus sp. NRRL B-14911] hypothetical protein B14911_18180 [Bacillus sp. NRRL B-14911]
orf2259	0.000670471	0.230423	unknown sth
orf2264	3.27e-05	0.267178	hypothetical protein BB14905_08223 [Bacillus sp. B14905] hypothetical protein BB14905_08223 [Bacillus sp. B14905]
orf2265	2.63e-05	0.165624	Heavy metal transport/detoxification protein [Bacillus selenitireducens MLS10] Heavy metal transport/detoxification protein [Bacillus selenitireducens MLS10]
orf2266	0.00199473	0.112836	hypothetical protein BL02656 [Bacillus licheniformis ATCC 14580] hypothetical protein BLi01287 [Bacillus licheniformis ATCC 14580] conserved hypothetical protein [Bacillus licheniformis ATCC 14580] hypothetical protein BLi01287 [Bacillus licheniformis DSM
orf2268	0.000135066	5.13845	pyridoxal kinase [Bacillus licheniformis ATCC 14580] pyridoxal kinase [Bacillus licheniformis ATCC 14580] phosphomethylpyrimidine kinase [Bacillus licheniformis ATCC 14580] ThiD [Bacillus licheniformis DSM 13]
orf2270	0.0044304	7.74971	hypothetical protein BH1970 [Bacillus halodurans C-125] BH1970 [Bacillus halodurans C-125]
orf2271	0.000516818	0.231866	Arabinose efflux permease-like protein [Bacillus selenitireducens MLS10] Arabinose efflux permease-like protein [Bacillus selenitireducens MLS10]
orf2272	1.29e-05	7.25404	group-specific protein [Bacillus sp. NRRL B-14911] group-specific protein [Bacillus sp. NRRL B-14911]
orf2273	9.92e-05	5.08297	hypothetical protein BSG1_04925 [Bacillus sp. SG-1] hypothetical protein BSG1_04925 [Bacillus sp. SG-1]
orf2275	8.72e-05	36.384	hypothetical protein BSU39960 [Bacillus subtilis subsp. subtilis str. 168] hypothetical protein Bsubs1_21546 [Bacillus subtilis subsp. subtilis str. 168] hypothetical protein BsubsN3_21462 [Bacillus subtilis subsp. subtilis str. NCIB 3610] hypothetical pr
orf2277	3.18e-05	0.234897	carbonic anhydrase precursor [Bacillus halodurans C-125] carbonic anhydrase precursor [Bacillus halodurans C-125]
orf2278	0.00058342	2.28441	unknown sth
orf2279	0.000498662	2.32277	transposase, IS4 family protein [Desulfotomaculum reducens MI-1] transposase, IS4 family protein [Desulfotomaculum reducens MI-1] transposase, IS4 family protein [Desulfotomaculum reducens MI-1] transposase, IS4 family protein [Desulfotomaculum reducens M
orf2283	0.000217006	5.74572	hypothetical protein BSG1_08291 [Bacillus sp. SG-1] hypothetical protein BSG1_08291 [Bacillus sp. SG-1]
orf2284	0.0111455	0.277911	unknown sth
orf2285	0.0125262	0.140083	hypothetical protein BH4020 [Bacillus halodurans C-125] BH4020 [Bacillus halodurans C-125]
orf2287	4.11e-05	0.236727	unknown sth
orf2290	0.00165898	2.57818	hypothetical protein BH4021 [Bacillus halodurans C-125] BH4021 [Bacillus halodurans C-125]
orf2291	0.00170118	7.22715	hypothetical protein BH4020 [Bacillus halodurans C-125] BH4020 [Bacillus halodurans C-125]
orf2293	0.000820473	0.44858	glycosyl hydrolase, family 1 [Listeria monocytogenes str. 4b H7858] glycosyl hydrolase, family 1 [Listeria monocytogenes str. 4b H7858]
orf2294	0.000217155	0.129376	unknown sth
orf2295	7.32e-05	0.218771	unknown sth
orf2297	0.000213071	0.482869	Fructokinase [Carnobacterium sp. AT7] Fructokinase [Carnobacterium sp. AT7]
orf2298	2.6e-05	2.32298	radical SAM domain-containing protein [Bacillus cereus subsp. cytotoxis NVH 391-98] Radical SAM domain protein [Bacillus cereus subsp. cytotoxis NVH 391-98]
orf2299	0.00412818	2.06919	6-pyruvoyl tetrahydrobiopterin synthase [Bacillus cereus E33L] 6-pyruvoyl tetrahydrobiopterin synthase [Bacillus cereus E33L]
orf2300	5.35e-05	2.11581	exsB protein [Geobacillus sp. WCH70] exsB protein [Geobacillus sp. WCH70]
orf2303	0.000242367	0.242519	hypothetical protein BL05122 [Bacillus licheniformis ATCC 14580] hypothetical protein BLi01430 [Bacillus licheniformis ATCC 14580] hypothetical protein BL05122 [Bacillus licheniformis ATCC 14580] conserved hypothetical protein [Bacillus licheniformis DSM
orf2306	1.56e-05	3.33543	transcriptional regulator, HxlR family protein [Paenibacillus larvae subsp. larvae BRL-230010]
orf2307	0.000224251	9.30791	flavoprotein WrbA [Paenibacillus sp. JDR-2] flavoprotein WrbA [Paenibacillus sp. JDR-2]
orf2308	0.00202316	0.349556	cell division protein FtsW [Bacillus selenitireducens MLS10] cell division protein FtsW [Bacillus selenitireducens MLS10]
orf2309	0.000100274	0.270562	cell cycle protein [Bacillus selenitireducens MLS10] cell cycle protein [Bacillus selenitireducens MLS10]
orf2310	1.06e-06	0.271422	16S pseudouridylate synthase [Bacillus sp. NRRL B-14911] 16S pseudouridylate synthase [Bacillus sp. NRRL B-14911]
orf2311	0.00167401	0.468708	dipeptidase PepV [Bacillus weihenstephanensis KBAB4] dipeptidase, putative [Bacillus weihenstephanensis KBAB4]
orf2313	0.00130212	5.06707	cysteine synthase A [Bacillus selenitireducens MLS10] cysteine synthase A [Bacillus selenitireducens MLS10]
orf2314	0.000171055	3.34071	2'-5' RNA ligase [Bacillus selenitireducens MLS10] 2'-5' RNA ligase [Bacillus selenitireducens MLS10]
orf2315	3.71e-06	3.85418	hypothetical protein BselDRAFT_0060 [Bacillus selenitireducens MLS10] hypothetical protein BselDRAFT_0060 [Bacillus selenitireducens MLS10]
orf2317	0.00117742	26.6211	hypothetical protein Aflv_0440 [Anoxybacillus flavithermus WK1] Uncharacterized conserved protein [Anoxybacillus flavithermus WK1]
orf2318	0.000911152	24.7821	hypothetical protein BselDRAFT_0100 [Bacillus selenitireducens MLS10] hypothetical protein BselDRAFT_0100 [Bacillus selenitireducens MLS10]
orf2322	1.13e-05	0.133725	small secreted protein-like protein [Bacillus selenitireducens MLS10] small secreted protein-like protein [Bacillus selenitireducens MLS10]
orf2328	2.98e-05	0.399379	thioredoxin H1 [Bacillus halodurans C-125] thioredoxin H1 [Bacillus halodurans C-125]
orf2329	1.59e-05	2.06511	hypothetical protein BH3252 [Bacillus halodurans C-125] UPF0354 protein BH3252 BH3252 [Bacillus halodurans C-125]
orf2332	0.000381623	2.67388	Nicotinic acid phosphoribosyltransferase-like protein [Bacillus selenitireducens MLS10] Nicotinic acid phosphoribosyltransferase-like protein [Bacillus selenitireducens MLS10]
orf2334	4.29e-07	0.170688	UDP-N-acetylmuramate--L-alanine ligase [Bacillus halodurans C-125] RecName: Full=UDP-N-acetylmuramate--L-alanine ligase; AltName: Full=UDP-N-acetylmuramoyl-L-alanine synthetase UDP-N-acetylmuramate-alanine ligase [Bacillus halodurans C-125]
orf2335	2.9e-05	0.125701	peptidase M29, aminopeptidase II [Bacillus selenitireducens MLS10] peptidase M29, aminopeptidase II [Bacillus selenitireducens MLS10]
orf2336	0.000930476	15.2661	unknown sth
orf2340	4.88e-05	0.341809	cell division protein FtsA [Bacillus selenitireducens MLS10] cell division protein FtsA [Bacillus selenitireducens MLS10]
orf2342	6.59e-06	3.51307	global transcriptional regulator, catabolite control protein A [Bacillus selenitireducens MLS10] global transcriptional regulator, catabolite control protein A [Bacillus selenitireducens MLS10]
orf2343	0.00197307	2.34125	channel protein [Bacillus pseudofirmus]
orf2345	7.31e-05	0.373183	unknown sth
orf2347	0.000227575	0.47341	histone deacetylase superfamily [Geobacillus sp. WCH70] histone deacetylase superfamily [Geobacillus sp. WCH70]
orf2348	0.00189426	0.406523	CBS domain containing protein [Bacillus selenitireducens MLS10] CBS domain containing protein [Bacillus selenitireducens MLS10]
orf2353	0.00767368	2.28259	hypothetical protein [Bacillus bogoriensis]
orf2354	0.00043462	3.48123	transposase [Enterococcus faecium]
orf2359	0.000978255	2.37021	hypothetical protein BH3208 [Bacillus halodurans C-125] BH3208 [Bacillus halodurans C-125]
orf2360	1.9e-05	0.351475	YttP [Bacillus amyloliquefaciens FZB42] YttP [Bacillus amyloliquefaciens FZB42]
orf2361	0.0132372	0.0800895	histidinol phosphate phosphatase HisJ family [Bacillus selenitireducens MLS10] histidinol phosphate phosphatase HisJ family [Bacillus selenitireducens MLS10]
orf2362	0.000715041	0.302548	Septation ring formation regulator, EzrA [Bacillus selenitireducens MLS10] Septation ring formation regulator, EzrA [Bacillus selenitireducens MLS10]
orf2363	0.0017308	0.325121	unknown sth
orf2367	0.00110459	0.129829	Amidohydrolase 3 [Bacillus selenitireducens MLS10] Amidohydrolase 3 [Bacillus selenitireducens MLS10]
orf2372	0.000276359	3.67592	hypothetical protein BH3195 [Bacillus halodurans C-125] BH3195 [Bacillus halodurans C-125]
orf2375	0.000221929	0.319308	acetate kinase [Bacillus selenitireducens MLS10] acetate kinase [Bacillus selenitireducens MLS10]
orf2379	0.00038746	0.378101	YkvY [Bacillus amyloliquefaciens FZB42] YkvY [Bacillus amyloliquefaciens FZB42]
orf2380	0.000115571	5.36153	metal-dependent hydrolase [Bacillus halodurans C-125] UPF0173 metal-dependent hydrolase BH3178 BH3178 [Bacillus halodurans C-125]
orf2382	0.00123347	0.166844	hypothetical protein BH3175 [Bacillus halodurans C-125] BH3175 [Bacillus halodurans C-125]
orf2383	0.00346407	2.02996	unknown sth
orf2384	2.36e-06	0.13686	hypothetical protein OB2181 [Oceanobacillus iheyensis HTE831] hypothetical conserved protein [Oceanobacillus iheyensis HTE831]
orf2388	5.74e-07	0.222126	Malate dehydrogenase (oxaloacetate-decarboxylating) [Bacillus selenitireducens MLS10] Malate dehydrogenase (oxaloacetate-decarboxylating) [Bacillus selenitireducens MLS10]
orf2389	0.000134445	0.271773	GntR domain protein [Bacillus selenitireducens MLS10] GntR domain protein [Bacillus selenitireducens MLS10]
orf2390	0.000112086	0.414665	acetyl-CoA carboxylase subunit beta [Bacillus halodurans C-125] acetyl-CoA carboxylase transferase beta subunit [Bacillus halodurans C-125]
orf2391	0.000163406	0.494296	acetyl-CoA carboxylase carboxyltransferase subunit alpha [Bacillus halodurans C-125] RecName: Full=Acetyl-coenzyme A carboxylase carboxyl transferase subunit alpha; Short=Acetyl-CoA carboxylase carboxyltransferase subunit alpha; Short=ACCase subunit alpha
orf2392	0.000654115	0.239391	6-phosphofructokinase [Bacillus halodurans C-125] RecName: Full=6-phosphofructokinase; Short=Phosphofructokinase; AltName: Full=Phosphohexokinase 6-phosphofructokinase [Bacillus halodurans C-125]
orf2393	1.58e-05	0.246067	Pyruvate kinase [Bacillus selenitireducens MLS10] Pyruvate kinase [Bacillus selenitireducens MLS10]
orf2397	0.00198174	2.3974	unknown sth
orf2398	0.00588442	3.13006	2-methylcitrate synthase/citrate synthase II [Bacillus selenitireducens MLS10] 2-methylcitrate synthase/citrate synthase II [Bacillus selenitireducens MLS10]
orf2399	0.00406579	0.434968	isocitrate dehydrogenase, NADP-dependent [Bacillus selenitireducens MLS10] isocitrate dehydrogenase, NADP-dependent [Bacillus selenitireducens MLS10]
orf2401	8.39e-06	0.136026	two-component response regulator involved in phosphate regulation [Bacillus halodurans C-125] two-component response regulator involved in phosphate regulation [Bacillus halodurans C-125]
orf2402	5.65e-07	0.386634	multi-sensor signal transduction histidine kinase [Bacillus selenitireducens MLS10] multi-sensor signal transduction histidine kinase [Bacillus selenitireducens MLS10]
orf2403	4.77e-06	0.312571	DNA polymerase I [Bacillus halodurans C-125] DNA polymerase I [Bacillus halodurans C-125]
orf2408	0.000356262	3.16295	hypothetical protein BselDRAFT_0178 [Bacillus selenitireducens MLS10] hypothetical protein BselDRAFT_0178 [Bacillus selenitireducens MLS10]
orf2410	9.68e-06	3.1011	replication initiation and membrane attachment family protein [Bacillus selenitireducens MLS10] replication initiation and membrane attachment family protein [Bacillus selenitireducens MLS10]
orf2411	0.00320636	3.68167	Primosomal DnaI domain protein [Bacillus selenitireducens MLS10] Primosomal DnaI domain protein [Bacillus selenitireducens MLS10]
orf2412	2.68e-05	0.457957	Radical SAM domain protein [Bacillus selenitireducens MLS10] Radical SAM domain protein [Bacillus selenitireducens MLS10]
orf2419	0.00110475	0.274741	dUTPase [Bacillus cereus subsp. cytotoxis NVH 391-98] dUTPase [Bacillus cereus subsp. cytotoxis NVH 391-98]
orf2420	7.96e-05	0.377887	endo-1,4-beta-glucanase [Bacillus halodurans C-125] endo-1,4-beta-glucanase [Bacillus halodurans C-125]
orf2421	0.000161695	3.5319	hypothetical protein B14911_24501 [Bacillus sp. NRRL B-14911] hypothetical protein B14911_24501 [Bacillus sp. NRRL B-14911]
orf2423	0.00020746	3.47789	tRNA/rRNA methyltransferase (SpoU) [Bacillus selenitireducens MLS10] tRNA/rRNA methyltransferase (SpoU) [Bacillus selenitireducens MLS10]
orf2431	0.000341674	2.59346	protein of unknown function DUF350 [Bacillus selenitireducens MLS10] protein of unknown function DUF350 [Bacillus selenitireducens MLS10]
orf2433	4.96e-05	4.89714	AMP-dependent synthetase and ligase [Bacillus selenitireducens MLS10] AMP-dependent synthetase and ligase [Bacillus selenitireducens MLS10]
orf2436	5.61e-05	3.36876	electron transfer flavoprotein beta-subunit [Bacillus selenitireducens MLS10] electron transfer flavoprotein beta-subunit [Bacillus selenitireducens MLS10]
orf2437	1.77e-05	11.8522	thioredoxin [Bacillus halodurans C-125] thioredoxin [Bacillus halodurans C-125]
orf2438	4.08e-08	8.88218	excinuclease ABC, C subunit [Bacillus selenitireducens MLS10] excinuclease ABC, C subunit [Bacillus selenitireducens MLS10]
orf2442	0.0141937	0.154199	H(+)-transporting two-sector ATPase [Bacillus selenitireducens MLS10] H(+)-transporting two-sector ATPase [Bacillus selenitireducens MLS10]
orf2448	3.91e-05	2.5994	succinate dehydrogenase or fumarate reductase, flavoprotein subunit [Bacillus selenitireducens MLS10] succinate dehydrogenase or fumarate reductase, flavoprotein subunit [Bacillus selenitireducens MLS10]
orf2449	0.00170452	4.66377	succinate dehydrogenase and fumarate reductase iron-sulfur protein [Bacillus selenitireducens MLS10] succinate dehydrogenase and fumarate reductase iron-sulfur protein [Bacillus selenitireducens MLS10]
orf2451	0.00102328	0.392236	transcriptional regulator [Dictyoglomus thermophilum H-6-12] transcriptional regulator [Dictyoglomus thermophilum H-6-12]
orf2459	7.17e-05	2.1029	cycloinulo-oligosaccharide fructanotransferase [Bacillus circulans]
orf2463	0.00153952	0.424723	hypothetical protein BCG9842_B4360 [Bacillus cereus G9842] conserved hypothetical protein [Bacillus cereus G9842]
orf2467	0.000110227	0.472989	Phosphotransferase system, phosphocarrier protein HPr [Bacillus selenitireducens MLS10] Phosphotransferase system, phosphocarrier protein HPr [Bacillus selenitireducens MLS10]
orf2469	1.51e-05	4.03107	transcriptional regulator, MarR family [Bacillus selenitireducens MLS10] transcriptional regulator, MarR family [Bacillus selenitireducens MLS10]
orf2470	4.38e-05	5.81007	glutamate racemase [Bacillus selenitireducens MLS10] glutamate racemase [Bacillus selenitireducens MLS10]
orf2473	0.00010329	0.215238	ribonuclease PH [Bacillus selenitireducens MLS10] ribonuclease PH [Bacillus selenitireducens MLS10]
orf2476	0.00032269	0.199023	hypothetical protein ABC2846 [Bacillus clausii KSM-K16] phage-related protein [Bacillus clausii KSM-K16]
orf2477	4.13e-05	2.45098	conserved hypothetical protein [Listeria monocytogenes str. 4b H7858] conserved hypothetical protein [Listeria monocytogenes str. 4b H7858]
orf2479	2.2e-05	2.14676	transcription regulator [Listeria monocytogenes str. 4b H7858] transcription regulator [Listeria monocytogenes str. 4b H7858]
orf2481	0.00164573	0.483393	hypothetical protein BSU25860 [Bacillus subtilis subsp. subtilis str. 168] hypothetical protein Bsubs1_14146 [Bacillus subtilis subsp. subtilis str. 168] hypothetical protein BsubsN3_14057 [Bacillus subtilis subsp. subtilis str. NCIB 3610] hypothetical pr
orf2482	1.17e-05	0.119805	unknown sth
orf2486	0.00149283	0.220667	gp61 [Listeria phage A006] gp61 [Listeria phage A006]
orf2488	0.00416211	2.28043	hypothetical protein BB14905_13925 [Bacillus sp. B14905] hypothetical protein BB14905_13925 [Bacillus sp. B14905]
orf2489	0.000237445	5.00287	unknown sth
orf2492	0.00470595	2.74871	unknown sth
orf2493	0.000509482	0.362867	unknown sth
orf2498	0.00194763	2.27623	hypothetical protein RBAM_033340 [Bacillus amyloliquefaciens FZB42] hypothetical protein RBAM_033340 [Bacillus amyloliquefaciens FZB42]
orf2499	0.000146645	2.10745	hypothetical protein DSY3670 [Desulfitobacterium hafniense Y51] hypothetical protein [Desulfitobacterium hafniense Y51]
orf2511	5.96e-05	4.66338	glycerol-1-phosphate dehydrogenase (NAD(P)(+)) [Clostridium beijerinckii NCIMB 8052] Glycerol-1-phosphate dehydrogenase (NAD(P)(+)) [Clostridium beijerinckii NCIMB 8052]
orf2512	9.82e-05	4.53547	putative transketolase [Bacillus methanolicus] putative transketolase [Bacillus methanolicus]
orf2513	0.000321099	6.46866	hypothetical protein BselDRAFT_0232 [Bacillus selenitireducens MLS10] hypothetical protein BselDRAFT_0232 [Bacillus selenitireducens MLS10]
orf2514	7.88e-05	0.277772	trigger factor [Bacillus selenitireducens MLS10] trigger factor [Bacillus selenitireducens MLS10]
orf2516	0.000997789	2.18683	ATP-dependent proteinase La [Bacillus halodurans C-125] ATP-dependent proteinase La [Bacillus halodurans C-125]
orf2520	0.000370529	2.08225	Glutamyl-tRNA reductase [Bacillus selenitireducens MLS10] Glutamyl-tRNA reductase [Bacillus selenitireducens MLS10]
orf2523	0.000496636	0.269889	PhoU family protein [Bacillus selenitireducens MLS10] PhoU family protein [Bacillus selenitireducens MLS10]
orf2524	5.8e-05	0.243367	Porphobilinogen synthase [Bacillus selenitireducens MLS10] Porphobilinogen synthase [Bacillus selenitireducens MLS10]
orf2528	0.00619949	0.37453	stage VI sporulation protein D [Bacillus halodurans C-125] stage VI sporulation protein D [Bacillus halodurans C-125]
orf2535	0.000432102	0.378089	chemotaxis sensory transducer [Bacillus selenitireducens MLS10] chemotaxis sensory transducer [Bacillus selenitireducens MLS10]
orf2536	0.000544959	0.429195	hypothetical protein OB2825 [Oceanobacillus iheyensis HTE831] hypothetical conserved protein [Oceanobacillus iheyensis HTE831]
orf2537	0.000119476	0.226179	hypothetical protein OB2824 [Oceanobacillus iheyensis HTE831] hypothetical conserved protein [Oceanobacillus iheyensis HTE831]
orf2538	6.51e-05	0.312373	two-component sensor histidine kinase [Oceanobacillus iheyensis HTE831] two-component sensor histidine kinase [Oceanobacillus iheyensis HTE831]
orf2539	0.000101902	0.40531	two-component response regulator [Oceanobacillus iheyensis HTE831] two-component response regulator [Oceanobacillus iheyensis HTE831]
orf2540	5.39e-05	2.28724	Glutathione synthase/Ribosomal protein S6 modification enzyme (glutaminyl transferase)-like protein [Bacillus selenitireducens MLS10] Glutathione synthase/Ribosomal protein S6 modification enzyme (glutaminyl transferase)-like protein [Bacillus selenitired
orf2541	5.88e-05	3.01821	hypothetical protein OB2059 [Oceanobacillus iheyensis HTE831] hypothetical conserved protein [Oceanobacillus iheyensis HTE831]
orf2543	7.45e-05	0.268822	putative diguanylate cyclase [Bacillus selenitireducens MLS10] putative diguanylate cyclase [Bacillus selenitireducens MLS10]
orf2544	1.39e-06	0.260689	peptidase A24A domain protein [Geobacillus sp. WCH70] peptidase A24A domain protein [Geobacillus sp. WCH70]
orf2546	0.00562401	0.366875	stage II sporulation protein B (endospore development) [Bacillus halodurans C-125] stage II sporulation protein B (endospore development) [Bacillus halodurans C-125]
orf2547	1.61e-06	0.125373	NAD(P)H dehydrogenase (quinone) [Bacillus selenitireducens MLS10] NAD(P)H dehydrogenase (quinone) [Bacillus selenitireducens MLS10]
orf2548	1.04e-05	0.250758	septum formation protein MaF [Bacillus cereus G9842] septum formation protein MaF [Bacillus cereus G9842]
orf2549	0.000220287	0.47853	DNA repair protein RadC [Bacillus sp. NRRL B-14911] DNA repair protein RadC [Bacillus sp. NRRL B-14911]
orf2551	2.44e-05	0.204679	lysine 2,3-aminomutase YodO family protein [Bacillus selenitireducens MLS10] lysine 2,3-aminomutase YodO family protein [Bacillus selenitireducens MLS10]
orf2552	0.000571342	0.173256	sugar isomerase (SIS) [Bacillus selenitireducens MLS10] sugar isomerase (SIS) [Bacillus selenitireducens MLS10]
orf2553	1.47e-05	0.159963	TRAP transporter, 4TM/12TM fusion protein [Bacillus selenitireducens MLS10] TRAP transporter, 4TM/12TM fusion protein [Bacillus selenitireducens MLS10]
orf2554	3.6e-06	0.154823	septum site-determining protein MinC [Geobacillus sp. G11MC16] septum site-determining protein MinC [Geobacillus sp. G11MC16]
orf2555	2.92e-06	0.22556	septum site-determining protein [Bacillus halodurans C-125] septum site-determining protein [Bacillus halodurans C-125]
orf2558	0.0015214	3.34185	protease (processing of pro-sigma-K to active sigma-K) [Bacillus halodurans C-125] protease (processing of pro-sigma-K to active sigma-K) [Bacillus halodurans C-125]
orf2559	1.25e-06	2.8002	cytosolic axial filament protein [Bacillus halodurans C-125] ribonuclease G (cytosolic axial filament protein) [Bacillus halodurans C-125]
orf2566	0.00995453	0.376811	phosphate ABC transporter (permease) [Bacillus sp. SG-1] phosphate ABC transporter (permease) [Bacillus sp. SG-1]
orf2567	0.00179374	0.366991	phosphate ABC transporter (permease) [Bacillus sp. SG-1] phosphate ABC transporter (permease) [Bacillus sp. SG-1]
orf2572	3.69e-05	0.409798	alanine dehydrogenase (stage V sporulation protein N) [Bacillus halodurans C-125] alanine dehydrogenase (stage V sporulation protein N) [Bacillus halodurans C-125]
orf2573	0.00198276	5.51877	signal transduction protein containing a membrane domain an EAL and a GGDEF domain-like protein [Bacillus selenitireducens MLS10] signal transduction protein containing a membrane domain an EAL and a GGDEF domain-like protein [Bacillus selenitireducens ML
orf2584	1.19e-05	0.305544	Radical SAM domain protein [Bacillus selenitireducens MLS10] Radical SAM domain protein [Bacillus selenitireducens MLS10]
orf2585	0.000961826	0.248421	cell envelope-related function transcriptional attenuator, LytR/CpsA family [Bacillus selenitireducens MLS10] cell envelope-related function transcriptional attenuator, LytR/CpsA family [Bacillus selenitireducens MLS10]
orf2586	1.69e-05	0.329171	putative transcriptional regulator, Crp/Fnr family [Bacillus selenitireducens MLS10] putative transcriptional regulator, Crp/Fnr family [Bacillus selenitireducens MLS10]
orf2587	3.53e-06	0.204079	Pyroglutamyl-peptidase I [Bacillus selenitireducens MLS10] Pyroglutamyl-peptidase I [Bacillus selenitireducens MLS10]
orf2589	5.76e-05	6.37662	metal dependent phosphohydrolase [Bacillus selenitireducens MLS10] metal dependent phosphohydrolase [Bacillus selenitireducens MLS10]
orf2590	0.000251828	4.13077	putative diguanylate phosphodiesterase [Bacillus selenitireducens MLS10] putative diguanylate phosphodiesterase [Bacillus selenitireducens MLS10]
orf2591	5.6e-07	0.0598425	Cytochrome C biogenesis protein transmembrane region [Octadecabacter antarcticus 307] Cytochrome C biogenesis protein transmembrane region [Octadecabacter antarcticus 307]
orf2592	1.34e-05	0.0856778	alkyl hydroperoxide reductase/ Thiol specific antioxidant/ Mal allergen [Halothermothrix orenii H 168] alkyl hydroperoxide reductase/ Thiol specific antioxidant/ Mal allergen [Halothermothrix orenii H 168]
orf2599	0.00112624	2.10012	glutamate-1-semialdehyde 2,1-aminomutase [Bacillus halodurans C-125] glutamate-1-semialdehyde 2,1-aminomutase [Bacillus halodurans C-125]
orf2611	0.00326313	12.9849	hypothetical protein B14911_28170 [Bacillus sp. NRRL B-14911] hypothetical protein B14911_28170 [Bacillus sp. NRRL B-14911]
orf2612	0.000262564	14.4489	chemotaxis sensory transducer [Bacillus selenitireducens MLS10] chemotaxis sensory transducer [Bacillus selenitireducens MLS10]
orf2613	0.00323286	6.88973	hypothetical protein BH2916 [Bacillus halodurans C-125] BH2916 [Bacillus halodurans C-125]
orf2615	8.99e-05	0.261911	Non-specific serine/threonine protein kinase [Bacillus selenitireducens MLS10] Non-specific serine/threonine protein kinase [Bacillus selenitireducens MLS10]
orf2616	0.000691828	2.43808	hypothetical protein BH2912 [Bacillus halodurans C-125] BH2912 [Bacillus halodurans C-125]
orf2617	0.00107296	38.2722	hypothetical protein BH2908 [Bacillus halodurans C-125] BH2908 [Bacillus halodurans C-125]
orf2624	0.000406931	4.68481	MarR family transcriptional regulator [Bacillus cereus ATCC 10987] transcriptional regulator, MarR family [Bacillus cereus ATCC 10987]
orf2625	2.94e-05	3.65795	transcriptional regulator [Bacillus subtilis subsp. subtilis str. 168] transcriptional regulator [Bacillus subtilis subsp. subtilis str. 168] transcriptional regulator [Bacillus subtilis subsp. subtilis str. NCIB 3610] transcriptional regulator [Bacillus
orf2626	0.000537731	3.04234	protease synthase and sporulation negative regulatory protein pai 2 [Bacillus cereus Q1] protease synthase and sporulation negative regulatory protein pai 2 [Bacillus cereus Q1]
orf2632	0.000815795	8.6151	MATE efflux family protein [Bacillus selenitireducens MLS10] MATE efflux family protein [Bacillus selenitireducens MLS10]
orf2633	2.18e-05	12.5848	alpha amylase catalytic region [Geobacillus sp. WCH70] alpha amylase catalytic region [Geobacillus sp. WCH70]
orf2635	0.000826556	0.307578	unknown sth
orf2639	0.000531673	2.92252	cyclodextrin glucanotransferase [Bacillus sp. BL-31]
orf2641	0.000589818	0.0385735	major facilitator superfamily MFS_1 [Exiguobacterium sp. AT1b] major facilitator superfamily MFS_1 [Exiguobacterium sp. AT1b]
orf2642	0.00798041	0.29863	formate dehydrogenase, alpha subunit [Exiguobacterium sp. AT1b] formate dehydrogenase, alpha subunit [Exiguobacterium sp. AT1b]
orf2643	0.00504469	0.187484	4Fe-4S ferredoxin iron-sulfur binding domain protein [Exiguobacterium sp. AT1b] 4Fe-4S ferredoxin iron-sulfur binding domain protein [Exiguobacterium sp. AT1b]
orf2644	0.00810654	0.19007	Rieske (2Fe-2S) domain protein [Exiguobacterium sp. AT1b] Rieske (2Fe-2S) domain protein [Exiguobacterium sp. AT1b]
orf2647	0.000135499	0.169186	putative transcriptional regulator, Crp/Fnr family [Bacillus selenitireducens MLS10] putative transcriptional regulator, Crp/Fnr family [Bacillus selenitireducens MLS10]
orf2649	0.00115998	0.160024	hypothetical protein BselDRAFT_3154 [Bacillus selenitireducens MLS10] hypothetical protein BselDRAFT_3154 [Bacillus selenitireducens MLS10]
orf2650	0.000315094	0.0926741	hypothetical protein Bsubs1_06221 [Bacillus subtilis subsp. subtilis str. 168] hypothetical protein BsubsN3_06152 [Bacillus subtilis subsp. subtilis str. NCIB 3610] hypothetical protein BsubsJ_06096 [Bacillus subtilis subsp. subtilis str. JH642] hypotheti
orf2653	0.000494126	4.87169	helicase domain protein [Bacillus selenitireducens MLS10] helicase domain protein [Bacillus selenitireducens MLS10]
orf2654	2.33e-05	0.203767	Beta-ketoacyl-acyl-carrier-protein synthase I [Bacillus selenitireducens MLS10] Beta-ketoacyl-acyl-carrier-protein synthase I [Bacillus selenitireducens MLS10]
orf2655	4.66e-05	0.233591	3-oxoacyl-(acyl carrier protein) synthase II [Geobacillus thermodenitrificans NG80-2] Beta-ketoacyl-acyl carrier protein synthase II [Geobacillus thermodenitrificans NG80-2]
orf2656	0.000115454	0.194459	ABC transporter related [Geobacillus sp. Y412MC10] ABC transporter related [Geobacillus sp. Y412MC10]
orf2657	5.45e-05	0.138279	ABC-2 type transporter [Geobacillus sp. Y412MC10] ABC-2 type transporter [Geobacillus sp. Y412MC10]
orf2658	0.00196255	0.427341	aldo/keto reductase [Bacillus selenitireducens MLS10] aldo/keto reductase [Bacillus selenitireducens MLS10]
orf2659	2.84e-05	0.397687	FMN-binding domain protein [Bacillus selenitireducens MLS10] FMN-binding domain protein [Bacillus selenitireducens MLS10]
orf2660	0.00423782	0.310669	response regulator receiver protein [Bacillus selenitireducens MLS10] response regulator receiver protein [Bacillus selenitireducens MLS10]
orf2661	0.000831926	3.1271	putative transcriptional regulator, Crp/Fnr family [Bacillus selenitireducens MLS10] putative transcriptional regulator, Crp/Fnr family [Bacillus selenitireducens MLS10]
orf2664	9.5e-05	9.07803	conserved hypothetical protein [Geobacillus sp. WCH70] conserved hypothetical protein [Geobacillus sp. WCH70]
orf2667	0.000243353	0.188908	cation antiporter (Na+/Ca2+) [Bacillus halodurans C-125] cation antiporter (Na+/Ca2+) [Bacillus halodurans C-125]
orf2668	9.41e-05	45.2722	metal dependent phosphohydrolase [Geobacillus sp. G11MC16] metal dependent phosphohydrolase [Geobacillus sp. G11MC16]
orf2669	0.00187164	3.5541	MscS Mechanosensitive ion channel [Bacillus selenitireducens MLS10] MscS Mechanosensitive ion channel [Bacillus selenitireducens MLS10]
orf2670	0.0116815	3.91803	unknown sth
orf2671	0.0176837	3.14383	glutaredoxin [Bacillus selenitireducens MLS10] glutaredoxin [Bacillus selenitireducens MLS10]
orf2673	1.03e-05	14.9103	hypothetical protein BH2860 [Bacillus halodurans C-125] BH2860 [Bacillus halodurans C-125]
orf2674	5.74e-07	8.25249	adaptor protein [Bacillus halodurans C-125] RecName: Full=Adapter protein mecA 2 negative regulator of competence [Bacillus halodurans C-125]
orf2675	0.00252236	0.360721	hypothetical protein CAT7_06201 [Carnobacterium sp. AT7] hypothetical protein CAT7_06201 [Carnobacterium sp. AT7]
orf2677	6.6e-05	0.171705	MscS Mechanosensitive ion channel [Bacillus selenitireducens MLS10] MscS Mechanosensitive ion channel [Bacillus selenitireducens MLS10]
orf2678	0.000195018	7.0584	hypothetical protein B14911_21343 [Bacillus sp. NRRL B-14911] hypothetical protein B14911_21343 [Bacillus sp. NRRL B-14911]
orf2679	3.55e-07	10.932	unknown sth
orf2680	2.21e-05	2.1459	peptide deformylase [Bacillus selenitireducens MLS10] peptide deformylase [Bacillus selenitireducens MLS10]
orf2681	8.2e-05	2.46183	Uncharacterized protein-like protein [Bacillus selenitireducens MLS10] Uncharacterized protein-like protein [Bacillus selenitireducens MLS10]
orf2685	0.000282714	0.408784	hypothetical protein BH2847 [Bacillus halodurans C-125] BH2847 [Bacillus halodurans C-125]
orf2686	4.96e-05	2.05378	Serine/threonine protein phosphatase PP2A family [Anoxybacillus flavithermus WK1] Serine/threonine protein phosphatase PP2A family [Anoxybacillus flavithermus WK1]
orf2687	6.76e-07	0.11595	enoyl-(acyl carrier protein) reductase [Bacillus halodurans C-125] enoyl-[acyl-carrier protein] reductase [Bacillus halodurans C-125]
orf2691	4.12e-05	15.6623	unknown sth
orf2692	0.00251728	6.05873	unknown sth
orf2693	0.00804278	3.06217	unknown sth
orf2701	5.78e-06	2.57445	Pyruvate/2-oxoglutarate dehydrogenase complex dihydrolipoamide dehydrogenase (E3) component and related enzymes-like protein [Bacillus selenitireducens MLS10] Pyruvate/2-oxoglutarate dehydrogenase complex dihydrolipoamide dehydrogenase (E3) component and
orf2707	0.0017415	0.228182	Peptide deformylase [Bacillus selenitireducens MLS10] Peptide deformylase [Bacillus selenitireducens MLS10]
orf2713	0.000846249	2.14271	Small-conductance mechanosensitive channel-like protein [Bacillus selenitireducens MLS10] Small-conductance mechanosensitive channel-like protein [Bacillus selenitireducens MLS10]
orf2715	0.00229934	0.497991	hippurate hydrolase [Bacillus halodurans C-125] hippurate hydrolase [Bacillus halodurans C-125]
orf2716	0.00203235	0.162861	hypothetical protein BSU14180 [Bacillus subtilis subsp. subtilis str. 168] RecName: Full=2,3,4,5-tetrahydropyridine-2,6-dicarboxylate N-acetyltransferase; AltName: Full=Tetrahydrodipicolinate N-acetyltransferase; Short=THP acetyltransferase; Short=Tetrahy
orf2718	4.36e-07	19.1053	unknown sth
orf2720	0.00053549	2.1836	phage major capsid protein, HK97 family [Bacillus selenitireducens MLS10] phage major capsid protein, HK97 family [Bacillus selenitireducens MLS10]
orf2724	4.92e-05	0.0777809	phage head-tail adaptor, putative [Bacillus selenitireducens MLS10] phage head-tail adaptor, putative [Bacillus selenitireducens MLS10]
orf2729	2.92e-05	5.40107	phage major tail protein, phi13 family [Bacillus selenitireducens MLS10] phage major tail protein, phi13 family [Bacillus selenitireducens MLS10]
orf2730	3.57e-07	6.16409	acyltransferase-like protein [Bacillus selenitireducens MLS10] acyltransferase-like protein [Bacillus selenitireducens MLS10]
orf2735	0.0171564	0.397704	DNA-binding transcriptional regulator [Bacillus licheniformis ATCC 14580] hypothetical protein BLi01354 [Bacillus licheniformis ATCC 14580] hypothetical DNA-binding protein,putative transcriptional regulator [Bacillus licheniformis ATCC 14580] putative pr
orf2737	0.00125456	3.12666	spore germination protein [Geobacillus sp. Y412MC61] spore germination protein [Geobacillus sp. Y412MC61]
orf2743	5.16e-06	6.59834	unknown sth
orf2744	0.00147923	24.9083	hypothetical protein HM1_0509 [Heliobacterium modesticaldum Ice1] conserved hypothetical protein [Heliobacterium modesticaldum Ice1]
orf2745	0.00416702	2.36701	methyl-accepting chemotaxis sensory transducer [Bacillus selenitireducens MLS10] methyl-accepting chemotaxis sensory transducer [Bacillus selenitireducens MLS10]
orf2747	0.000839814	0.318264	two-component sensor histidine kinase (stage II sporulation protein J) [Bacillus halodurans C-125] two-component sensor histidine kinase (stage II sporulation protein J) [Bacillus halodurans C-125]
orf2748	0.00569115	0.402969	positive regulator of comK [Bacillus halodurans C-125] positive regulator of comK [Bacillus halodurans C-125]
orf2754	0.000784279	0.394822	sodium/panthothenate symporter [Geobacillus thermodenitrificans NG80-2] sodium/pantothenate symporter [Geobacillus sp. G11MC16] Sodium:pantothenate symporter [Geobacillus thermodenitrificans NG80-2] sodium/pantothenate symporter [Geobacillus sp. G11MC16]
orf2755	0.00030511	0.204599	Sodium/pantothenate symporter [Geobacillus thermodenitrificans NG80-2] protein of unknown function DUF997 [Geobacillus sp. G11MC16] Sodium/pantothenate symporter [Geobacillus thermodenitrificans NG80-2] protein of unknown function DUF997 [Geobacillus sp.
orf2757	0.000906478	29.3934	P-type Na+-ATPase [Exiguobacterium aurantiacum]
orf2758	0.000425746	2.00711	diguanylate cyclase/phosphodiesterase (GGDEF & EAL domains) with PAS/PAC sensor [Bacillus sp. NRRL B-14911] diguanylate cyclase/phosphodiesterase (GGDEF & EAL domains) with PAS/PAC sensor [Bacillus sp. NRRL B-14911]
orf2760	0.000108384	6.39831	(2-pyrone-4,6-)dicarboxylic acid hydrolase [Bacillus sp. B14905] (2-pyrone-4,6-)dicarboxylic acid hydrolase [Bacillus sp. B14905]
orf2761	5.83e-07	0.377814	beta-lactamase domain protein [Bacillus selenitireducens MLS10] beta-lactamase domain protein [Bacillus selenitireducens MLS10]
orf2762	0.000818759	0.353358	hypothetical protein BH1413 [Bacillus halodurans C-125] BH1413 [Bacillus halodurans C-125]
orf2764	9.32e-05	2.14684	Serine protease Do (heat-shock protein) [Anoxybacillus flavithermus WK1] Serine protease Do (heat-shock protein) [Anoxybacillus flavithermus WK1]
orf2770	0.00483199	0.379477	unknown sth
orf2771	4.97e-05	0.188317	methyl-accepting chemotaxis sensory transducer [Bacillus selenitireducens MLS10] methyl-accepting chemotaxis sensory transducer [Bacillus selenitireducens MLS10]
orf2773	1.4e-06	10.9364	hypothetical protein B14911_21593 [Bacillus sp. NRRL B-14911] hypothetical protein B14911_21593 [Bacillus sp. NRRL B-14911]
orf2774	0.00473374	6.69397	sulfite oxidase-like protein YuiH [Geobacillus thermodenitrificans NG80-2] Sulfite oxidase-like protein YuiH [Geobacillus thermodenitrificans NG80-2]
orf2776	0.00171936	0.203905	hypothetical protein BSG1_20490 [Bacillus sp. SG-1] hypothetical protein BSG1_20490 [Bacillus sp. SG-1]
orf2778	0.00197708	0.488007	conserved hypothetical protein [Bacillus coagulans 36D1] conserved hypothetical protein [Bacillus coagulans 36D1]
orf2782	0.00104437	78.6018	Serine protease Do (heat-shock protein) [Anoxybacillus flavithermus WK1] Serine protease Do (heat-shock protein) [Anoxybacillus flavithermus WK1]
orf2783	0.026272	0.21009	conserved hypothetical protein [Microscilla marina ATCC 23134] conserved hypothetical protein [Microscilla marina ATCC 23134]
orf2784	0.00176394	0.293032	unknown sth
orf2787	0.0149935	0.327562	response regulator receiver protein [Bacillus selenitireducens MLS10] response regulator receiver protein [Bacillus selenitireducens MLS10]
orf2789	2.5e-05	0.279651	UDP-glucose 6-dehydrogenase [Bacillus clausii KSM-K16] UDP-glucose 6-dehydrogenase [Bacillus clausii KSM-K16]
orf2793	0.00199367	0.351255	nucleoside-diphosphate-sugar epimerases-like protein [Syntrophomonas wolfei subsp. wolfei str. Goettingen] nucleoside-diphosphate-sugar epimerases-like protein [Syntrophomonas wolfei subsp. wolfei str. Goettingen]
orf2794	0.000711119	0.345154	hypothetical protein EUBDOL_01645 [Eubacterium dolichum DSM 3991] hypothetical protein EUBDOL_01645 [Eubacterium dolichum DSM 3991]
orf2795	2.62e-05	0.230424	exopolysaccharide biosynthesis [Bacillus halodurans C-125] exopolysaccharide biosynthesis [Bacillus halodurans C-125]
orf2796	0.000253473	0.179409	putative glycosyltransferase [Bacillus cereus H3081.97] putative glycosyltransferase [Bacillus cereus H3081.97]
orf2797	0.000406161	0.232076	putative glycosyl transferase family 1 [Vibrio alginolyticus 12G01] putative glycosyl transferase family 1 [Vibrio alginolyticus 12G01]
orf2798	0.00278691	0.253103	secreted polysaccharide polymerase [Bacillus cereus G9241] secreted polysaccharide polymerase [Bacillus cereus G9241]
orf2799	0.00239556	0.187959	unknown sth
orf2800	0.00087812	0.191145	glycosyl transferase group 1 [Geobacter sp. M21] glycosyl transferase group 1 [Geobacter sp. M21]
orf2801	0.000425494	0.234765	serine acetyltransferase [Idiomarina baltica OS145] serine acetyltransferase [Idiomarina baltica OS145]
orf2802	2.18e-07	0.187059	hypothetical protein Mbar_A0025 [Methanosarcina barkeri str. Fusaro] hypothetical protein Mbar_A0025 [Methanosarcina barkeri str. Fusaro]
orf2803	4.64e-06	0.336202	hypothetical protein RUMHYD_02764 [Blautia hydrogenotrophica DSM 10507]
orf2804	0.0007463	0.287917	UDP-N-acetylglucosamine 1-carboxyvinyltransferase [Candidatus Desulforudis audaxviator MP104C] UDP-N-acetylglucosamine 1-carboxyvinyltransferase [Candidatus Desulforudis audaxviator MP104C]
orf2805	4.64e-05	0.128502	virulence factor MVIN family protein [Bacillus selenitireducens MLS10] virulence factor MVIN family protein [Bacillus selenitireducens MLS10]
orf2807	0.000329258	0.41337	capsular polysaccharide biosynthesis [Bacillus coahuilensis m4-4]
orf2813	0.00265327	0.253091	UTP-glucose-1-phosphate uridylyltransferase [Bacillus halodurans C-125] UTP-glucose-1-phosphate uridylyltransferase [Bacillus halodurans C-125]
orf2814	0.000299998	0.197548	UDP-glucose 6-dehydrogenase [Bacillus clausii KSM-K16] UDP-glucose 6-dehydrogenase [Bacillus clausii KSM-K16]
orf2820	0.00302961	0.383942	hypothetical protein GTNG_0421 [Geobacillus thermodenitrificans NG80-2] conserved hypothetical protein [Geobacillus sp. G11MC16] Conserved hypothetical protein [Geobacillus thermodenitrificans NG80-2] conserved hypothetical protein [Geobacillus sp. G11MC1
orf2823	6.88e-07	0.168404	hypothetical protein BSU31890 [Bacillus subtilis subsp. subtilis str. 168] hypothetical protein Bsubs1_17316 [Bacillus subtilis subsp. subtilis str. 168] hypothetical protein BsubsN3_17232 [Bacillus subtilis subsp. subtilis str. NCIB 3610] hypothetical pr
orf2825	0.00182041	0.442711	unknown sth
orf2832	3.96e-05	2.09011	Transcriptional regulators-like protein [Bacillus selenitireducens MLS10] Transcriptional regulators-like protein [Bacillus selenitireducens MLS10]
orf2833	0.0010622	5.1187	drug resistance transporter, EmrB/QacA subfamily [Bacillus selenitireducens MLS10] drug resistance transporter, EmrB/QacA subfamily [Bacillus selenitireducens MLS10]
orf2834	0.00118049	4.21084	ribonucleoside-diphosphate reductase, alpha subunit [Bacillus selenitireducens MLS10] ribonucleoside-diphosphate reductase, alpha subunit [Bacillus selenitireducens MLS10]
orf2840	1.26e-05	0.272737	hypothetical protein OB2911 [Oceanobacillus iheyensis HTE831] hypothetical conserved protein [Oceanobacillus iheyensis HTE831]
orf2841	0.000699258	2.37729	peptidase M24 [Bacillus selenitireducens MLS10] peptidase M24 [Bacillus selenitireducens MLS10]
orf2842	9.36e-06	4.34748	hypothetical protein BALH_3531 [Bacillus thuringiensis str. Al Hakam] conserved hypothetical protein [Bacillus thuringiensis str. Al Hakam]
orf2844	0.000565606	3.85838	Stage V sporulation protein R required for dehydratation of the spore core and assembly of the coat [Anoxybacillus flavithermus WK1] Stage V sporulation protein R required for dehydratation of the spore core and assembly of the coat [Anoxybacillus flavith
orf2845	0.00121356	2.68877	unknown sth
orf2846	0.00129252	2.18222	Branched-chain-amino-acid transaminase [Bacillus selenitireducens MLS10] Branched-chain-amino-acid transaminase [Bacillus selenitireducens MLS10]
orf2852	0.000140954	2.09062	glycerol kinase [Bacillus selenitireducens MLS10] glycerol kinase [Bacillus selenitireducens MLS10]
orf2856	0.00153244	13.9069	CheC domain protein [Bacillus selenitireducens MLS10] CheC domain protein [Bacillus selenitireducens MLS10]
orf2857	0.0197161	3.35727	Nitrilase/cyanide hydratase and apolipoprotein N-acyltransferase [Bacillus selenitireducens MLS10] Nitrilase/cyanide hydratase and apolipoprotein N-acyltransferase [Bacillus selenitireducens MLS10]
orf2858	0.00999471	5.05788	glycerol-3-phosphate responsive antiterminator [Bacillus selenitireducens MLS10] glycerol-3-phosphate responsive antiterminator [Bacillus selenitireducens MLS10]
orf2859	0.000664691	0.385804	nitroreductase [Bacillus cereus subsp. cytotoxis NVH 391-98] nitroreductase [Bacillus cereus subsp. cytotoxis NVH 391-98]
orf2860	0.000361776	0.344051	transport system permease protein [Geobacillus sp. Y412MC10] transport system permease protein [Geobacillus sp. Y412MC10]
orf2861	0.000881276	0.330117	ferrichrome ABC transporter membrane protein [Bacillus pumilus SAFR-032] ferrichrome ABC superfamily ATP binding cassette transporter, membrane protein [Bacillus pumilus SAFR-032]
orf2862	8.86e-05	0.0713503	hypothetical protein BB14905_18390 [Bacillus sp. B14905] hypothetical protein BB14905_18390 [Bacillus sp. B14905]
orf2863	2.3e-05	0.278435	hypothetical protein Bsubs1_17876 [Bacillus subtilis subsp. subtilis str. 168] hypothetical protein BsubsN3_17792 [Bacillus subtilis subsp. subtilis str. NCIB 3610] hypothetical protein BsubsJ_17755 [Bacillus subtilis subsp. subtilis str. JH642] hypotheti
orf2864	5.27e-05	0.115142	transport system permease protein [Geobacillus sp. Y412MC10] transport system permease protein [Geobacillus sp. Y412MC10]
orf2865	0.0123938	0.0889335	iron (III) dicitrate transport system (permease) [Bacillus halodurans C-125] iron (III) dicitrate transport system (permease) [Bacillus halodurans C-125]
orf2866	6.78e-06	0.0563804	periplasmic binding protein [Geobacillus sp. Y412MC10] periplasmic binding protein [Geobacillus sp. Y412MC10]
orf2867	0.00278299	0.127406	YbbB [Paenibacillus larvae subsp. larvae BRL-230010]
orf2868	0.00107556	0.154001	periplasmic binding protein [Geobacillus sp. WCH70] periplasmic binding protein [Geobacillus sp. WCH70]
orf2869	1.09e-05	0.19452	periplasmic binding protein [Geobacillus sp. WCH70] periplasmic binding protein [Geobacillus sp. WCH70]
orf2871	0.000618748	2.38865	unknown sth
orf2872	0.000246082	2.53234	hypothetical protein ABC3606 [Bacillus clausii KSM-K16] conserved hypothetical protein [Bacillus clausii KSM-K16]
orf2873	0.000406451	3.12778	LacI family transcription regulator [Bacillus clausii KSM-K16] LacI family transcriptional regulator [Bacillus clausii KSM-K16]
orf2875	3.14e-05	4.23626	unknown sth
orf2877	0.000294697	107.872	glycerol-3-phosphate dehydrogenase [Bacillus halodurans C-125] glycerol-3-phosphate dehydrogenase [Bacillus halodurans C-125]
orf2878	0.000211408	25.4315	inner-membrane translocator [Bacillus selenitireducens MLS10] inner-membrane translocator [Bacillus selenitireducens MLS10]
orf2879	0.000149186	29.3677	glycerol uptake facilitator [Bacillus halodurans C-125] glycerol uptake facilitator [Bacillus halodurans C-125]
orf2887	7.74e-05	0.240929	signal peptidase I [Bacillus selenitireducens MLS10] signal peptidase I [Bacillus selenitireducens MLS10]
orf2888	0.00536488	0.239154	glycosyl transferase, family 51 [Bacillus selenitireducens MLS10] glycosyl transferase, family 51 [Bacillus selenitireducens MLS10]
orf2889	6.96e-05	0.394345	Uncharacterized ABC-type transport system periplasmic component/surface lipoprotein-like protein [Bacillus selenitireducens MLS10] Uncharacterized ABC-type transport system periplasmic component/surface lipoprotein-like protein [Bacillus selenitireducens
orf2890	6.49e-05	132.992	unknown sth
orf2891	5.22e-06	5.94419	Ethanolamine utilization protein-like protein [Bacillus selenitireducens MLS10] Ethanolamine utilization protein-like protein [Bacillus selenitireducens MLS10]
orf2892	0.000237798	0.293643	hypothetical protein Bsph_2501 [Lysinibacillus sphaericus C3-41] conserved hypothetical protein [Lysinibacillus sphaericus C3-41]
orf2894	2.33e-05	0.366526	signal transduction histidine kinase, nitrogen specific, NtrB [Geobacillus sp. WCH70] signal transduction histidine kinase, nitrogen specific, NtrB [Geobacillus sp. WCH70]
orf2896	0.00231199	0.310912	sugar fermentation stimulation protein [Bacillus halodurans C-125] Sugar fermentation stimulation protein homolog sugar fermentation stimulation protein [Bacillus halodurans C-125]
orf2897	0.000310714	0.280199	hypothetical protein GYMC10DRAFT_0697 [Geobacillus sp. Y412MC10] hypothetical protein GYMC10DRAFT_0697 [Geobacillus sp. Y412MC10]
orf2899	0.000130764	2.11143	hypothetical protein BselDRAFT_0807 [Bacillus selenitireducens MLS10] hypothetical protein BselDRAFT_0807 [Bacillus selenitireducens MLS10]
orf2900	0.0022983	2.26258	unknown sth
orf2901	0.00210783	0.454321	hypothetical protein BABA_07386 [Bacillus bataviensis LMG 21833]
orf2903	1.77e-05	13.4731	hypothetical protein BB14905_06518 [Bacillus sp. B14905] hypothetical protein BB14905_06518 [Bacillus sp. B14905]
orf2904	0.00016613	70.5219	signal peptidase I S [Bacillus sp. SG-1] signal peptidase I S [Bacillus sp. SG-1]
orf2905	0.000402119	2.45561	Predicted Ser/Thr protein kinase [Anoxybacillus flavithermus WK1] Predicted Ser/Thr protein kinase [Anoxybacillus flavithermus WK1]
orf2909	0.00757423	0.423926	hypothetical protein BselDRAFT_0802 [Bacillus selenitireducens MLS10] hypothetical protein BselDRAFT_0802 [Bacillus selenitireducens MLS10]
orf2910	0.000895529	0.471827	hypothetical protein BselDRAFT_0802 [Bacillus selenitireducens MLS10] hypothetical protein BselDRAFT_0802 [Bacillus selenitireducens MLS10]
orf2912	0.000224916	2.16916	hypothetical protein Amet_1624 [Alkaliphilus metalliredigens QYMF] conserved hypothetical protein; putative phospholipase D endonuclease domain [Alkaliphilus metalliredigens QYMF]
orf2916	9.63e-06	5.81189	PTS system, glucose-like IIB subunint [Bacillus selenitireducens MLS10] PTS system, glucose-like IIB subunint [Bacillus selenitireducens MLS10]
orf2917	0.000131252	6.75262	Uncharacterized Fe-S protein [Anoxybacillus flavithermus WK1] Uncharacterized Fe-S protein [Anoxybacillus flavithermus WK1]
orf2918	0.000271378	64.1288	short-chain dehydrogenase/reductase SDR [Geobacillus sp. Y412MC10] short-chain dehydrogenase/reductase SDR [Geobacillus sp. Y412MC10]
orf2919	1.94e-05	16.7946	Uncharacterized protein with SCP/PR1 domains [Anoxybacillus flavithermus WK1] Uncharacterized protein with SCP/PR1 domains [Anoxybacillus flavithermus WK1]
orf2920	2.74e-06	7.07998	chemotaxis sensory transducer [Bacillus selenitireducens MLS10] chemotaxis sensory transducer [Bacillus selenitireducens MLS10]
orf2922	0.0032856	0.279869	pyruvate phosphate dikinase, PEP/pyruvate-binding [Bacillus selenitireducens MLS10] pyruvate phosphate dikinase, PEP/pyruvate-binding [Bacillus selenitireducens MLS10]
orf2923	0.000205022	0.108448	hypothetical protein BH2059 [Bacillus halodurans C-125] BH2059 [Bacillus halodurans C-125]
orf2924	7.68e-05	0.270627	ABC1 family protein [Bacillus cereus ATCC 10987] ABC1 family protein [Bacillus cereus ATCC 10987]
orf2925	0.0206566	14.5694	unknown sth
orf2930	0.0166611	2.30013	probable metallo-beta-lactamase family protein [Bacillus sp. SG-1] probable metallo-beta-lactamase family protein [Bacillus sp. SG-1]
orf2936	0.000726337	2.24567	Methyltransferase type 11 [Geobacillus sp. WCH70] Methyltransferase type 11 [Geobacillus sp. WCH70]
orf2941	7.24e-07	2.65101	hypothetical protein BH4011 [Bacillus halodurans C-125] BH4011 [Bacillus halodurans C-125]
orf2942	0.000724594	2.53879	hypothetical protein BH4010 [Bacillus halodurans C-125] BH4010 [Bacillus halodurans C-125]
orf2949	4.83e-05	0.251081	N-acetylmuramoyl-L-alanine amidase (sporulation mother cell wall hydrolase) [Bacillus halodurans C-125] N-acetylmuramoyl-L-alanine amidase (sporulation mother cell wall hydrolase) [Bacillus halodurans C-125]
orf2950	0.000213259	0.241078	hypothetical protein BH0965 [Bacillus halodurans C-125] RecName: Full=Uncharacterized protein BH0965 BH0965 [Bacillus halodurans C-125]
orf2951	0.00101888	0.206597	unknown sth
orf2952	0.000551714	0.198789	prophage LambdaBa01, minor structural protein [Bacillus anthracis str. Ames] prophage LambdaBa01, minor structural protein [Bacillus anthracis str. 'Ames Ancestor'] prophage LambdaBa01, minor structural protein [Bacillus anthracis str. Sterne] COG4926: Ph
orf2953	0.00561328	0.242825	tail component protein [Bacillus cereus G9842] tail component protein [Bacillus cereus G9842]
orf2954	0.00284106	0.219024	TMP repeat protein [Bacillus cereus AH187] TMP repeat protein [Bacillus cereus AH187]
orf2955	0.000133234	0.211077	hypothetical protein BH0958 [Bacillus halodurans C-125] BH0958 [Bacillus halodurans C-125]
orf2956	0.000696412	0.223667	hypothetical protein BH0957 [Bacillus halodurans C-125] BH0957 [Bacillus halodurans C-125]
orf2957	0.00254692	0.482485	hypothetical protein BH0956 [Bacillus halodurans C-125] BH0956 [Bacillus halodurans C-125]
orf2958	0.0014593	0.344494	hypothetical protein BH0955 [Bacillus halodurans C-125] BH0955 [Bacillus halodurans C-125]
orf2962	0.000508469	4.29636	levanase [Bacillus clausii KSM-K16] levanase [Bacillus clausii KSM-K16]
orf2963	0.000183374	2.92704	exo-inulinase [Geobacillus stearothermophilus]
orf2967	3.95e-06	0.372652	protein of unknown function DUF624 [Geobacillus sp. Y412MC61] protein of unknown function DUF624 [Geobacillus sp. Y412MC61]
orf2972	0.00941877	0.324933	transposase of IS651 [Bacillus halodurans]
orf2973	6.93e-05	0.162071	hypothetical protein BB14905_00880 [Bacillus sp. B14905] hypothetical protein BB14905_00880 [Bacillus sp. B14905]
orf2974	0.0227246	0.493792	hypothetical protein GK0523 [Geobacillus kaustophilus HTA426] hypothetical conserved protein [Geobacillus kaustophilus HTA426]
orf2976	0.000894843	0.0661038	hypothetical protein OB1320 [Oceanobacillus iheyensis HTE831] hypothetical conserved protein [Oceanobacillus iheyensis HTE831]
orf2977	0.000167361	0.136722	hypothetical protein OB3289 [Oceanobacillus iheyensis HTE831] hypothetical conserved protein [Oceanobacillus iheyensis HTE831]
orf2978	0.00413093	0.217513	unknown sth
orf2980	4.28e-05	0.375016	hypothetical protein BselDRAFT_2576 [Bacillus selenitireducens MLS10] hypothetical protein BselDRAFT_2576 [Bacillus selenitireducens MLS10]
orf2981	1.99e-05	3.75729	conserved hypothetical protein protein [Bacillus cereus G9241] conserved hypothetical protein protein [Bacillus cereus G9241]
orf2982	0.000882749	2.50201	alpha,alpha-phosphotrehalase [Bacillus selenitireducens MLS10] alpha,alpha-phosphotrehalase [Bacillus selenitireducens MLS10]
orf2984	0.00526571	2.27675	Phosphoglycerate dehydrogenase and related dehydrogenase-like protein [Bacillus selenitireducens MLS10] Phosphoglycerate dehydrogenase and related dehydrogenase-like protein [Bacillus selenitireducens MLS10]
orf2987	4.56e-05	0.203819	Glutamate-1-semialdehyde aminotransferase-like protein [Bacillus selenitireducens MLS10] Glutamate-1-semialdehyde aminotransferase-like protein [Bacillus selenitireducens MLS10]
orf2988	0.000116198	2.88905	Glutamate synthase (ferredoxin) [Bacillus selenitireducens MLS10] Glutamate synthase (ferredoxin) [Bacillus selenitireducens MLS10]
orf2989	0.000808305	0.226162	sigma-54 dependent transcriptional regulator [Listeria welshimeri serovar 6b str. SLCC5334] unnamed protein product [Listeria welshimeri serovar 6b str. SLCC5334]
orf2991	0.0181989	0.437612	major facilitator family transporter [Listeria welshimeri serovar 6b str. SLCC5334] unnamed protein product [Listeria welshimeri serovar 6b str. SLCC5334]
orf2992	0.000246689	0.0883534	propionate CoA-transferase [Listeria monocytogenes str. 4b H7858] propionate CoA-transferase [Listeria monocytogenes str. 4b H7858]
orf2995	0.000451009	0.191187	Recombinase [Bacillus selenitireducens MLS10] Recombinase [Bacillus selenitireducens MLS10]
orf2998	2.69e-05	0.474197	hypothetical protein BselDRAFT_2562 [Bacillus selenitireducens MLS10] hypothetical protein BselDRAFT_2562 [Bacillus selenitireducens MLS10]
orf3003	0.00227467	2.43751	Chromate transport protein ChrA-like protein [Bacillus selenitireducens MLS10] Chromate transport protein ChrA-like protein [Bacillus selenitireducens MLS10]
orf3004	0.000335782	3.25262	transposase, IS605 OrfB family [Bacillus selenitireducens MLS10] transposase, IS605 OrfB family [Bacillus selenitireducens MLS10]
orf3006	1.11e-05	8.9244	Dehydrogenase with different specificities-like protein [Bacillus selenitireducens MLS10] Dehydrogenase with different specificities-like protein [Bacillus selenitireducens MLS10]
orf3008	2.61e-06	15.3422	beta-lactamase domain protein [Bacillus selenitireducens MLS10] beta-lactamase domain protein [Bacillus selenitireducens MLS10]
orf3009	0.000295719	2.83551	unknown sth
orf3011	0.00244065	3.10652	hypothetical protein BselDRAFT_2599 [Bacillus selenitireducens MLS10] hypothetical protein BselDRAFT_2599 [Bacillus selenitireducens MLS10]
orf3013	0.00119614	0.481979	L-lactate permease [Bacillus halodurans C-125] L-lactate permease [Bacillus halodurans C-125]
orf3015	0.00390508	10.9276	1-acyl-sn-glycerol-3-phosphate acyltransferase [Bacillus selenitireducens MLS10] 1-acyl-sn-glycerol-3-phosphate acyltransferase [Bacillus selenitireducens MLS10]
orf3016	0.00239958	13.7213	unknown sth
orf3017	0.0028992	16.2166	unknown sth
orf3018	7.49e-06	0.409265	4Fe-4S ferredoxin, iron-sulfur binding domain protein [Bacillus selenitireducens MLS10] 4Fe-4S ferredoxin, iron-sulfur binding domain protein [Bacillus selenitireducens MLS10]
orf3019	0.0003362	4.49966	acylphosphatase [Bacillus selenitireducens MLS10] acylphosphatase [Bacillus selenitireducens MLS10]
orf3020	2.16e-05	14.5155	Glycosidase-like protein [Bacillus selenitireducens MLS10] Glycosidase-like protein [Bacillus selenitireducens MLS10]
orf3022	0.00204039	0.408811	hypothetical protein BH0678 [Bacillus halodurans C-125] BH0678 [Bacillus halodurans C-125]
orf3025	0.00493388	0.272208	maltose/maltodextrin transport system permease [Geobacillus thermodenitrificans NG80-2] binding-protein-dependent transport systems inner membrane component [Geobacillus sp. G11MC16] Maltose/maltodextrin transport system permease [Geobacillus thermodenitr
orf3027	0.0231849	0.447717	maltose ABC transporter substrate-binding protein [Bacillus clausii KSM-K16] maltose ABC transporter substrate-binding protein [Bacillus clausii KSM-K16]
orf3034	1.33e-05	60.902	Flagellar capping protein-like protein [Bacillus selenitireducens MLS10] Flagellar capping protein-like protein [Bacillus selenitireducens MLS10]
orf3035	0.000595398	3.21122	twitching motility protein [Bacillus selenitireducens MLS10] twitching motility protein [Bacillus selenitireducens MLS10]
orf3036	7e-05	2.73823	transposase B of IS643 [Bacillus halodurans]
orf3038	0.00163467	0.191413	unknown sth
orf3042	0.001067	0.298014	hypothetical protein OB1320 [Oceanobacillus iheyensis HTE831] hypothetical conserved protein [Oceanobacillus iheyensis HTE831]
orf3057	0.0176131	0.384787	fructose-1-phosphate kinase [Bacillus clausii KSM-K16] fructose-1-phosphate kinase [Bacillus clausii KSM-K16]
orf3058	6.96e-05	0.417926	transcriptional regulator [Bacillus clausii KSM-K16] transcriptional regulator [Bacillus clausii KSM-K16]
orf3059	0.000108189	4.59179	ATP-binding transport protein [Bacillus subtilis subsp. subtilis str. 168] ATP-binding transport protein [Bacillus subtilis subsp. subtilis str. 168] ATP-binding transport protein [Bacillus subtilis subsp. subtilis str. NCIB 3610] ATP-binding transport pr
orf3061	1.53e-07	0.278674	transcriptional regulator, TetR family [Sulfurihydrogenibium sp. YO3AOP1] transcriptional regulator, TetR family [Sulfurihydrogenibium sp. YO3AOP1]
orf3064	8.19e-05	20.341	unknown sth
orf3071	0.000398269	0.431331	GntR family transcriptional regulator [Alkaliphilus metalliredigens QYMF] putative transcriptional regulator, GntR family [Alkaliphilus metalliredigens QYMF]
orf3072	0.00907298	14.8195	unknown sth
orf3073	0.000674586	16.2356	nucleoside-diphosphate-sugar epimerase [Bacillus sp. SG-1] nucleoside-diphosphate-sugar epimerase [Bacillus sp. SG-1]
orf3074	0.00386937	14.9326	D-threo-aldose 1-dehydrogenase [Bacillus clausii KSM-K16] D-threo-aldose 1-dehydrogenase [Bacillus clausii KSM-K16]
orf3076	6.75e-05	14.3659	DNA mismatch repair protein [Bacillus halodurans C-125] DNA mismatch repair protein [Bacillus halodurans C-125]
orf3078	0.00330969	0.390927	unknown sth
orf3089	0.000304228	0.310616	lysine efflux permease [Bacillus clausii KSM-K16] lysine efflux permease [Bacillus clausii KSM-K16]
orf3090	0.00119053	0.355694	hypothetical protein ABC3939 [Bacillus clausii KSM-K16] conserved hypothetical protein [Bacillus clausii KSM-K16]
[truncated: 510 more rows]

## Sheet: 60 min VS 0 min(>2-fold)
ID	pvalues	foldchange	NR_annotion
[truncated: 2,142 more rows]

[truncated: 5 more sheets: 120 min VS 0 min(>2-fold), 10 min VS 0 min(full), 30 min VS 0 min(full), 60 min VS 0 min(full), 120 min VS 0 min(full)]
