# Supplementary material for: Global Microarray Analysis of Alkaliphilic Halotolerant Bacterium Bacillus sp. N16-5 Salt Stress Adaptation
Source: PLoS One. 2015 Jun 1;10(6):e0128649. doi: 10.1371/journal.pone.0128649 (PMC4452262; doi:10.1371/journal.pone.0128649)
Supplement: S3 Dataset — (TXT) (TXT) [file pone.0128649.s003.txt]

>orf0208 cation efflux system membrane protein	VFIYSYIKGVISMSGHHHHHHHSSKNKKSLIWAMIIIGSWMFIELIGGILTGSLALLADAGHMLSDFINLLISFVAIVFAARAATNKKTFGNHRIEILAALMNALMLIGVSVYIIFEAIERLAAPTVVSSGPMMVIAIIGLVANIGALMVLSGKNTKENLNMRGAYLHVLGDTLGSVSAILASSLIMAFQWYWADPLLSLLIAMLIALSGVRLLKETVHVLMEGTPSGIQIEELKKGLMAITGVIDVHQLHVWSLSSDVHSFSCHLVIDNTFSDNHQRILNEVDRWISNHANIQNRAIQIETAGDFNCVTQPY
>orf0659 multicomponent Na+:H+ antiporter subunit G	LIEIIISIFLLLGGLLSVLGSIGILRLPDVYGRLHAATKSATLGVISVIIGVFLYFLAIHGMFVGKLLLTIIFVFMTAPVAAFMIARSAYNVNVKMSEKSTQDDLADAINKQKSETDH
>orf0660 multicomponent Na+:H+ antiporter subunit F	MLTTVAIIVLILMSLSIFACTIRALIGPSMSDRLTALDTIGINLIGFTAILLLIQDTIAYAEVVLVLAILAFIXSVAIAKFIEGGVVLDRDHH
>orf0661 multicomponent Na+:H+ antiporter subunit E	MAFQILLNIGLALIWMLLRTEYTVVEFMLGYIVGLLLLFVLRRFLHFDFYFRRVVAVFKLLVLFLYKLILSNIDMTKIVLSPNPDIQPGIIAVPTKLKTDWEVTLLANLISLTPGTLTMNFSEDGRTLFVHSIHVPDKEKAIAEIHDSFEKAIMEVTH
>orf0662 multicomponent Na+:H+ antiporter subunit D	MNNLVILPILIPLLVGIILIFFKNSKHIQRVASVIATSAMLIVASYMTYIVYTDGIQTIELGAWPAPFGIVLVADLLSSSLVTLSALLSIVCLLFAFQTFSAEREKNYFHPFFLFLMVGVNGSFLTGDLFNLFVFFEVMLIASFILISMGSKRYQLRESLKYVIINTVSSMFFITAVAYLYGVTGTLNMADLSQKVAELEQTGVVSVIAVIFLFVFGTKSAIFPLYYWLPHSYFAPPAAIAALFGGLLTKVGVYTLMRTYTLIFPHDQLVFQILLIIGGLTMFIGVLGAVSQFDFKRILAVHIVSQVGYMIMGIGIFTPLAIAGTFYFLVHNIIVKSALFLYAGIAEKITGTSHLKQMSGLLKTHPYVGWLFFIAAFSLAGIPPLSGFFGKFALVVAGL…
>orf0663 multicomponent Na+:H+ antiporter subunit C	MEILMILTIGVLFTVATYLILSKSLLRVIIGVVVISHGAHLLLLTLSGLQQGAPPLLGEEASTYSDPLPQALILTAIVIGFGITAFMLVLAYRTYKEHKTDNFDELRGTEDE
>orf0664 multicomponent Na+:H+ antiporter subunit B	MKNTPVQLHVITRIVAFIILAFSIFLFFAGHNNPGGGFIGGLMTASALVLLFLSFDIKTIKKVLPFNYAKIIASGLLLAVLTGMVGMFLGRPFLEQFFDYYQIPILGETELTTALPFDLGIYLVVVGFTLLVILTIAEDDS
>orf0665 multicomponent Na+:H+ antiporter subunit A	MNKIKEVYHLSTLHFVTLAPFIMAIFVPIIYKKFRHLHTGWFILPLPLILFIYLFQYLPLDGSPMETVSYSVSWVPSLGINFTVYLDGLSLLFALLITGIGTLVVLYSIYYIANKKEEPLNNFYVYLMMFMGAMLGVVLSDNLIVLYVFWEITSLASSLLIAYWFHKEKSRYGAQKSMLITVTGGFSMLAGFTLMYLMTDTFSIRGIIAMADVIVTSPLFIPAMLLILLGAFTKSAQFPFHIWLPDAMEAPTPVSAYLHSATMVKAGIYLVARMTPVFGGQAEWFWIISTFGLFTLLWGSVSAVRQKDLKGILAFSTISQLGLIMSLLGLGSAGYHYEIIDGTSLPIVAVLAAVFHLINHATFKGSLFMVVGIIDHETGTRDIRKLGGLMTIMPITFTV…
>orf2190 potassium/proton antiporter	LFLETFSTEAFIFLGAFILISGVLVAKFSNRLGVPALVLFILVGMVIGSDGLGIVYFDSPQVAQTIGIFALIIILFEGGLQTKWETVRSVAVPSASLATLGVLFTSAIIGSAAYLIFDVTFLEALLFGAIVGSTDAAAVFATLKERNIKARMGATLEAESGANDPMAVFLTLSFIELIRYPDMSIWTLIPSFFWQMGIGLGVGLLLGKVASWSINRIKLESSGLYPLFAVAFALLTFSLASYIEASGFLAVYVAALVVGNSELTYRYAIFQVNEGFAWMAQILMFIILGLFVFPGQLFTATVMLNGFLLSFILMIIARPAAVFLSTLGMSYTLKEKLFLSWAGLRGAVPIVLATFPIVAGLENAQLFFNVVFFIVLTSTLIQGSSITYLAEKLKLTGPV…
>orf2722 trk system potassium uptake protein TrkA	MCKCYTLTLLHAKRDYMKKQFAIIGLGRFGSSICRELYHMGHEVLAIDKDEKKIEHIADFATHTLLADGTDEAALTKIGIRNFNHVIVAIAEDIQASILCTLHLKDMGIPKVWVKAQNHYHHKVLEKIGADKIFHPEHDMGNRIAQFLTSEKVIDYIDLSADYSIVEILGTPKISGKTLIELNVRARFGCTILAIKQNGKVNITPEPDIPLNAGDVFIIIGSKQDLRRFQEEAL
>orf3500 Na+/H+ antiporter	MDRRATATALTFGLKAPYILIPAGYGLIFHEIIMSNMNESGMAVDMSMVPRAMFLPVLGMLVGLIVAIFISYRKPRDYVNQELTTSEEMANTSFSRSGILVGIVAIITLLVSQVLTKSMVFGALTGLIILYVYFGYLHVTKQLRLSQSEKLLTDGMKMLAFIGFVMISAGGFAEVIRETGHVEQLVASISGWIGHNHGLAALIMLLVGLLITMGIGSSFATIPIIAAIYVPLAAAIGLSPMATIALIGTAGALGDAGSPASDSTLGPTAGLNADGQHHHIWDTCVPTFLHFNIPLIIFGWLAALIL
>orf3958 Na+/H+ antiporter	MLLFIGYIIFTIDKKKENFPVPAILTLVGIGLFYVPYFSQVEVTPNIIYHVLLPGLVFTSAYQFPIDAFKQHGGLISFLATIGIVFTVIMLGVSIFALAGLFTSLSFIGALLIATMLTPTDPVSVTAILQQSSREPLIANVLEGESLINDGTSIVLFTVILSIFLENSALSFTQVMWEFAYVSLGGSAIGFLISWLFSQAIHLTYERDYQVMLSIVVAYGTFNVAEYMGLSGILATVSAGMMLSFEFGRLIKEKQFREALDNFWRVFEVSVLSILFLLIGLVAADYLSFNYWVLGILIFIVSIAIRSLLIISFTQFFSRWRHKIGWKSATILSWSGIKGAVSVFMILSVKEAGSGSETDLIISLTFAALLLSLVIQSVGVYPLSKKLLK
>orf1157 ectA;diaminobutyric acid acetyltransferase	VLSGTTTQYNLKQRWNVTMSKSTTAVIETFSLEQPTKEDGQAMWALAKNTTLDLNSAYKYIMMAEYFSETCVVAKERDEVVGFITGFIQPEHQDVIFIWQVGVDSSQRGKGVASKMLNDLLERKVCKNVRYVEATITEENKASQSLFKRLARDHDTAYEVKECFPEEIFPEEGQKAEYTYRIGPFSK
>orf1158 ectB;diaminobutyrate--2-oxoglutarate aminotransferase	MTKNHLEIIEEHESCVRSYVRSFPTVFTQARGYKMWNEDGKEYIDFFSGAGALNYGHNEPNMKKKLVEYILDDGITHSLDKATEAKSEFLHKFHEVILQPRNLDYKVMFPGPTGTNTVESALKLARKVTGRTEVISFTNGFHGMTIGALSVTGNSMKRKGAGIPLNHSVTMPYDQFVNESDEMDTLAYLERFLDDNGSGVSIPAAIILETVQGEGGLNAARFEWLNKLDTICKKWGILLIIDDVQAGVGRTGTFFSFEPADIKPDIVCLSKSIXXXXXXXXXXXVEAW
>orf1159 ectB;diaminobutyrate--2-oxoglutarate aminotransferase	MVEKYPEMKGFVKGRGFMQGISSDIDGFSEKVCENAFNHGLIMETAGGHDQVFKLFPAINIDEEGLEKGFELIERSIKDTIKQMKLEKETVTN
>orf1160 ectC; L-ectoine synthase	MKVIKLEDIIGTDQEVKGGNWTSRRLILKKDNMGYSVHDTTIKAGTETHIWYKNHLEAVYCIEGDGEVETLSDNKIHPISANTLYALDEHDEHLLRANTDMRMVCVFNPPITGQEVHNEEGVYELVEED
>orf1473 choline dehydrogenase	MTKTYDFVIIGGGSAGSVLGDRLSADGTRSVLVLEAGRSDFSWDLLIQMPAALPFPAGKSLYDWKYQSDPEPHMNGRRVKHARGKVLGGSSSINGMIYQRGNPLDYERWGADPGMEKWDFAHCLPYFKRLENALAADPEDEYRGHDGPLKLERGPAKNPLFQAFFEAAVEAGYSRTPDVNGFRQEGFGPFDKHVYKGRRLSASRAYLHPAMKRQNLTVKTRAFVASIDFDGNRATGVTYQRNGKTHHVNAGEVILAGGAINTPQLLQLSGVGDAEHLRSLGINPVVDLPGVGENLQDHLEAYIQYSCPKPVSEQPNLNKLRMPWIGLQWLLGRKGPAATNHFEGGGFVRSNEDVDYPNLMFHFLPVAVRYDGQKADTAHGFQVHVGPMYSDARGSLKIR…
>orf1474 betaine aldehyde dehydrogenase	VSLKQQYINGEWVTAISGETRDIINPFNQEVIATVPEGNDQDAKAAITAAREAFDNGEWSSTPATERGAIVRKIAELIERDKEELARLESLDTGKTVEESRGDMDDIAGVFRYYAELADKDGGELIDSPVPNGISRVVREPVGVCGQITPWNYPLLQASWKLAPALATGNTLIMKPSEITPLTTIKVFELIEEAGVPAGVANLVLGAGHTVGAELASNGDVDLISFTGGIVTGKKIMQAASVNVKKLALELGGKNPNIIFADADFDTAVDQALNGVFFHAGQICSAGTRLIIEESIHDKFVSALVERVKKFKLGSGFDEETQMGPLISADHLAKVEKYVETGVKEGATLAVGGRRPENPDLQKGFFYLPTIFTDCTTDMKIVQEEAFGPVITVEKFRTE…
>orf2016 glycine betaine transporter	MLSTAFFIAFVLFLAISPFGKLKLGKQHEKPEYKFFTWLGMLFSAGIGVGFVFWGVAEPVLYYFDPHPDYVNASDGARAAAGLRYGVFHWALHPWAIFSLVALTLAYVQFRKDQPALISSAFHPILGDKAYGTFGKGIDTLAVLATSTGVATTFGLSALQISGGLSYLIEGIHNTATTQFTIIAIVTVLFIFSAATGVNKGIKILSTINLSIAALLLLFVIIVGPTLFIAQNFVTTLGGYIANVTQMSLDLDPFGDGEWLGNNTIFFWAWHISWAPFMGIFIARISRGRTIREFVAGVLIVPSVLAAIWFTSFGGSALDMILAGNEQIGTLVMDEVEVALFATLGHLPLSFITSLLAVLLIIIFFITSADSASYVLGAMTSSGSLNPKLSIKIIWGFLI…
>orf2053 sodium/glutamate symporter	MALSPEVVGFSFIILGILLLIGKWLRVFTPFFQTFFIPSSMIAGLLGLLLGPEVMGLTGVHFFDNGGVFPEAMIEVWSTLPDLLINVIFASLFLGMTLPSVKKMWKISGPQITFAHVISWGQYVVGITLALVLLTPLFGMNPAAGALLEISFVGGHGTAAGLAETFEGVGFEEGRDLAVGLATIGVLSGVFIGMILINWGARRGKTEVLNKPSDISDERKRGLITKENQDDEPAGKKTTHSEFIETLTVHLGYIGVAIALGYVLLEGLILIEEALWIDNIEIVTHLPLFPLAMIGAVIVQLFLDKCVSHNVVDRGVVNRIQGLALDLLIAAAIATLSLSVIGEYIWPFLLMAVFAIGWNLFAFLVIAPRIMPDYWFERAIGDLGQAMGMSAAGLLLIKL…
>orf3320 glycine betaine transporter	VKKLTPVFTISLTIALAFIIWGAFAPNNLESITGSIQSFITDQFGWFYLLAATGFLGFAIFLIFSPYGRIKLGKDEDKPDYNYLTWFSFLFTAGMGIGLVFWGVAEPIYHLYDPSPAANVEGGTIGAAGAALRYSFFHWGFHPWAIYSIVGLTLAYFKFRKGAPGVLSATFQPLIGDKINGGIGTTINVIVVFATIFGVATSLGFGTAQIGGGLSNILGLENTFFLQLMIIVVVTFLYMLSSQTGLNKGIRILSKANIYLAMALMLFLLFSGPTNFIMNSFTQTLGNYVQNLVSMSFQLDTFNIESTWVEGWTIFYWAWWIAWAPFVGTFIARVSKGRTIREFVLGVIAVPTIFGALWFSIFGGTAINLETLQGISVMEVMSESGEESALFFVLQQFNF…
>orf3751 betaine aldehyde dehydrogenase	MRQQTKHFINGEWLESTGSETIDVINPATEEVIGTISSGTEEDLNKAVKAARQAFPSFSKSTKEERIHWLENIVEGYESRKDELVNIMTDELGAPLTVSEDVHYHMGLGHFKQAAESLSTYSFEEERGGHTLMKESVGVSGLITPWNFPTNQVSTKIASAIAAGSPVVLKPASKTPFAAMILAEIIAEAGVPKGAFNLVNGSGSVIGNGISKHPDIDFVSFTGSGSVGEKIMQNAAPTIKKVALELGGKSPIVVLGDADVEDAAKTALSNIMTNTGQVCSAGTRVIIPHAMKKEFEDKIVELLPTFPVGDPRKEGIATGPLVSKDQWDTVQSYIEKGEKEATMLVGGTGKPEGLETGYYARPTIFTDVSNDAVIAQEEIFGPVTTIIAYEDLEEAIDIA…
>orf4022 glycine betaine transporter	VFKHPYSRLQLNEVIKMAYTSTKGNSSLVFIISGVIIFILVVWGLVSPVSMETVMESLMSSIIQNFGWLYVLATAFFVGFCLFLGFGPYRHMKLGNKEDEPEYHYFTWVGMLFAAGMGVGLVFWGVAEPMSHYIAPPPGIEAETQYAAAQGLLYGVFHWGFHPWSIYAIVALGLAFAKYRKKLPGLISSAFYPLIGDHVFKKQGNSLILLRSLLPPLVLPLHLGSVQCK
>orf4023 glycine betaine transporter	MQVSNGFSQVFGWEDTLTIQLIIIAVITVISVVTGLNKGMRYLSVGNLSLAGLLLVIALILGPTVFILDHFTKTIGQYAGALTELTFDTNPYSSRE
>orf4024 glycine betaine transporter	MEDWTLFYWAWVISWSPFVGTFIARVSRGRTLQEFILGVLFVPTGVTILWFVTFGGTGLYYDMVEGVDLAHSIDRTPESGFFLVLNQFPLGSVLSLAGLLLIIIFFITSANSATYVLGVFSSNGNLNPQNYVMVIWGLLISSISAVLLTSGGLDGLQATATVTALPFIIIMLVMTSAIYMSLHIEGRAKQKITKKENW
>orf3100 dihydrolipoyl dehydrogenase	MNHSDTLVIGAGPGGYVAAIRAAQMGQKVTIIEREYLGGVCSNVGCIPSKVLISVGHRLEQTTHSDNMGVLTQEAKLDWTNVQQFKRRVVSKLVNGVEHLLIGNKINIVKGEAYVVDANTVRVIDGANVQTYTFNNAILATGSRPVELSSFTFSERVINSTDALSLPKIPEKLVVIGGGYIGTELGSAYANLGSHVTIIEGGNDILAGFDKHMTQLVRKSLKKKGVEVVVGASAKGVEEKEKGVIVTYEAEGEEKTVEANYALVTVGRRPNTDNLGLEAAGIELTENGLLKVDKQCRTSVPNFYAIGDIVSGPQLAHKASYEGKVAAEAIAGEKSIVDYLAIPAVCFTDPELATVGYNEEQAKTEGIDVKVVKYPIAGNGRALVLNATEGFVKLIARKD…
>orf1978 holo-[acyl-carrier protein] synthase	MIIGIGLDVVEMNRIEATYSRKETFAERILTGKEYKLFSSLSHTRKVEFLAGRFAAKEAYAKAIGTGIGSCLSFKDMEILPNQLGKPILTDLKRTEENVNIHLSITHTKEFAAAQVVIESYE
>orf3526 fatty-acid desaturase	MAPFEKTERKISIKQMINTLGPLVILWYLAYLSLEVSYWVTIPLLITAAGFLVRTFIIFHDCCHQSFFKSRKANDILGTITGILTLVPYQQWKNSHNIHHATSSNLDKRGTGDMWLLTIEEYAAASIWRKIAYRLYRNPVVMLGLGPLAVFCIDYRFNTKGAKRKERLNTYVTNVSIVALYGALIWAIGWQSFLLIQGPILLVSGMLGIWLFYVQHQFEDTYFEHDDEWSYVQAAVEGSSYYKLPKVLQWITGNIGFHHVHHLSPRVPNYYLEKAHEATPPLQKATTITIATSFKSLRYRLWDETTNSFVTFKEAKKLLMKKTDLV
>orf0900 D-alanyl-D-alanine carboxypeptidase	VTGCLSVLFFLTHIGFTSAEETTLEFAEEATSAILMERDTGTVLFDKNSHERLPPASMTKIMTMLLIMEAIDEGRLNWEDKVRTSERAASMGGSQIFLEPGEEMTVKEMMKGIAIVSGNDASVAMAEHLAGSEKEFVRLMNDRAKELGLTNTLFANSNGLPADNHYSSAYDLAIMGKALLQHEKITEFTSIYEDYLREDTSDPFWLVNTNKLIKFYPGVDGLKTGYTEEAKYCLTASANKDGMRMISVVMGAPATKDRNRYITEMFDYAYSQFELHNRYQPEDILAEAKIDKGASRSVQLVPATPVSLLIKKGQSLDGLTEKVTVSDHVRAPVKKGDQLGIITLHQDGKEVLSQPLVAKEDIKEASIWQLMKRAKDALSGRAS
>orf2185 cell wall lytic activity endopeptidase	MMMATLVFIVLVSQSISPLIINDHDAYANNILNVENQQIAESQAYTTLNERLTELSSSESKTSKQATPTVNADSLINDAKGLIGSPYVWGGTTPEGFDSSGFIHYVFKQNGITLSRTHREYWEEGESVSVPEPGDVVFFETYQPGPSHAGIYIGNNEFIHNSSSKGVIITSMDNPYWKPRYIGAKRYFKP
>orf0689 molecular chaperone GrpE	MENDAKRNHEDILSEENTDSSEQPSSHEKDMAFTESDNIDEDIQSDEEEKRENDESDDMQELERKLADATNRMLRIQADYDNFRRRTKQEKESAAKYRSQSLAEKLLPALDNFERGMMITPQEEETKSLLQGMEMVYRQLKDALAEEGIEPIETVGKPFDPHYHQAVMQVETDEFESNVVVEEMQKGYQLKDKVIRPAMVKVNA
>orf0690 molecular chaperone DnaK	MSKVIGIDLGTTNSCVAVMEGGEPTVIANAEGARTTPSVVSFKDGERQVGEVAKRQMITNPNTITSIKRHMGTDYKVEAEGKNYTPQEISAIILQKLKADAEAYLGETVTKAVITVPAYFNDSQRQATKDAGKIAGLEVERIVNEPTAAALAYGLDKEEDQTILVYDLGGGTFDVSILELGDGFFEVKATSGDNKLGGDDFDQVIIDYLVEEFKKDNGIDLSQDKMALQRLKDAAEKAKKDLSGVAQTQISLPFITADQSGPKHLELSLSRAKFEDLSSHLVEKTMEPTRRALKDAGLSAGEVDKVVLVGGSTRIPAVQEAIKKVAGKDPHKGVNPDEVVALGAAVQAGVLTGDVKDVVLLDVTPLSLGIETMGAVMTKLIERNTTIPTSKSQVFSTAA…
>orf0691 molecular chaperone DnaJ	MSKRDYYEVLGVDKGASEAEIKKAYRKLARQYHPDVNKEADAEDKFKEVKDAYDTLSDSQKRAHYDQFGHTDPNQGFGGGAGGDFGGFSDIFDMFFGGGGGRRDPNAPRQGADMQYTMTLDFKEAVFGKETDIEIPREEECDTCLGSGAKPGTKPETCQHCGGSGQLNVEQNTPFGRVVNRRVCHHCEGTGKFVKNKCRTCGGQGKVKKRKKIHVKIPAGVDSGQQIRVSGQGEPGANGGPPGDLFVVFNVKSHEFFKRDGDDIFCEMPMTFVQAALGDEIEVPTLNGKVKLKVPAGTQTGTHFRLRGKGVPNVHGRGQGDQHIQMKVITPKKLTERQKELLREFSEISGNEMPDEQSENFFDKVKRAFKNFG
>orf0700 chaperone protein DnaJ	MITQEIGIWIGLALIVVVFAVLFTFVPVALWISAWAAGVKVGIFQLVGMRLRRVIPHRVVNPLIKAVKAGLDISTNKLEGHYLAGGNVDRVVNALIAAQRANIDLSFERCAAIDLAGRDVLEAVQMSVNPKVIETPFIAGVAMDGIEVKAKARITVRANIDRLVGGAGEDTVIARVGEGIVSTIGSAKNHKEVLENPDMISQTVLKKGLDAGTAFEILSIDIADIDIGKNIGAGLQTDQAEADKKIAQAKAEERRAMAVAQEQEMKARVEEMRAKVVEAEAEVPMAMSEALRSGNLGVMDYMNFNNVKADTDMRDSIGKATSDGEDEEGTTPPGARR
>orf3643 molecular chaperone Hsp33	MKDYLVKALAFEDTVRIYAIQSTEMVKEAARRQKTWRTVTAALGRALTAGTMMGAMLKGDEKLTIKIEGNGPACPIIVDAKANGTARGYVTQPHLDPDRKPNGKLDVSAVIGTEGSLSVVKDLGMKEHFTGSVPLVSGELGEDFTYYFATSEQTPSSVALGVIIGQGEEVEAAGGFIIQMMPGVKSETVDLLEQKLSQMPPISSLIQQGKTPEQIIGLLTEENNHRIMEKMTTLFECHCSKERIANAIVGLGEQDITDMIEEDGGAETTCHFCNEIYTFSREELQKLLEEKRSEDS
>orf3645 ATP-dependent Zn metallopeptidase	MNRIFRNTIFYVLIFLIIVGVVSVFQGDPDETTEMTFNEFRQELENDNIESLSIQPRLDVYAARGQLRGAEDDEYFTVNVPDLQAFLEEVIASTGEQGLDELVFEQAEEPSGWVNFFTAIIPFVIIFILFFFLLSQAQGGGSRVMNFGKSKAKLVSEDKKKARFKDVAGADEEKQELVEVVDFLKEPRKFADIGARIPKGVLLVGPPGTGKTLIARAVAGEAGVPFFSISGSDFVEMFVGVGASRVRDLFENAKKNAPCIIFIDEIDAVGRRRGAGLGGGHDEREQTLNQLLVEMDGFGVNEGIILIAATNRADILDPALLRPGRFDRQIMVGRPDVKGREAVLEVHAKNKPLQDDVNLKTIAQRTPGFSGADLENLLNEAALVSARANKKKIDMEAVE…
>orf1965 negative regulator of sigma-B	MIEHHHLKEIDISIYKVAKKGNWCSGDSFYTIRTENYILCAMADGLGSGEEAMNAAEIAMEVIKNEHELDTGTIMDKCNQKMGGTRGVVLTILKFDFTSKMIDYTNVGNISCIFYDPSGKLFRPVPVRGYLSGKRMKYRTQRIPFSKDVVFIMYSDGLAFTPNDHKIFVRSEIPEQMMTNLLDNKASAKDDTTILIGKVN
>orf1966 sigB	VKEFENLVHSLARKFSKGQRHDEDLIQVGMIGLLAALRRFDPEFGRSFESFAVPTIVGEIKRFIRDKTWSVHVPRRIKELGPKIKNAVEELTTELQRSPKVEEIAEHLNVSEEEVLETMEMGKSYQALSVDRSIEADDEGSAVTLLDLVGQSEEGYEQTDQQLLLEKAFSVLTEREKQILQLTYFENLSQKETGDALGISQMHVSRLQRRALQKLRESIRIEPTECL
>orf1967 anti-sigma B factor	MTVPAKPEYVGVVRLTVSGVANRLGYSYDDIEDIKIAVAEACTNVVNHAYKEEADTNNMHLNFGVYEDRLELVVSDQGGAIDVDLLVQERGPVKSEQSIEDLQEGGLGLFLIETLMDEVEIRGESGVMIIMTKFLQRDGVEQNGDRVSEEVPEQQ
>orf1968 positive regulator of sigma-B	MMNLEINITEGERTNTAYLSGEVDVYTATKLKEAITPLAEQADKDLIVDLSEVNYIDSTGLGIFIGTLKAAEKSDTLLRLTGLNDRVKRLFEITGLNEVIDIDSEKKEEA
>orf2108 general stress protein	MTPIYKEFHNDEEVVSSVQALKNKGISGDDIYIVAHDDDRTKRVADNADANTIGMSEQSFGEATKNLFRQKGDELRTKFNEVGFTDTMAEDLEESLDEGKIVVVVKDAPEDVFI
>orf2337 general stress protein	MEWLMSVSVAVIAVAFVLFVIYSISIFISIKKTVVNIYATVEDLKGEMEGVKKETEQLLHKTNRLADDIQHKSNSLNSVFDAAEDLGQTFKHVNQSVKKVSYAVSKQADEQSEQVAQAVKWGNVILEFWSKWQAKKAEKAEKAAKAESTVTSRGE
>orf0059 DNA repair protein RadA	MAKRKTKFVCQDCGYESTRWMGKCPGCQNWNTLVEEIESDSSAPKRGFSTGEKRTVKPEPITAIERTEEPRISTYINELNRVLGGGIVPGSLVLVGGDPGIGKSTLLLQVSSTLSERKQRVLYISGEESTKQTKLRADRLGIGNDQLFVLAETDVDNIEKVIEEMKPSLVIIDSIQTVYLESITSAPGSVSQVRECTSAFMRIAKTKGIAIFLVGHVTKQGSIAGPRILEHMVDSVLYFEGERHHTYRILRAVKNRFGSTNEIGIFEMKEEGLEEVLNPSEIFLEERSTGAAGSAVVASMEGTRPVLVEIQSLISPTSFGNPRRMATGIDHNRISLIMAVLEKRVGMMLQNHDAYVKVAGGVRLDEPSIDLAIAVSIASSFRDAPTAPADAIVGEVGLT…
>orf2144 manganese catalase	VDLPKPSKPDPEAAGVVQELLGGRFGEMSTLNNYLFQSFNFRAKKKLRPFYELIASISAEEIGHVELVANTINMNLDGSVGNGSTNPDETPLREALGFENKFNFILGGQNALPTDSTGKAWTGDNVFSSGNLVNDLLHNFYLECGARTHKMRVYQMTDNETARELCGYLLVRGGVHVVAYAKALEKVTGVNVMNMLPIPDLDNSKFDHAKKYEDEGSHLKLYRFSDEDYGLLNRIWTGPTPVGPPGELEVVDGVPEGGDIPDLEHIPEEFAPGFDEEQFRELSKRLQYEAGMS
>orf2040 starvation-inducible DNA-binding protein	MPNKNLTQEMNHQLANWNVLNTKLHNYHWYVTGPSFFTLHEKFEAFYNEAATNIDEIAERILTIGESPIATLKEYLNEATIKEATGDETPADMVAALVKDFETISDESAQLIEVAEDNHDNVTADMFIAIKSSIEQHIWMLNAYLGNKRSSRRRTTV
>orf0240 methyl-accepting chemotaxis protein	MKTIKAKILMLSIIVLSFLVLITALGYLNANNSRTSLDTILNTDYELVARADALKDNLSERVITARGYVLYGGQEYLDKFTDLTDEAIELEAQLAELIGDTLEYEEAYNNTVRWRELITDEVVPAFQADGYEAAIPIMEEFCDEYAFAALDSWTEITDKYTESLEVQGEAVMSAASWQIIIFTIIAVVAIIIGIGATFIISNKISKPIIAVSNRINQLAENDLTGDELVVKAKDETAQLANAANMLHENLKNIVVNLTETSGQLASTSQTIENDKQALIHVANASNKMNDHVTSSSHVQLESAEETSEAMEQVATGIQSSAQLSASVTEKAVEVLTNAEKGNETLSKMVNQMSKIDESVEMTSKVIEELGKRSAQIQQIIDVITGIADQTNLLALNAAI…
>orf0324 flagellar assembly protein FliW	VTEINSQNIITFNQGLPSFEEEKSFILLPFSEEPGPFSILQSTLTPGLALVVMTPFAFFPDYEADLSDQTLEALQIEKSEDVVVFVVLTLRDTLEESTANLRGPIVINTAKKVGKQIVLNDSAYHTKHSLQTVAASGKKGE
>orf0326 flagellar hook-associated protein FlgL	MRVTQSMISTSTLRHLNTSMSQLKLYQDQLSTGKKITRPSQDPVVAMNGMRYRTQLVEVQQFKRNLGEAYNWMDSSDSALNDTTSALQRVRELTVQASNDTYEEGQRENIAEEVRQLKEHLESLANTKSNNKYIFNGTNTTNKPVDLENDTFSTNTHDVELELLKGVKVPVNVNPQNVFSEQMFNDIQQLEDMLMNEDTTAEELSAMLDTVDGHINNTINERAALGARVNRVEMMDQRLQDQEVLATRIMSDNEDADLAEVITQLLTQENVHRAALSSSSRIIQPSLLDFLR
>orf0327 flagellar hook-associated protein	MISTFHGLETMRRALSTQQAALYTTGHNIANANTPGYSRQRVNFTQTEAFPNPAFNKPGIPGQLGTGVKAGEIQRIRDSFLDLQFRGENAKLGYWSTKYAALERMEDVMNELDNGNAKVINEFWQALEDVSANPEDAGARAVLQQRGVAVAEAFNHTYESIETIQRDYRDQIGVENSRINSVLNQINEINKQIASVEVHGLLPNDLYDKRDLLVDELSQFMNIEVERVPSGGNAKEMAEGRYTIHLLDNNGQRLNDIVLLDGSTFEYNEVSVTDADGGQLDGPVTEILIGGTAIDFEDFNSNGSLKAMIEAYGYMEDGEVKGIYNEMMQNLDTMISVFVEEFNNVHSSGWSLSEIEAGEKANGGAGYNFFEFADPHGGGVQGSAKYLKVSEAILSSTDN…
>orf0363 methyl-accepting chemotaxis sensory transducer	MFITIISLSVIVLGVTFLSVKSGIESFAAEKAKSDLDLTYNYVNEKYEGEWHEQNGELYKGDNRINEDYDLADELAEMTGGLITIFHDRQPISTNLIIADERAVSVAAEGEVTEHVLENGENYGGEADILGVDMQTAYRPILAEDGNVIGMWFTATSQESINAIMSDILFQVGIIIVIVVSLMTALLMFFTKQIKGRITAILDSLKLAGEGDFRSHHDDNRRDELGEISTGFNIMKENLSELLQDVTTASEQLASSSEELTATSEQSAKAAEEVAKTIDDISRGASLQAADTEKGAGEVNELGKLIVQDQHYLDKLNQIAEEVTSLKDEGLALVNDLVDKTTTNNDVADQIHDIITETNKNTEQIENASGMIQNISEQTNLLALNASIEAARAGEAGKG…
>orf0633 flagellin	MIRHIGMMQRFTLRYMNFHQGQVLKHMEKLSSGQRINRAADDAAGLAISEKMRAQIRGGQQAQRNVLDGVSLVRTAEGSLHEQHAILQRLRELSVQSANGTYSAEERNSMQREVDQLIDEMGALRERAEYNRKSLLKGGTATLQIGANRKQSLTLQLPDTHVNILGISDMNVLTPEGANTAISLLDVAIMALSRDRSRLGAYENRLAHTYRHLTNYELTMTAAESRIRDADMAKEMMGLVKHRVLNQAGMAMFLHTHQQKNLVLRLIGEK
>orf0859 flagellar biosynthesis protein	MMISKHFNHVNRRKVNGPSAAVIRYDEATGEEPTIVAQGKGYVAEKIMAMAKENNIHVEEDTLLLENLLDMDLGENIPPQLYAVIAEILLLIEEMERSY
>orf0860 flagellar protein FliS	VISNEALHKKTPQELTALLYEASLDHLESARDAIESGEYLLANTKLQKTADIFYRLGAGLNYEAGIIADQLDAMYNYLSDKVVTANYEKNTVIIDEVIQHVEILYRTWTDAMKNNVDHDQKVMKLKKNAYEKNSMFKS
>orf0861 flagellin	MKINNNIQALNAYRNLNQNQFQTSKNLEKLSSGLRINRASDDAAGLAISEKMRSQIRGLKQAERNAMDGISLIQTAEGALTEVHSILQRMRELAVQAANDTYELEDRETIQQEIDELVNEINSIAEKTEFNTKDLLNGDEGTGDPFLTLVFQIGANAGQSVDIEIPKMNATELGLADAAGDITLSVTTREDASEAIETLSDAINAVSNARAKMGALQNRMEHTINNLQVTHENLTSAESRIRDADMALEMTEFTRNNILNQSATAMLAQANQLPQGILQLLQ
>orf0978 chemotaxis protein methyltransferase	MDDYQKFIEQIYKKTGINLSLYKEAQMKRRLTSLRDKRGFTTFSDYFDALSKQHDLFDEFLQRMTINVSEFFRNPQRWKVLENKILPRLLAGQKKLKIWSAACSTGEEPYSLMMLLHKYLKYDQIDLLATDLDESILTRAKKGFYPERSLKEVPQDMLDHYFEKEMVGYHVKDEVKKAIKFKQHNLLSDSYEKGFDLIVCRNVMIYFTEQAKDDLYFKFSDALKPGGVLFVGSTEQIFQAQRYGFETEDTFFYKKSKIM
>orf1331 chemotaxis protein	MNKMVENKGILLESGTNELEVIVFEIGQGIFGINVMKVREIIQPLDVTLMPHSHPNVEGIIRLREEVMPVINLAKALGFPESDTPSHDKLIVTELNKVKVAFHVHSVSRIHRISWEQIEKPNKLSQGLQDLTIGVIKMDENMILLLDYEKVVYDIMPDSAISLNKLEGIEAKDRSHKQLLVAEDSPILRQLLKDVLEEAGYTRLIFTEDGKQAMEYLEGKNGQRIDLLITDIEMPVMDGHHLTRRVKENPALKSLPVIIFSSLITGDLYHKGERVGADVQISKPEVGELVEHLDRLLEIQ
>orf1518 chemotaxis sensory transducer	MNIMNNAIQLAEGFHSLLGEDTMLGITDREAFIYYLPSAKVDFGLKKGTPISPDDPNLKAALAGRNGSVIIPADVYGMSVHAKSFPIKNEEGDVVGAFAIATPLDNQEKMDAYMKDIHHIIEGLQNSVHVVAAHSQELAASSEEISTQAKQSLDLSVRTESETSQIKSIQEQTNILGLNASIEAARAGEAGAGFSVVAKEVRKLSGQTTEVTATISNSLGDITKTMNNLSENVEQIKSASAEQAELVTEFSDLIDRLNTISTEMKGFMEKVIK
>orf1850 flagellar biosynthesis protein	MTDRKKYDSPPYHKRAVALGYDITKDSAPKIKAKGKGYVAEEIIERAEKHQIPIQQDASLVEILSQLELNDRIPENLYEVVAEVFAFIYHIDREELVKRRS
>orf1862 flagellar basal body rod protein FlgC	MDVVSSNMANADTTRGRLVEGEWEPYRRKMVTMYQNDNSGFSSYLNKAMGTSEGAGNGVKVGHTVEDQSPFRQVYQPDHPDANEEGYVEMPNVDPLKEMIDLMGATRSYEGNVTAIDAHKNMLLKALEIGR
>orf1863 flagellar hook-basal body protein FliE	VNEGQNNSAIMTEKVARGENVDLHDVMITAEKASVMLQTTTEVRNKAIEAYQEIMRMQV
>orf1864 flagellar MS-ring protein	MLIGSVLLVLTLLLLFMWMGSRTSYVPLYSNLSVQETGEIKATLDSRGVANEVSSDGTTIMVPESMVDDLKVTLAAEGIPNSGRIDYSTFSDNMGFGTTDSEFQLLERAALQTSLEDLIRNIDGVQSSQVMLTMPEESIWLSDDPNEATASVLLNLQAGYTMDENQIRSMYHLVSRSVPNLPVENIVIMDQMSRYLELDDNSTTGGSSLSVYEQQRAIQRDIEKDIQRDLQQMLGTMMGPDKVLVSVTTDVDFTQENRQEELVEPVDEENMEGIAVSVERITETYEGTDLEDGGVVGTGETDIPGYQGIVGAGQGDYEKIEERINNDVNRISKEIVESPYQIRDIGIQVMVEPPDPEDPLSLSQQSVNDIQQILGQVVRTSINSDVTAEWEEDDINERI…
>orf1865 flagellar motor switch protein FliG	VAKRKKLTGKEKAAILLISLGPDVSAQVYKHLSEEEIERLTLEIANVKRVEQDTKEEILDQFHQLAVAQDYITQGGIGYAKDVLEKALGSDEAVEIINRLTSTLQVRPFDFARKADPGQIFNFIQNEHPQTIALILSYLDSEQSGQILSSLPQEVQADVAKRIAVMDSTSPEIVNEVESILERKLSATVTQDYTQAGGIEAVVEVLNSVDRSTERTILDSLEIQDPELAEEIKKRMFVFEDIVTLDNRSIQRVIRDVENEDLQLSLKVASDDVKEIVFNNMSQRMSETFKDEMEFMGPVRLKDVEEAQTRIVAVIRRLEEAGEIVIARGGGDDIIV
>orf1866 flagellar assembly protein H	MTDTEVHDDEHQVLEREKQDLMQREEELINAKAEWEVYRKQQEETFEETKRIQLSQAEDEGFTKGYEAGIQEGQQSIQKDVQEAKHVVQLAKHDYEQKLEEASGEILELAMKVAEKIVSQTLETTSSAWVSLVKEAITEVREQEEVKLYVAPAWYETTLSHKKELEGIALHTRELLIFPDDSLSTNGCVIETPFGQLEASVDSQLKEIKRLLSESLKKGDQHEH
>orf1867 flagellum-specific ATP synthase	MIESQGPQASVGDLCSITLGHGQKRRILAEVVGFREQNVLLMPYDRVEDISPGSLVESMNHALQVKVGTSMIGSVVDGLGRPIDESFFTEGLQKVPTDNTPPNPLKRPRIQEPLSLGVKAVDSLFSVGKGQRLGIFAGSGVGKSTLMAMIAKNSEADLNVIALIGERGREVRDFIERDLGEAGLSNTIVVVATSDQPALMRIKGAMTATAISEYFRDQGLNVTLMMDSVTRVAMAQREVGLAIGEPPTTKGYTPSVFALLPRLLERSGMSEQGSITAFYTVLVDGDDMNEPIADSVRGILDGHLVLDRRLANKGHFPAINVLTSISRVMNDLVSDDHRATADYMRHMLSVYSESEDLINIGAYKKGTNKEVDEAIAKYPEIMSFLKQGLHDSHDFKETA…
>orf1868 flagellar FliJ protein	MSFKFALQKVLEVKDFEKTDAERAYTESVEEFEGVATQLYELLKKKEELVEETEKKLLRGLAISSIQLNEQNISFLQTEINKLQLSTQKARQNMNEKEKFLLFKTVDLKKYEKMKKIKQAQYLENEKREELKFLDEVSIQQFVRR
>orf1870 flagellar hook-length control protein FliK	VNGLKGGEKMNGMMAFLPMMMSTQPAQSLTNTKTLNDTNNSDFLTALSALMTGDDQDLDATLLSLENQLESDPELAALLNNQSLEGLIASLSETVVDLQKLINDLNLEDSFLSKDLLDNEDLSALLSMLPPEWADELTELIENNASLESIVADLEVSGDPVQLLALIAAFSVMEKDSILGQQKGLPLLQQMAETYFPKLTQDSEGQVNRQLLAQLKEFFNSQKDSNGMSQMKSEGQQVMNTNRFAELAYLNQLASSQSNTKSANQTSGLSMMLDSSNGQLARFYQMSVVTGQSEGQAEKPSQEHFIRQFQNLLSRSTFQQLTNGVQQLNVKLHPASLGRLDITLQQVNGVLQATLMTTTKVARDLIEGQLGQLRHAFQTQNIQVDKIEVQQQQSHQLLK…
>orf1871 flagellar basal body rod modification protein	MTTVQTNSINYSDYVESQKNQGQGSSVLDKDAFLKLLMVQLQNQDPLNPMEDREFIAQMAQFSSLEQMTNMNVNLQKFMESQMNNFASHSDLIGKQIEWTTSTGNTREGIVTSVVFKEGDVQVVVGDTNVNTKNITKITNAE
>orf1872 flagellar hook associated protein	MLTHSIDEQSELKISKHAEKRLLDRGIDVAGETWSEIHSKIKEAKQKGVTDSLVLTNEAAFVVSAQNETVITAMDREEAATQLFTNINGAIVINN
>orf1873 flagellar hook protein FlgE	MIRSLYSGIGGMKNFQTKLDVIGNNIANVNTFGFKKGRATFNDLVSQQMAGASAPVAGGRGGTNPMQVGLGSGLSSIDTIDTQGSIQTTGRDLDLAISGDGYFVLDDGQGNIGYTRAGNFYRDSDGTIVNANGFIVTGIDNGPIVIDNAAGYDSYTISSNGEVLGIPSGDGDPVVLGQIQIATFANPGGLSKAGGNIFVETPNSGAPNLGAPGMDGRGELVNSALEMSNVDLSEEFAEMIVAQRAFQSNTRMITTSDEILQELVNLKR
>orf1874 flagellar protein FlbD	MVILTRLNGQTFTLNAVYIEQIQAFPDTTITLSNGKKIVVMETEQELTDRIEHFYKRIGLAPLVSKQFDQEGED
>orf1875 flagellar FliL protein	MFANRLVNIMLIVLAALTLIGVLTLVLYTQFFQESDAEEGEPTIDQVLERSVETEEITTNLSSNNIIRSQYVIQLENNDAKKEFEKRSFQVENIIIQELSDMTATDFQGSAGIQGLEDRIKNRINEIMQDGEVVQVYMNQRVIQ
>orf1876 flagellar motor switch protein FliM	MADVLSQGEIDALLSALSTGEMDADELKKEDTERKVKSYDFKRALRFSKDQIRSLTRIHENFARLLTTQLSAQLRTFVQISVASVDQLPYEEFIRSVPKMTILNVFEPFPLDGRFVMEVNPNIAYAMLDRILGGQGEAYNKVENLTEIETKIMTQLFQRTLETFREAWLSIEELDPVMDDMEVNPQFLQLVSPNETVVVISLSTTIGESSGMINICLPHVVIESILPRLSVHLWMQTKKKDREPGELQSLKKNVKQAPLNLSVELGKSVITVDEFLHLGDGDIIELDQLIEESLLLRVGEEPKYLVQPGKMKNHVAVQITDIIEEEDTLDE
>orf1877 chemotaxis protein CheX	MNDDMLSQEEINALLNGIDNEDEGKTPEESNNETPDNADSSSIENYLSGIEQDALGEIGNISFGSSATALSTLLNQKVDITTPEVSVIKRADLDKAFPKPHVAISVEYTDGFEGINLLVIKTTDAAIIADLMMGNDGTTASEDLGEMEISAVQEAMNQMMGSASTSMSTIFNKKVDISPPAIDLLDLPENPNEVKLPEDDMLVEIAFNLKVGDLIDSKIMQLISVSFAKGMVEQLMNPDDSGSAPEEPVEQAAPAQETAIQQEAPISQEAPMQHQAPMPTHTPRTGPQHVSSGPTQPERAANVQPAAFSNFEAPSLNEQEARNLDMLMDIPLEVTVELGRTKRSIKEILELSQGSIVELDKLAGEPVDILVNQQLIAKGEVVVIDENFGVRVTDIISQK…
>orf1878 response regulator CheY	MATRVLIVDDAAFMRMMIKDILQKNDFEVIGEAGDGQQALDLYKEHSPDLVTMDITMPEMDGITSLKEIRKHDPNAKVIMCSAMGQQAMVIDAIQAGAKDFIVKPFQAERVLEAINKTLG
>orf1879 flagellar protein FliO/FliZ	MLIVILFFPSVTYGEEANDFGEGDRNVNELLNNTVEENNGLDDEGETEELPLTEDTNEEEDESDVLGAASPNLFTILLQMVLALGAVLFCIYALLKFINKRAKSYNNHATLQTIGGTGVGSNKSVQLVKAGDRLLIVGVGDTVTLLKEIDDPAEVDNLLQKHQTSQDLFDQPVSKIQGWLKNKKEARAQNTSEAAFHNLLDKEMSDVKKSQTKFYSAIEEKDR
>orf1880 flagellar biosynthesis protein FliP	MIALMQIPALDIFSDDPGNLSATIQLLLLLTVLSLAPAILILMTSFTRIVIVLSFVRSGLATQQMPPNQVIVGLALFLTFFIMAPIFSEVNENALQPMFNGELTQEEAFEEAAIPMKQFMAEHTREKDLALFMGYAGEERPETLDDIPLTSLVPAFAISELKTAFQIGFMIFVPFLVIDMVVASVLMSMGMMMLPPVMIALPFKVLLFVMVDGWHLIVRSLLFSF
>orf1881 flagellar biosynthesis protein FliQ	MVISWAEQGVFTILLISGPLLITALGIGLAVSIFQATTQIQEQTLAFIPKIAGVLIALVIFGPWMLSQALSLAEEIFSNLHQFIG
>orf1882 flagellar biosynthesis protein	MLDFIEWFPAFLLILVRMSAFFITLPFFSYQNIPGRLKVGIALFMTWIIYFTEDWPVLEMNYEFMLLIIKEALVGLTVGLIAMILLYAIQVAGGLIDLKLGFMIANVIDPQTGTQSPLIGSYLYTFSLLFLLATNAHHLLIDGAFYSYQYIPIDQLFLPLGDEAVLDHVVTAFSTMFLIAFQMSMPIVGSIFLVDVALGMVARAVPQVNVFVVGLPLKIFLGLVMMILTMAPFFLLVQNLVETMTLTMRTLMEIYGGV
>orf1883 flagellar biosynthesis protein FlhB	MYLSLDLQYFAQEKTEKATPKKKKESREKGQVAKSTDVNTAFILLFVFLFFWLIGGFVVDQLTSILRFTFTDYLLISLTEENLHKMFMDYLYQAAVATIPVMLIAAIAGIFSNYLQVGVLFAPEAIKMKLSKIDPIKGFKRIFSVRALVEFLKSMMKITLVGLVTGSVLWFFLDDLLKLGLYSVGAGTILIGNLIVIMGLAVGGLLLFIAVLDYMYQKYDHEKNIRMSKQDIKDEHKKSEGDPLIKSKIKEKQRQMAMSRMMAEVPKADVVITNPTHYAVALKYDDTTMNAPIIVAKGVDYIALKVINIAKNNNVTTVENRPLARALYAQAEIGDQVPEDLFKGVAEVLAYVYRLQQQA
>orf1884 flagellar biosynthesis protein FlhA	MKDFSILLTVILIVIMLIIPLPTGVIDFLIVINITFALLIILVSMNTREPLQFSIFPTLLLLVTLFRLGLNVSTTRAILGNQGDAGNVIETFGQFVVGGNALVGFVVFVILVVIQFVVITKGAERVSEVGARFTLDAMPGKQMSIDADLNAGMISDIEARERRKKIEQEADFYGSMDGASKFVKGDAIAGIVIVIINIIFGLVIGMMQEGLAVAEAANKYTLLTVGDGLVSQIPALLIATATGIVVTRASSDGNLGHDVTSQLLAYPKMLYVAAGTIAALGFFTPIEAFVTTTIAAVLGVGGFLLGKSEKELLELDEVEEEQGGEEEDIKSPESVINLLQVDPIEFEFGYGLIPLADTNQGGDLLDRVVMIRRQLAIEMGMIVPVIRIRDNIQLQPNEY…
>orf1885 flagellar GTP-binding protein FlhF	MKVKKFVAKDMTEAMTKVKAELGQDAVILNSKKVESGGFLGFFTKKNIEVIAALDMEARSGRRKHSAREKPKPPINRQVTEQEQVKLSKEIDELKAMIKGIGPSVSQSSEDYPDVLNTFNTYLKDQEVHDTYRLTVMKHLLKKWYQEDGESQSEETISNWVTDELLTLLKDCHFGAFNYNKKYLNVVGPTGAGKTTTIAKIAAKAVLKDEKKVAFITTDTFRIAAIEQLKTYGKILNVPVEVVYSIKDFKEAVKKLSDYDFILVDSAGRNFRNPLYVEQLNQVIDFNEQMETHLVLAMTSKYRDMKKIVEQFKLIDIDKLIFSKLDETETIGAMINIMADYHLGASYFATGQNVPDDIEEATAINMVQQLLRS
>orf1886 flagellar biosynthesis protein FlhG	VNDQADALRQKMNRAKTLSQHPEKKHTKVIAVVSGKGGVGKSNFVVNFSLGLQKSGKKVLIIDLDIGMANIDILLGQTSRYSFVDMIERDMSIWSVIETAEEGLSYIAGGSALNDVFEMDKEKADFFYRQLQSLESEFDYIFLDMGAGITSNSSHFLLSCHDIFLVTTPEPTSITDAYGMVKYITLQDATLPVTMIVNRAYSTKEGSHTSSNMLTVTKRFLNKDIFYLASIPDDDVVRKAVRAQKPFVLYSPRSKPATAVTAAVRKYLKAGRHDIKSEGSISSFISKLKGFMKN
>orf1887 chemotaxis-specific methylesterase	MIKVLVVDDSAFMRKMISDILERHENIRVIDKARNGQDALEKLKKLDPDVITMDVEMPVMSGIDALKEIMKRNPKPVIMVSSITKEGADTTIQAMEIGAFDFISKPSGSISLDFHKVGNDLIEKVLHASSLPAKKIKELSVVHEKKRPVSLTPVEDGLLYKQKPGLKSGVDTLVVIGTSTGGPKALQEVLARLPKSFPHPILIVQHMPKGFTKSLSERLNSLSEISVKEAEDGEIIKKGVAYIAPGGYHLKVRGVGTSVAIRLDQSELVNGHRPSVDTMFTSQTDIKLKNIIAVIMTGMGSDGKKGLVHLKENMKTIAIAESERTCVVYGMPRAAISTNLVDEVKDLEDIASTIVKYS
>orf1888 chemotaxis protein histidine kinase	MEKNQYLDMFIDESTEHLQAMNDNLLKLENAPDDHSIIDEIFRSAHTLKGMAATMGYEDLASLTHQMENVLDGIRNGKIVADSHLLDVVFESVDDLEAMVNDIADGGEGKRDVTAVVAKLEKIENGVSVDEVAATVEKTTVPVKESSTGVRFDDFEITVLKQSKEQGFNAYYVNVLLREDVILKAARVFMAFEVLEQIGEVIKSVPSVDQLEEENFDLDFSVTLVTKESVEDVHSRIMKVSEIDRVDIVTIDADTINDQEQPSEGAVEAAEEILEQEDTKDDKPSTSQQKESKGAQGTNKTIRVNIDRLDSLMNLFEELVIDRGRLEQISSDLKSSELTETVEHMSRISGDLQNIILNMRMVPVEQVFNRFPRMVRGIAKDLNKKVHLEIIGAETELDR…
>orf1889 chemotaxis signal transduction protein	MSEAVMDDMKVIVFQLKDEEYGVEVEQVRSIERVQHITRVPSTPDFVEGVINLRGVVTPIIDLRKRFNIEGIDHSETTRVIIVTVGNMEVGLVVDAANDVIDIPKSAVEPPPEVVGGLEAEYIRGVAKLEKRLLILLNLDKVLNAEEMNELQEIEGPVK
>orf1890 chemotaxis protein CheC	MIDLSKIGAQYLDILREVGNIGAGNAATALSQMLNKTIDMNVPAVRVVPFKEIGDTVGGEEAVVAAVFLLIEGDAPGNMFFMLPVNEASRFIQQLTGDPSIDFSDEPLNDMASSALNEVGNILAGSYLSALSDFTKLNLQPTPPAIAVDMTTAILSFGLVELSRAGDYAIVIDTEINEKNNDDTIRSKGHFFLLPDPDSLNKILQALGVPLDG
>orf1891 chemotaxis protein CheD	MGEVVKVGMADLNIAKPPQTIRTSGLGSCVGIILYDEKLNVSGMAHIMLPDSSYARAGVLNRAKYADTAINDLMDILSKEGVAKYRIKAKIAGGAQMFKFSSNNEAMRIGPRNVEAVKQILEKLKIPIIYEDVGGSSGRTIEFDPMTGLLEIRTVNKGVVQV
>orf2071 methyl-accepting chemotaxis protein	LYISFALALIFPSVIIAISSYYTAESELDTQMSDAAQQSVRIADHLVTNHIEPIANNMTYFASTLDTSLLEADGQEELGDLIEQYFLTTDGLVSSFVGTTEGDMIQRPDMGLADDYDPRERDWYIDAEAASGELIISEPYHTASTGELVVTISKQLDNGGGVVAANLQMEELAQLLGTISIGERGYAMLLSPSQAVVVHPHIETGEVAEGNWANQLFAEASGSYNTDFADEDLRIFHTTNELTGWKLAGAMSEGELRDASFPIIIMTLIVLAAAIIVFGVIVFIVIRSIVRSIQSLIESANVISSGDLREEIVVTSNDEIGQLGEAFQNMQQSLVHTLTYISDKSSMVAASSEELHATTDENSRATESIASSVMNVSESMDSQAEKVNVSFNSIHDISD…
>orf2219 methyl-accepting chemotaxis protein	MIYKTKGLLFIKGGKDMKSIKTRFILIFGGLIILMIVGLAGISIYESSSTLRSEGRIAISDEAESITRYLNARMQSELTYLKGIAQHPILTEDVPNNEKIAYFTEQLEATNFNGLSFIEAGGNAPIFSIEGTAINLANDDAFATALNGEEVVTDVIVNENSGHAFLAFAVPVLEDGQVVGVLYGEKDAIWLSELINEFDFEGHESTRSFIANGDGTFQAHYEFEFVESELNVLEMGNVSLGEEGEGSLDELSLLFENQIQHGEAGYGEHTFAGDDVLVGYAPVTGTDWMFALEVDEADLLSSLVRLTTILLSVSGFFLLVAIGVTYFVSNAISKPLVTATGEIERLANYDLSEATDDKLKKYASRQDEIGTIVQSLTNMRSNLVGLIQMTGQLSEQVSA…
>orf2343 flagellar motor protein MotP	MKKIDLLTPIGIFVGLTAVFAAIYTNASGAGSLTDFIQIASILIVLGGMFGAISINFSFADIKLLPKVIKETFQTKDQNLQELINTFVDLSAKARREGLLALEAGLEDVDDPFIEKGVLLAVDGIEPDIIKDIMMAEVLAMEERHRKGRIILEKAGEYAPAWGMIGTLVGLVLMLQNLNDPSTLGPNMAVALLTTLYGTLLANLVFIPMANKLALSTEEEVFVKQIVVEGVIGVQSGQNPKILEEKLSAFLPNHVKGSNGEETEEKDMNE
>orf2344 flagellar motor protein MotS	MVTFSDMMTLILVFFILLFSMSVVDATKFRAIAESFQDRAVFDFYPSIVPFENPAEDREVKDDPFEEEADPFETHLEMDEEEINEQLDSLLEEVVEYLEENELTEEITVSRDDXRCSRVTGTSPL
>orf2771 methyl-accepting chemotaxis sensory transducer with cache sensor	MLTVFGLVLILFLAGIGYVYPQLAASRGDIEEQNLRSEQALIVTEVGSLFRSMYIIVSDSVQTGEFDEEAYIADETRLNEYLDDLQPDMSTHDEQELFEQIYTAKDQYGEIVSRIVGRSVHSSGEIVALNNLRNETMTHIESLTDLMKARADDAGKEAVSSLGAVQITFLITFLGATIIGCILFILFSQNLSQSLKKAVGVAKNISEGNLRIETLEDKRDDEVGQLIQTMNHMTTNLQSVFQGITTISTDLASSAEQMRAGADETSQASEQISSAIQEAAMGTENQMGRTHEVKQMIDNMTKSMDRVTANSKDANEFVISSSTQAQEGSSIIKQTVEQMETIREHSSESHVKVNSLGVKSEKIGGIVSMITDISDQTNLLALNAAIEAARAGESGKGFA…
>orf2779 chemotaxis regulator	MNSTEQIYDEVVIKAIESNLAIIRFDMERRVSYVNTIFAEVMGYSVQKMIGMSHKEFCLPEFAESPEYDSFWKSLFSGKSFQDKIDRLDAHGNRIALEATYMPLFDDHHRVIGVSKIATNITRRQNAITNVVNDLQSMSEELATRSEEGIERSHHLLESIERIAGVSSENTSTLMNLQSQAGEIRDFVKAIRDIAAQTNLLALNAAIEAARAGEHGRGFNVVASEVRKLSSSVDDTIIEIKNNVDNMTKEVEKISLGTTKAQENITLIQQQVETAIKDFSDISQSAEKLDHQARDFNNIV
>orf2788 methyl-accepting chemotaxis protein	MIGLIIMTGILVFIGVNHVHENVDSMYEERVVPLTTLAEISQLAENTRVQMVSAVLNQNEELTERAEQNLEDIHELLENYHSNINDSSEQQLFDEFVNNWNDFDEIVKQNIALIRNDDYPEAQAGLGRGGEPFGRASDQLRELIDLNEDISTNLYEASNNSYQFVLMLLLIAVGVTIVVAVIYAYFQGKSIIKPLHELGRFTEKIAAGDLTGDMGTLTKRKDEIGTLADNFQTMSLNLRTMLTDVISSSEQVAATSEQLMASAEESRSASEDITTSIVEVSEGAAEQTEYVVTAKTNADEVKEDNKTISNRLHNVQEKANEVNDYSNKGNEVLAVTMDQMSVIQSQNDSLADVIGKLTKQSEEIGNIVEVITDIAEQTNLLALNAAIEAARAGEHGKGF…
>orf2885 chemotaxis protein CheX	MSSHFGIDISPNKPTAGQGIIPSDDVSVVLGVHGELSGQIICTLDIETAKKIIGTMMGGMTIEAIDDIGWSAIQEFGNWVAGSTATELSKEDCIIDVTPPVVNDGPSTYRSTKKFISVPMDSSIGKIQVHISLSEMQKA
>orf3029 flagellin	MDADSLGTDDTLNINSINVTEFANNAADEPGGFDETLAIVDDALQQVSDQRSALGSVQNRLEHTIRNLDNSSENLQAAESRIRDVDMAKEMMEFTKNNILSQASQSMLAQANQLPQSVLQLLG
>orf3032 flagellar hook-associated protein	MTMRLGGLASGIDTESMIKQLMQAERLPMQRLLQDKMTMEWQQDAYREVNLLMTNFRNSIQASNGGLMSRATFYQKAVTSSNPSVVTAVGTSNAQNATATIQVHNLAESATWQSTDGAFEMDSTFLTQQMGAWTEGDGPDIEWDADGKAVMSFSVTKPGETNPTEVNVTINKTDTIDNVISRMNRSGAGFSTFVDQRSDGTGKTVVSMAQTGEGADIRLVEDENGTNNAASFFAGLGFNTDGGGASVSLNDTGHQATAGKNASFTYNGYEMERVSNEFTVSGVTYTLHGTSNDPVRVTTTTDTEAVFDNIMEFVNQYNEMIDKVNGLLREENYRDYRPLTEEQRADMSEREIELWEEKARSGLLRNDPILSRAMNQLRSSLFGTVENVDGVFNSLAQIG…
>orf3033 flagellar protein FliS	MAMNNPYATYKQTSIETKSKGELTLMLYDGCIKFIKRAEIAIHNKNLEEKNTNLIKAQNIIRELMVTLQGDSSLVGNMIQLYDFILTKLIKANTDNDVESLTHAEELVTEFRDTWKEVVKIDRQNRHGNGVQGGQQGKQPSFSQQ
>orf3034 flagellar capping protein	MRISGMATGMDIEQMVGDLMRAERMPLERMHQDHQELVLKMDDYREVNRGFMNFRSNTFDGILRQSNMGAKLVTSTNESLVSGTATSSAGNASYTISNVESLASAANNASVASINVGEEEFDPNAPLEDQAHLLSGSEHWAGDAIEFTIQTYDENGEREPVDFEFEADATLNDVLDGINRSSVGVQAFYDPFSERVSISRTETGVFNEDGTEMVLDFAGNDFLTDTLQLDGAEETGAQNARFTMNGLSEMERHSNTFTIDGLTIQLHDEFDESVQVSVENDTDTIFETVMGFVDDYNEMLEYTNGKINEEYYRDYRPLTDEQRRDMSESEIELWEERSQSGLLRHDSMLSGAMNDLRTKLYNHVETGDPNQTFSHLTEIGLDTSSDYKERGRLVVDEAE…
>orf3035 flagellar protein	MSIIHEVHRVTKELYDHLQQPLPSEEAREDYITKITESLEERKQLIKELRPPENDEEEKLKNEIFSMGEEVNNKLTAIQGMIRIDINKLKKRKNTGKKYESPYESKTLDGIFFDSKK
>orf3201 flagellar hook-basal body protein	MINSAVTMGQVQQKLNTIGHNLANANTTGYKQRDTSFADLLFQQVNNQPNVAREIGRQTPNGIRVGAGGAVVQTAVRFQQGAIQETGRQLDVALTEPGYFFELSPTETGERRFTRDGAFYLSPNPNAPGENNLVNSEGEFVLAADGNPISIPGGFEEFTITDNGTIQIALPDGTFQDVAQLQLVNITKPQLLVNLGDNNFTFPNLDELGFGIDDVLEESAGTGVFQQSALEGSNVDLSKEMTNMLEAQRFYQFNSQAISITDQMMGLVSNLR
>orf3202 flagellar basal-body rod protein FlgG	MLRGLYAAGSGMIAQQRRQEMLTNNLSNVNTPGFKADQASLRTFPNMLINALGTDHQQAFGTNRVGELATGVYMQEQTPNFRQGDMQETGNSTDIALLQGLVPQDDDTGQDALLVYEILNNDGEIRYTRNGNFTIDGQGFLTNSQGHYILGVDGDPINVQNENIRVEANGQIFSNANELLGQINVAVVADPSQLVKEGNGFLRYDGENDVITAVDNAAVTYQLQQGFIERSTVDTAQTMTEMMNTLRTFEANQKVLQAYDQSLERAVNNVGRLG
>orf3239 methyl-accepting chemotaxis protein	MRVRGLGLRGKMVLGICSVAAITYAISAFFIFFLHDIIGESLGLNPDSFLIAVLILGVIWCGILGYFGAGFIVKPLKQLETAAVKVAEGDIRHNVEVPRSQDELYALAIAYNHMIDSLRSMVADVNRNFNATNEKVLNIKQSSSDAAAQAESISRTVGEISSGAEGSAHAIQQTAERIEEVTAIGAQVQSHAYDSDKMSKDMLTTLKESRDVIQSLVAGIQQLSNTHQASLDSVQRLEGNAVKVGEIVSLVGEMAEQTNLLALNASIEAARAGEQGKGFAVVADEVRKLADQSTTAVHGISELVKNIQDDVKHVASQIKEQVEAANLEAIKGTKTNEIIAEMGVSVNEVAGSIKEILELIEKQMHYVETTGKESQNVAAIAEQTSAGAADVTTAICDQT…
>orf3314 chemotaxis response regulator	MAKLLITDDAAFMRMTLKKMVTDAGYEVIGEAENGKQAVDLYEEHRPDLVTMDITMPEMNGIEALEKIKSLDPNAKVVMCSAMGQQNMVVDAIQKGAIDFIVKPFDETRIKEALDKALAR
>orf3316 methyl-accepting chemotaxis protein	MMQSIKGKLVIFTSSLIIVTMVVTSLIIYFQLSQSIEERVESTAGATAEDLDEFIRTYLEKFSLSTRLLAEDERTVSFLEENGTSTELWESLATSHETFMQNEEGGQLVYVGLESGEFFSTPEIEVPEDFNAAERPWYMAAVEKPDEIVWTDPYNDVETGELVITVAKAVKVPESGQVVGVQSIDLSLNGLVSLLETRDIGYNGELVLIDSEGIIIAHHDQSQVGESMAEDTHLAAVTTSEAGAGTISSGGRTAFYDEVDGYGWKVVSIYRDSDLYSELNDTQYTFIIVGIIAVIIAIIASYMAASKLAHPIRQLSDQVKKIAAGDFSIKMKVKGKDEVNQLTHSVNEMSEELRNLIGSIQGSANQCKAMAEELSAVSEETLATSDEISSAINEVAEGA…
>orf3370 methyl-accepting chemotaxis protein	VKFLHNATMSIRLKVLGTFAFTILLLIIGAVVTYFQLSGVEREMDVYADQSERAVIAANVASSIRGKYIAISDYYRTGEEENLTRYDDFSGQLTTELAALEGRMYTEESKELFNYLQAQILEFDERVERIPGDSGPLQNQRLQELTETRSAVVNNALNLSDVMLEEAEAAEKSVYDIISMNIVYFSIMVLIVIVSGGSIFWFVTRNLSKSLNQVVGTAEQLSRGNLAVEKIEIKSQDEAGRIGLAINQMIDNLSTMITNVRRTSDQVAASSEQLSASSTETTKVTEEITESIQEVASGADSQVEKAADNERTVNDMSKSIDLIASSIETVNESSKVSAQKAEHGTDVISSTMSQMTSIHELTDKIAGSVNGLAVSSEKIGSIISLITDVAEQTNLLALN…
>orf3519 methyl-accepting chemotaxis protein	MKSSLAIKLNVLIFSILILFSIVLGSVLYKQITDGIKEAAVEKAASDLELGFRYIDKAIPGEWYVEEDVLYKGDTPMNENYDLVDEIGDMTGDTVTLFLHDTRIATNVILDGERAVGTQVSEEVAEAVLSREEIYLGEADVAGYTYQTAYMPITSANGEVVGIWYVGASQEFIDSTVKSAMQGFLIVLTAVMVVAAGAVFVFTKRLTRRLSKLTEGVKAAGEGDFSFQFSDTSKDEFGQLAGSFNTMVKKIHRLLSNVSHLSQQVAASSEQLTASAEETTKATDQISESVQNVAAGTEKQLEKAVISNEVAETISFEMENISHHIEQANEKANRTSKTAEEGGKVVDQTLMKMKDIQDKSESGVQVIRSLSNKSVKIGDILSVISGISEQTNLLALNAA…
>orf3548 methyl-accepting chemotaxis sensory transducer	MWKNRSIQTKFLAGFTLVVLLFGVGFIGSFYYLNNVEAETQQMHENTERLTVIQELTTNLQQQSIILTEGGSITELQDLQEIFAEYQQSFENQVTTEEQREIFETAMAAYNDFSTESERMLSANNEVDIQQQGALRDEAVSGLMSLISIYDQQVSDSSQAVSSEINVTKILIVGSLSIAFLLGTAVFVMIGLVVSRSLNNVIATLTQISEGNLQVEMLDDQSDNEIGKMAKAVNKMVTQLKALLGQVDDMSTQLAASSQQLTASVNESSYASEQITSSVQEVTGGAEKQAEFAHENKDVVKEMSVNIASYTEQIQKVNQTSETSVVSATEGEQMIQDSIDQMKNIREMTDNMSMSVTRLAQKSNEIGTILGMITGIAEQTNLLALNAAIEAARAGEQGK…
>orf3593 methyl-accepting chemotaxis protein	MLKKITNKTIAKSIISFIIPVILVVLLVISFIGYFFSKTIIETQLDNQMDTKIQETVQSIDSVLTTQKAVVKSMATTVESNLDQFNEADYKALLEGYLPMYDETFGMGIWFEPYTVEEIEQFAPFAFKEGDSIILDDTYTTGDLNIWTTEWYEVGKQPDGGWTESYFDPSTDVAMVTAAYPFYESNGQLAGVVTVDIDISSIQTMIANLEIDYDGVAMLLEDNGVYLGGVDEELLTVANIQESSNTSLVTAAENMLGSDTGKSEYTEGNETTLFYYSTIPETDWKVGISVKESMLYASLNRLMYMFIITSVVSLIVVTVLIVIFSTRMGKIAKRYSDVAEAVADGDLINTFEEKELQRKDELGDIGRSLFTMQDNLIDVVKNFQSDAANIDDNAQTLSS…
>orf4056 methyl-accepting chemotaxis protein	MKRKSSIQKKILIFVPVVIVAIVTLSLFSYFFAESQLQAQISEKMDHLSSEVVNDIDRQLISHQRLGESLSSVAGANGTDFSHDDYHALFERMLPLNEDTFGMGVWFEPYAHDSDREYMGPYAYKDGENVVFTDEYETAEYDYPSHEWYIAGADSGEVSWTAPYFDEALDTTLITTSIPFYSHTGSLAGVISSDIDIGNLQTIVETIDTGTESGETFLLGSGEEFIVHPDGGTQLEVTVADDGELSSLHDAMATQASGVHTVALSSGDAHVYYEHIPRTDWTLGLVIPDDEAYAALNQLLLQIIIVSVVIILVFVMIALIIAKKITKPVKQLNDEVSKVASGDLSVHLEPSTSDEIGELTDNFNGMVKNIRELVTSVKTSIHTVADSTEQLSAVSEETT…
>orf4149 methyl-accepting chemotaxis protein	MMTAIEQLNISDYKKKNTLLLLTYSVTLVTVLILSIMTNAVEMLIIYSAQLLVITGAYAVQHYFKKPFPFPYIAVIVMNVAAISVIFVIGSQETILLIFPFLALLASVHMQPKIFVIGFSFGLVGLTLNKLMATGETKVLIDSLFNYSMLLYLLLGVILGVVISLNQRQFATLKKFTKDAEEEATRKEQERVLLKQNVTAIIDHVSQANEKVQTNMIAQNELKTTISEVSSGSVAQTEQINNISEQAYKALESMERLHSSSISLLTESEDVKVLLDQNQVQMNDHHNEMQALKEDIMSLNSTFKVLSNKITETNEFAGTIKGITEQTNLLALNASIEAARAGEAGKGFSVVASEIRKLAEITGETTEKITVNLNELNESNNVAVEKMSASRLNIEKGTE…
>orf0288 Fe3+-siderophore achromobactin ABC transport system ATP-binding	MMCMQSILQTEKLTLAYGETVIIKELDLLVPKGEITVFIGGNGCGKSTLLRSIARLLKPEGGSVLLDGESIANLPTKEVARKLAILPQSPESPEGLSVLQLVKQGRYPYQNWLKQWTEEDEQQVVNALTATSLLSLKDRPIDELSGGQRQRAWIAMTLAQNTDIILLDEPTTYLDMTHQIDILDLLYDLNDQEERTIVMVLHDLNLACRYAHNLVAIRDQQVVAMGKPEDIVNTELVQQVFDMRCVVTVDPIVGTPLCIPYGKGRSIVTTS
>orf0289 Fe3+-siderophore achromobactin ABC transport system permease protein	MRGYRSIRIGKDKISLLLDTNTFLKLVFLMMITLAIFIISMSLGQVKVHPFTVVKLLFGGGSELEQLVIYQFRLPRIIAAMLVGMGLAVAGGILQGMIRNHLAAPDTIGITAGAGMAVVAFLWLFSDERYSLIVSIKWLPVAAFVGASIVAFAVYFLSWKEGVTPIRLVLIGIGISALMQAGTTMFMVLGPIHMASQANIWITGSLNSVTWEDVNVLLPFTVILIILAFISSRNVNVQALGEDIATGVGSPVQRHRFILLMISTGLVGTAVAVAGGIGFVGLMAPHMARKLVGSSFGSLLPVSAFIGATLVMLADLVGRTLFLPSIVPAGVFTATIGAPYFIYLLMKTKNS
>orf0290 Fe3+-siderophore achromobactin ABC transport system permease protein	MKLLLLNSNKIIKLVIVTIVLILLIGMSIIMGYTHTSIMLTYEAFTSFDGSNEHLIIQTVRLPRALIAACVGASLAIAGVYMQTLTRNPLASPGIFGINAGASFAVVCVLSVFNVSSLNVFTWVAFLGAAVAALAVYFVGGVGRQGLTPMKITLAGAAITALFSSFTQGILVTNEVALDEVLFWLAGSIQGRSLTILVTVFPYILIGWLLALIMTPMMNVLAMGDDVAKGLGLKVGLLKLTVGLIVILLAGGSVAIAGPIGFIGIVIPHIARSLIGTDHRWLVPFAGLLGGVLLLAADIGARYIVMPQEVPVGVMTAFIGTPFFIYIARKGFNKR
>orf0291 Fe3+-siderophore achromobactin ABC transport system substrate-binding protein	MKGKLLLLFSIFSLFVIAACGNTNDTTSKADTDDGNEGSYSVEHAMGTTEIPDKPERVVILTNEGTEALLALGVKPVGAVMSWDHDPWYEHISADMDDVEVVGDETEVNIEKIAELEPDLIIGNKIRQEDFYNQLNEIAPTVFSEDLTGDWKINFELYAESLNLVEEGQEIMADYDSKVEALKTTLGDKVNQEISIVRFSSRPTRIYYTDSFSGVIFEQLGFKRAEHQEKLFTEDNPMGNFAIEVDKELIPEMDADVLFYFTYADSIAVEEEWTNDPLWQNLNAVKDDNAHKVSDITWNAAGGIIAAELMLDDIEEIFTQE
>orf0894 fur	VLLEHEDDHLSAEDVYMLVKEKYPEIGLATVYRTLELLTELKVVDKINFGDGVSRYDLRQEGATHFHHHLVCIECGSVDEIQEDLLEDVEKVVEDRWNFAIKDHRLTFHGICHRCKD
>orf1163 iron complex transport system substrate-binding protein	MRLVSICPSNTELATYAGLADHLVGVDNYSDWPSDKLTNLERVGPDLNINMEKVEALNPDLVLASETVPGMEKNIKELKKRGLPYVIVPTPKTLSDIXSQLIWIGEKTGYKEKSLKAHKTFNYWINYYKGLSDSVEEKKTIYWEWWAKPIFTPGHSNWLTEMSELAGGINIFADHPQSSVKTTWEDVYKRNPDVMAIIWVGVHKEKVNRKVLEKRPDWQALKASTSNNVYILDEPFFCRPSPRLLIGLMQIANILHPHIYPTFAEGVDPMFTD
>orf1442 iron(III) transport system	MDEGYPISPVVPEEGVGFDLDVAWIFKDADNKEAAKKVIDFIGSDEGMELTAEYRSIVTKPGMSEYLDFDPNFIDYDAVWAAENRDRIMEEYQKKFD
>orf1506 iron complex transport system substrate-binding protein	MLLSACGNNEPTDASEAENEADTFTYESETGPVEVPTNPEKIIALTNGPNVFALDGNVVGIDEWTSNNPLFQEKVEGVEIVSEESLEKILELEPDLIIAGSHMNNIDKLNDIAPTVVYTWGELDYLTQQIEIGKLLNKEEETTEWVEDFTERAEAAGEAIREEIGEDATVSVFESGNKEVYVFGNNYARGTEILYQAMALNMPEKVEEEVLEAGVYTLSPEIIPEFAGDYIIFSKNNNVDNSFLETETWHNIPAVKNNRVYEIDSAASTYSDPITLEYLLEIFESSFLTH
>orf1980 iron(III) transport system permease protein	MLNDKKKNNHHTKQSPGAGDETSPAFLRFMNQKWLSMWNGNPPGTILLIIGILVALIMSIPIVYVIWQSLSAGEESWRRLLGNRIPDLLWNTLSLTAAVTGAAVIIGLSLAWFVIRTDLPGRKLWQWMLALPLVIPPYVGAVTYIIVFGPSGWLTNLWNDTNWLTAIAGDFPFKIYSFFGVFIVLTLFTYPYAFLIAIASLRRLNRNFEEVARSQGMSPIQVFLKVTLPFLRPAIGAGAVLISLYVLSDFGAIAMLRYVTFTAAIYYQRAGFDIPSASVLSLVLIILTILILWLESFTRKKRHFYQTSNTFKEPDIIKLGKWKVAAFLYVSVIFSLAVVLPLVVLIYWTVIGTGLGTIDASFFGYAWNSIKVSGLAAILCMLLAIPIIYLKSRHPSVIS…
>orf1981 iron(III) transport system substrate-binding protein	MKKGFSLMVLGMAVTVMAACGGNGEEDTNSVNNTTNNNEDNHANTEEAALDGELVVYSSRNETFVQALLDKFSEETGVEVRALHDADPLQIQEEAGNVQADVFISNDLGALEYLNQQELLEGTDPENVDTIDEQFRAENNEWIAISARARGFIYNKDLISEEEMPTKMEDLLDPEWADVENGYAITRGGNGGMIGNVSALRYEWGDDQTAEWIQAIQENSAGIFEGHGDIRRAVGAGEHAFGLVNNYYYHQQLEEPTDNNVGFIYTDQGDGEMGAIANAAGLGMVAGSPNEENAKAFIEWVLEEENQLAFVGESLEVPINTNLEPPYEEAVPFSELSVQDMPLKELGNYFEDTRTLIEDAGLDLELR
>orf1982 iron(III) transport system ATP-binding protein	MEKANNVDDLVMKWGEVMSFIQLKNLTKTFNHHEKEAVKELNLCIEKGEIVTLLGPSGCGKTTTLRMIAGFETPSNGTIYIDGKAVAGQSHSLPPEKRGIGMVFQDYALFPHMTILKNVMFGLNKWKTQEKKARAREVLELVGLEDYAKRYPAQLSGGQQQRVALARALAPNPHVVLMDEPFSNLDAGLREKMRYDVTTILRKANTTAIIVTHDQKDAFAVSDKVAVMNEGIIQQVAAPKEMYRCPKNCFVAQFVGKTNLLTGMMDEDLKNIHTHIGKVSLPEESQKQLETVKLSIRPEGCKLVQEGTFCGRVQRVTYSGEYQELYVQLQNDVNHAEETMLIYAPVEQEIEVGKVVSFDINPALVALVD
>orf2062 ferrichrome ABC transporter (permease)	MLEDFDEEAHNDDRITCYSIFFSLFIGATSLSPLDLFNMSDQQSNIFWTSRVPRLISILIAGVGMSIAGLIMQQLTRNKFVSPTTAGTMDSARLGILVSIMLFSSAAPLTRMLIAMAFAIAGTFLFMHILNRVKFKDPIFIPLVGLMFGNIIGSITTFFAYRHDLIQNMTAWLQGNFATTMRGNYETLYMTIPLVILAYLYANRFTVAGMGEDFSKNLGLNYKQVVNLGLVIVAVITSSIVLTVGTIPFLGLVVPNIVTIYLGDNIRKNLPFTAVLGAIFVLMCDILGRLIIFPYEIPIGLTVGVIGSGLFLYLLLRRRKYGL
>orf2063 ferrichrome ABC transporter (permease)	MGYKTKLTILILISVILATIFMVYDSGGHWEYVLPRRGKILLAIVITGAAIAFATVVFQTITNNRILTPSIIGLDSLYMLIQTFVIFTFGSMSIAMTNANLNFVLSAGGMILFSFVFYQLLFREEGHNIYFLLLVGLILGTFFSSLTTFMQVLIDPNEFQSVQNRMFASFNNVNTDLLLISVVSFIVISVYCLRFTKFLDVISLGKDHSINLGIPYNKLIKRMLFVVAILISISTALVGPITFLGLLVANVTYEFLKTYKHSQIIPASIFVSIIALVGGQLIVERVFTFETTLSVIINFIGGVYFLYLLLKERKSW
>orf2064 ferrichrome ABC transporter ATP-binding protein	MVEALKLFKRYGNKPVVKDVSVNIQKGKITTFIGPNGAGKSTLLSMISRLIVKDEGEVRIEGNEISGIKDRELAKKISILKQTNHINIRLTVRDLVSFGRFPYSQGNLTDEDWHYVDDAISYLELEDMQDKYLDQLSGGQRQRAYIAMVVAQDTEYVLLDEPLNNLDMKHSVQIMKVLRKMVDELGKTVVLVIHDINFASCYSDYIVALKDGEIVKEGHKCDVIQSDTLKDIYDIDIQIQDINNQQICVYFS
>orf2065 ferrichrome ABC transporter substrate-binding protein	MKKSLSLLSLTMALSIFTVACGANNENTTGNNDEANNNANTNAEENVENNDAAENTEQPAEITVEHELGETVVPTNPENVVVFDFGTLDTLTEIGIEPVAIPQGNVPSFLSQYEGDEYENAGTLFEPDFETIYGLEPDLIIISGRTSEAYDDLTDIAPTIHLGVDQENYIESFKENATLLGDIFGKEDEVEEKLANIDEQIAELNEAANSSEETGLIVMTNEGALSAYGPGSRFGVLHNEFGITPADENIEDANHGQNISFEYVVETDPDYLFVIDRGAIVSGDGEDTAEDTLDNDLIQQTTAYEEGNIIYLDPELWYIAGGGLTSVSQMANEVFEGIQ
>orf2227 nonribosomal peptide synthetase DhbF	MDQQQKRLPLTEAQAGIWFAQQLDQGNPLYNTAEYVAIEGAIDPRYFEQAVRLVLKEAEALHATFNQTGEESYQVIALSDPITFHFKDLSQKKDPQSIALQWMEADIAEPINLMSDALFTQVLFKIADNRYWWYQKIHHIAIDGYGFSLLSQKVASVYTQLIQGNKVDNTFTSFMKMIKADLHYKESEKKEHDRAFWNNHFKGFSEVATLASSHGKRATKLVRASVCLTKTDVEDLKKTEKNLQANSYELVIAATALYLYKMTGNEEIIIGLPVMNRLEPAAINTPCMAMNIVPFRVFVTHTMTLTQLITAIKEEFIRIKPHHKYRHEQLRRDLKRVTDRQQLFGPQVNIMPFHDTLNFAQYKGYIHPLATGPVDDLAINVRLGGDGMSVDFEANAASY…
>orf2228 isochorismatase	MAIPMIKPYQMPTKTNLPENKVPWNADPKRSALLIHDMENYFLDKYDQETPPFTELIQHIQQLKIECERLDIPVIYSAQPGGQTLEKRGLLYDFWGKGVPDNEEKTAIHNSVALTGNDILLTKWRYSAFKQTNLLEILREKGRDQLMICGVYAHIGCLMTAGDAFMEDIQPFMITDAMADFSAEYHRMAITYVAERCGVVCSTDQLIEDWQENTPVQAIPSALPETKDDLRLQVAEIMDESVESMTLRDNLIEKGLDSIRIMSLVEKWRQGGAEVTFTDLAEQPTLEQWWALLTATSETIY
>orf2229 2,3-dihydroxybenzoate-AMP ligase	MLKHYKPWPEKLKAYYKEIGCWEDKTFGQMLSDRATIYGDRTAIVDHQSRVTYKELDKHVNQLAAGFQRIGLSREDRVVVQLPNTLDFVVVIFALFRLGVIPVFSLLSHRESEIRYFCEFSEAKGYIIPGDGYGYDFEKLAKTIQTDVTSVDNIIVADEGGGDFYSLNDLYENETALPDIKADDVAFFQLSGGSTGLPKMIARTHNEYMYSLRMSGEVCELDDKSVYLAVLPAAHNYPLSSPGVLGTMYAGGKVVLSSGASPDEAFPLIEQERVTITAIVPPLALIWLEAVPTRHYDLSSLRVLQVGGSKLSEEAAKKVTPVFGCTLQQVYGMAEGLVNYTRLNDSDDVIIQTQGKPMSVYDDIRVVDEEDNTVAQGEIGELLTRGPYTIRGYYKAEEH…
>orf2230 isochorismate synthase DhbC	MEVHVMKTSMPHIEKAEQLLYDYTPESSFFLASSNHTLLANGVFTCLRDDAMSKYHSLQEQVHAALDKAKRYGLSENPLVVGAIPFNSEQQAYLKVPLFTSWSDALPFKQMTNISGEAPVSSYTIKPVPLPEEYEQAVNQGLKRISTGELKKIVLSRSLEVKTEEKVNIRDLLYRLAMANPDGYTFAVNLNDDTTLDSGQRALIGASPELLISKNGLKVTANPLAGSAPRSHNPDEDAQRSSALLKSVKDRHEHAVVVDSVVEALKPFCKSLHVPEEPSLLHTKTMWHLSSVIEGTLASEEVTSLQLAQALHPTPAVCGTPTITAKKAIQSIEPFDRGLFTGMVGWNDSRGDGEWVVTIRCAEVADYTLKLFAGAGIVNGSTPEGELAETSAKFQTMLQ…
>orf2231 2,3-dihydro-2,3-dihydroxybenzoate dehydrogenase	MTYEGLAGKVAVVTGGAQGIGAAIVRALVNQGATVAAVDCNETFVEKPPQSLAENEETVHRFKCDVTEKESVDHLIQTIETTVGPIDILVNVAGILKTGAIHELSTEDWHATFAANTTALFYISQAISRFMITRQDGVIVTVGSNAAYIPRMNMSAYAASKAAATMFSKCLGLELAQHNIRCNSVSPGSTDTPMQRNMWKDDNGGQRVINGNEQEYRTGIPLKRIAEPTDIADAVLFLVSEKSRHITMHDIRIDGGATLGV
>orf2234 iron complex transport system permease protein	MLVGGIGLIVFFYISLSVGIYDVSLQQLIDAFLRRNVSENIDLVIFHFRLPRVILAGLIGLGLGIAGGVLQGITKNGLADPGILGINSGAGAAIVVFMFFFQGYVSSTSWFFTLTMPIYGLVGGLAAALIIYLISWEQGRLDPQRLLLTGIAAGAGFGAFTIFLSLKMKAQDFEMATVWLSGSIYSANWMFVLAVIPWFLICVPVIMRRTYMLDLFRMSEESLISIGVSVEKEKSILLLSSIGLISACVSVAGSISFVGLMAPHMARLIVGNEHKNIMPVCGLIGMLLVIGSDFIARTVVAPAEIPVGIIIAIIGVPYFVYLLFKVRM
>orf2235 iron complex transport system permease protein	MGVKRQLRYIILLSSPITIILVIFLSILSGSTVIHPADVIEAFLSFDSDNVTHTIIMTSRMPRAVGAMLIGALLAMSGALMQGMTRNYLASPSIMGVSDGAAFAITLSVIFLPALTSLQMVMLSLVGSAIGTGVVFGIASLVRNGLSPVKMAIIGTIIGTFFSSVSAALATYFQVSQTMSFWYNARIHQMSPELLWFTIPFAVAGILLALALANSVTILSLGDETAVGLGQRKGLIKALTMLSVVIMTGISVALIGKVGFVGLIIPHITRFFTGTDYRWVIPCSAVIGGIFLTLSDSLSLYINYPFETPIGVVTAMIGVPFFLYLIKTRGVGSHR
>orf2236 iron complex transport system substrate-binding protein	MMSVVLAACGNEGTMNEEGEAASPNNTEENAADQNNENHSDTDEAVEGAETTVTYLGEDYRVVVPTDKIVAASQEAMEDAAVLGITPIGAVAHAGEFPEYLGDAMSEATEIGDKMQPSNETLLQLEPDVILGTSKFQPEVVDNLNSVAPMIPISHIATHWKENLLVTAEIAGKTDEAESIIEEYEADAAELSESLAKSLEDQQVIMVRIRSGNIFVYGEDVYFNPVLYSDLGLTVPDEVAAAESQEMITLEKLAEMNPNHIYVQFEETENADAPEALNDLENNDIWNSIEAVKTDNVYVNAIDPLAAGGTAWSKTEFLNVVKETLAE
>orf2860 ferrichrome ABC transporter permease	MQTRMTAKNKPFIIMMILFLLILVTFFTSLNLGHIRIGPLDVLKTFLGAGTAQDQLVLFDFRLPRMTIALLIGAGLAVSGAILQGVSQNGLADPGILGINAGAGLAVVMFIFFFQGTMTAVGTFSIFIMPLFALIGGIGAAFLIYTLAWKQGVTPVRLILVGIGVNAAFGAGLIIFQLRMNPTDFMQATIWLSGSIWGTNWKFVLSVLPWIIFLIPLAIYKARYLNILNLGDHVATGLGAAVEKERRTLLFIAVALAGSCVAVGGGISFLGLVSPHLARRLVGAKHQFLLPASALMGALLLSIADMIGRNLLAPSEIPVGLVVSALGAPYFIYLLIKVD
>orf2861 ferrichrome ABC transporter membrane protein	VGKGWRIMSTKNKKSEQDTENNTPHRSKPFTAITVLLGGTIVLVLGLILSITFGAANINMKTVWTGVFQFDPELTSHQIIQELRLPRALAAALVGAFLAVSGAIMQGMTRNPLASPSIMGVTAGSAFMIAIAFAFFPGTSYVGLMMWSFVGAGLGAGLVFMIGSLSKSGLTPVKLALAGAAVTALLQSISSAIAIHFHVAQDITFWYAGGVAGARWFSVQLMIPVAIVGITLAIIISRSITVLSLGEDVAKGLGQRTRYVKIIGTVVVLLLTGAAVSVAGTVGFIGLVIPHITRFLVGVDYRWIIPCAAVLGAVLLVLADLGARMVNPPYETPVGAITALIGVPFFLYLARREGRGL
>orf2863 iron complex transport system ATP-binding protein	VTRLQASNVTFAYNKEPIIENLNMTIPEGEITVLIGSNGCGKSTLLKMLARLLFPSKGGVYLNDNEMLSLPAKAVAKELAVLPQSAVSPEGLTVRQLVIQGRYPYQSWLKQWSKEDEEMVEYALDATGLTDLRDRPLNALSGGQRQRAWIAMTLTQGTKTLLLDEPTTYLDLTHQVDVLDLLFELNEKEQRTIVMVLHDINLACRYAHNIVAVKDKKIYAQGRPEEIITVNTLKEVFQMDCEIIYDPIFGSPLCVPHGRGRAVSNHMSPKTPHI
>orf2864 iron complex transport system permease protein	VRKDITVRAYNDKLSFQINNKTIIILFCLSLIFIGALIIGPSLGHKLLSPIEVLKVVVSGGSGGSEFIVMNSRLPRTLVSLLTGGALGLSGLILQGIIRNPLAAPDVIGVTSGASVGAVIFITFLSGSISISFLPVAAVVGGLIASFAVYLLAWKKGVSPFRLILVGIGISAIMSAGTTFMLVFSSAVSASQAYLWLTGSVYGASWRDVTMLLVVLAVLLPCIVYFSRSLNAQQLGDDVAASLGITIERHRFFLLLFSVILAGVSVAAAGAIGFVGLIAPHIARSLLGREFTSLVVGSLFIGGLIMFLADLAARTLFYPLDIPAGIFTAGVGAPFFIYLLFRNRHQF
>orf2865 iron complex transport system permease protein	MSGFKSHHFKLIFLLSMLVLLLFTFFLTIVVGPTTVTFEQVIASFYYYDDTVTEHIIIRHDRLPRAIIAIVIGAALAIAGSLMQALTRNPLASPSIFGINTGAVFFVVIAIVFFSVHSLVQLMWFAFIGAAISASLVYFLGSLGRDGLTPVKIVLAGAAISALFHSYTQAVLVMNEAGLQDVLFWLAGSVSGRTLDMLLPVLPFMFLAALIALFMGRAINLLITGDEVAKGMGQNVGAVKLIMGVIVVVLAGSSVAVAGSIGFVGLVVPHLTRAVTGNDYRWQIPMAALIGAILLLTADVIARIVIMPQEIPIGVVTAVIGAPFFIYISRRGLTKL
>orf2866 iron complex transport system substrate-binding protein	VYKIINAKRLLPSLFLFFLLAACGDSEESVSSEEVEGNTEGTRVIQHALGETEITGEVEKIVTLYQGANDVAVALDVKPIGIVESWVEKPVYTYLRDELDGVELVGEETQPNLEAIAELEPDLIIASRTRHEEVYDHLNDIAPTVVGDEVYDWKGTLDLMGKALNKEAEADQLLEDYNERIDHFKGQLGDELPIEVAITNFRADHARIFYMGFAGGILEDAGFTRPEGHDDPELWGIKLASKESIPEADAEVIFNFNSGTETDQIQQTYEEWTGHPLWKELEAVKNDQVIMVDEVTWNSAGGYLSAHMVIDDLYDIFNVEE
>orf2868 iron complex transport system substrate-binding protein	MLKHTINQVMIIFAIFMLVTGCGENASTTNNNTQNNSSETGTRQFEHLMGETTIPTDPQRIVTLQYTGEVLALDVKPVGIWSRHLENRYYTDVLADVEDVGLDASLEKILELKPDLIIGDNQHEDIYNELEKIAPTILIGWEDFTMEEHLYIVADALGKTAEAELFLNQLESLAAEKSEDLQNYISPDETLLILRIRPDRFEAYGDRNIGYVFYNSLALTPPEQIQQEIENASDGFFNSQSISLEVLPEYKADHMIVMVEDINDPENGLFDLKDTQIWSQLPAVQNDQVYYIERDPWLFLDPISIQGQLEDAILLFNDNH
>orf2869 iron complex transport system substrate-binding protein	MKKTLILTSLMLLLAIFIVACGNENGNNQSNNSTSNNTLDNKAPTDDTRIYTDVAGNEVEIPVHPERVITTQYLDALLALDIKPVGASSHVLDNHYLGELQEGVEDIGHPFDIEKVLSLEPDLIIVSTEEEVEELSKIAPTIVVPWMYGDVYDQFREIAQIVGKEQEAEDWVIALEEKAAEGRAHLTIAEEDIVTIYMTHDKDVLRIYGGRNIGHIIYRLLELTPPDFIQAKFDEDPEFNDFVYDDISMEMLPEYAGDHIIMLTYDNETIAEGGMFYQVEQSALWQGLDAVQNDQLYVIDAEPWFSYSPLAIEAALDEAIELFSN
>orf3337 iron complex transport system ATP-binding protein	MIELTKVSGGYDNEPIIKDVSLTIEKGEFFTLLGPNGSGKTTLFKLVTGTLPTKQGNICLKGQPLTSLSKLEKARHVAVLTQEAHISFDFTVEEIVSLGRYAFQQGLFKNLSKKDQAVIDDVMMLTDVARYRHKQFRTISGGEKQRVLLAKALAQQPNILLLDEPTNHLDVKHSFHMLNLLKERQLTHGLTVFAILHDLNVAALYADRVGLLHEGRLRKVGSVDILKQEDELRKVYNVEVKSQAHPTLAKPQLLMTPVSKEVGHDVNPLETMMNVTKDDKAIHIQFEKPLRTISNGVVGEGIRWATDFCNFHVEKNYHCSTPADDVKRWMTERHISYENAVGMMTAVHLKDAVWINKVYEGIAIRVMVTAGVSNAVDIVSHERDDKISQIGTINTMVFL…
>orf3338 iron complex transport system permease protein	MFLNNRVAWIYILAGGFVLGTILLALFWSSVTVPIPHIIHIIIERTTGHVWLTDVPANEVPIIWNIRLPRVILAFCVGASLALAGAAFQGLLRNPLADPYTIGVSSGAALGAVIVIFFQISLPILGVFTQPIIAIIFGFLTLMLVFGLVKMTSRSMAIETIILAGIIISSFMGAIVSLIIALGDQSEMTQIIYWLYGSVSLRGWSHVQLILPFMIVGSLILLYHYRELNALALGEEAAEHIGVDVRRGKVFLLIGASLLTGSAVAVSGTIGFVGLVIPHLVRLVTGPNHRHVLPLSLLAGGGFLILTDLVSRTIIAPKEMPIGVITALVGAPVFSLLLIRNRLGRRKTA
>orf3339 iron complex transport system substrate-binding protein	MKQLLMKWKEMSAIALLALMLTACGAAEENNGNEANEANNGNQTNETVEGDFPVTVTDGVGQEVTIEETPETIASLLPSSTEIVFELGAGERMIGVSEYCNFPEETADIQVIGAQDMDAELILSLSPDLLLVQEYHYQNHEDVLNEYKEAGIDVLVMGSAESFEETYDTIHMIGEATGTSDEADQIVTSMEERLEEIREQAETIPEEDRQTVWVEVGPSPDIFTTGQGTFMHEMLEAINATNAAEEESGWVQFTEEEIVTLEPDVIVTTYGYYIDNPEADVLARDGWSEVPAVQNERVYDVDNDTVTRPGPRLIEGVETLAKLVYPDVFE
>orf4042 iron complex transport system ATP-binding protein	MNRLFADSITVGYGEEPIIKDLNMYIPDEKITTIIGPNGCGKSTLLKALTRIIPHASGSIILDGQHISKENTKNLAKKMAILPQTPESASGLTVGELVSYGRFPYQRGMGRLTKHDRDVIDWALEVTRTEEFKYRPVDALSGGQRQRVWIAMALAQETEMIFLDEPTTYLDMAHQLEVLELLEELNRSEKRTIIMVLHDLNQAARFADHIIAMKDGHILSSGHCEDVICADVLRKVFHIDAVIGRDPRTHKPMCMTYHLLKGETQQHEENVHSIRTVAAHS
>orf4043 iron complex transport system substrate-binding protein	VAVLSTFTGNVIALDVNLVGVDDWSKGSPLFEEELEGVETVSDESLEKLIELEPDLIIGLNNINNVDRLEEIAPTVTFTYGQVDYLTQHIEIGKLLNKEEEAQAWVDDFEKRAEAAGEDIKAHIGEDATVSVFENFNKQLYIYGDNWGRGTEVLYQAMELEMPEKVEEMALEDGYYALSPEVLPDFAGDYMIFSKDDDTDNSFTETETYQNIPAVQNGRVFEANAKAVYFNDPISLDYQLEFFQDHFLDH
>orf4044 iron complex transport system permease protein	MPKMLQTRLSFPITFFIGCVILLMMFALSLMLGAAQVPMRDVWLALMTNEAGDSLTMIREIRLPRGVAAIFLGAALSVAGAVMQGMTRNPLADPGLLGLTAGANAALAVTIALITTNYVGIMIACFIGAAVGAGLVFSIGRVKRGGMSPFRLVLAGAAVSAFLHAIAEGIGLSFKISREVSLWTSGGLLGASWAQLQIVIPVILFGLLIAILLSRQVTILSLNDDVATGLGQKTELIKALLFIVIILLAGASVALAGNLAFVGLMVPHIVRSFVGTDYRFIIPMSAIIGATFMLMADTLARTISAPYEAPVAAILAIIGLPFFLWVVRKGGKGF
>orf4045 iron complex transport system permease protein	MRHPAQIKKQRLIMITCILLITVTSMLSIGIGYATLSFDRLIPVLLGQGTFQEEFVLFSIRLPRMIITFLAGMALALSGAILQGLTRNDLADPGIVGINSGAGVAVAIFFLYFPIEAGTFIYMLPLAAFIGALVTAGTIYAFSYERQSGLGLNPVRFILTGVGFSLALSGVMVVLVSSADRARVDFIATWLAGNIWGTDWPFIYALLPWLIILIPYSLFKANRLNLLGLGEATAIGRGVAIKREQITLLLTAVALAASAVSVTGGIAFVGLMAPHIARALVGPVHQRMIPLAILIGGWLLLLADTIGRNLTDPDGLPAGIVVSLIGAPYFVYLLLKK
>orf4097 iron complex transport system substrate-binding protein	MMKKVILFPLSLLVIVLLASCNSADTRHETSADTNNEDVTKDERLITHEGGETTIVGTPEKIAVLDYRLADTLIALDIRPHAMTTYLGETNLPYIENTSFEDIVPLGDDVNIEALLEAEPDLIIARTSEEGIYDSLSKIAPTILLSAPDDWRDSFKEVAAIVDKEEKAEEWLKDYDEKSEALRTKLEENIEADETFLYLRVMPKEIRVHGTDFNLSATLFHDLELTPVEGLESLDKVETISLEALTIYDADHIFLENGGPNAVDDPEAEEQLNTLMESAIWNSLTAVENDQVYFMPPWVISDYPNIKNKSLDLIEEALIE
>orf0208 cation efflux system membrane protein
GTGTTCATATATTCATATATAAAAGGAGTGATTAGTATGAGTGGTCATCA
CCATCATCATCATCACAGCTCAAAAAATAAAAAAAGCCTTATTTGGGCCA
TGATCATCATCGGAAGCTGGATGTTTATTGAACTTATCGGAGGAATTTTG
ACAGGAAGCCTCGCACTGTTAGCAGATGCAGGGCACATGCTTAGCGATTT
TATTAATCTATTAATTAGTTTTGTAGCAATTGTATTTGCCGCAAGAGCCG
CCACAAATAAAAAAACGTTTGGAAACCACCGTATTGAAATTTTAGCCGCC
CTTATGAACGCTCTCATGCTTATTGGCGTGAGTGTTTACATCATTTTTGA
AGCGATTGAACGCTTAGCAGCCCCCACAGTCGTGAGTAGCGGCCCAATGA
TGGTAATTGCCATTATTGGTCTTGTGGCGAATATTGGTGCTTTAATGGTT
CTTTCTGGGAAAAACACAAAAGAAAACTTAAATATGAGAGGCGCCTACCT
CCATGTATTAGGTGATACGTTAGGGTCTGTTTCTGCTATTCTTGCCAGTA
GCTTAATAATGGCCTTCCAGTGGTACTGGGCAGATCCGTTATTAAGTTTA
TTAATTGCGATGCTCATCGCACTCTCGGGTGTTCGTTTATTAAAAGAGAC
GGTGCATGTTTTAATGGAAGGGACGCCATCAGGTATTCAAATAGAAGAAC
TAAAAAAGGGCTTAATGGCCATAACTGGAGTCATCGATGTTCATCAACTA
CATGTGTGGAGTTTATCCAGTGACGTACACAGTTTTTCGTGCCATTTAGT
GATTGACAACACGTTCAGTGACAACCACCAGCGTATTTTAAACGAGGTGG
ATCGATGGATTAGCAACCATGCAAATATTCAAAACCGAGCAATCCAAATT
GAAACTGCTGGCGATTTTAACTGTGTTACGCAACCATACTAG
>orf0659 multicomponent Na+:H+ antiporter subunit G
TTGATAGAGATCATCATTAGTATCTTTCTTTTATTAGGAGGGCTTCTAAG
TGTCTTAGGGTCTATAGGAATTCTTAGGTTACCTGATGTTTATGGACGCC
TCCATGCTGCTACTAAAAGCGCCACACTCGGAGTTATCAGTGTTATCATT
GGCGTCTTTCTGTACTTTCTTGCGATTCATGGCATGTTTGTTGGTAAACT
GCTACTCACAATCATCTTTGTATTTATGACAGCGCCAGTAGCTGCGTTCA
TGATAGCTCGCTCAGCCTATAATGTTAACGTAAAAATGTCTGAAAAAAGC
ACGCAAGATGATTTAGCTGATGCGATTAATAAACAAAAATCAGAAACGGA
CCATTAA
>orf0660 multicomponent Na+:H+ antiporter subunit F
ATGTTAACGACTGTTGCAATAATTGTACTAATATTAATGTCCCTTTCTAT
TTTTGCTTGTACTATTCGTGCTCTAATCGGCCCTAGCATGTCAGACCGAC
TAACAGCTTTGGATACAATCGGCATTAATCTCATTGGCTTCACTGCCATA
TTGCTATTAATTCAAGATACAATCGCTTATGCTGAAGTCGTCCTTGTTTT
AGCTATCCTTGCTTTTATCGNCTCGGTAGCCATAGCTAAATTTATTGAGG
GGGGTGTGGTTCTTGATAGAGATCATCATTAG
>orf0661 multicomponent Na+:H+ antiporter subunit E
ATGGCCTTTCAAATTTTATTAAACATAGGTTTAGCTTTAATATGGATGTT
GTTAAGGACCGAGTATACTGTCGTAGAGTTTATGCTTGGTTATATCGTTG
GTTTATTACTTTTATTTGTTCTAAGAAGGTTTTTACACTTCGATTTTTAT
TTCCGACGTGTTGTAGCAGTATTCAAGCTATTAGTGTTGTTTCTTTATAA
ACTTATCTTGTCTAATATTGATATGACAAAAATCGTTTTAAGTCCGAATC
CCGACATTCAACCAGGGATCATTGCTGTACCGACCAAACTCAAAACAGAT
TGGGAAGTAACACTTTTAGCTAATCTGATTTCTCTTACTCCTGGAACTTT
AACGATGAATTTTTCGGAAGATGGGCGAACTTTATTTGTTCACTCCATTC
ACGTACCTGACAAAGAAAAGGCTATTGCTGAGATTCATGATTCATTTGAA
AAAGCGATTATGGAGGTGACACATTAA
>orf0662 multicomponent Na+:H+ antiporter subunit D
ATGAATAATTTAGTCATTCTACCAATACTCATACCACTTCTTGTCGGTAT
TATTTTAATATTCTTCAAGAACTCCAAACACATTCAGCGCGTGGCCAGTG
TCATTGCCACGAGTGCGATGCTTATAGTTGCAAGTTACATGACATATATT
GTATATACCGATGGCATTCAAACCATTGAATTGGGTGCATGGCCAGCACC
TTTTGGTATTGTATTAGTAGCTGATTTACTATCCAGTTCACTCGTCACCC
TCTCCGCCCTGCTTTCTATCGTCTGTCTATTGTTTGCTTTTCAGACGTTT
TCTGCGGAGCGAGAAAAGAATTATTTCCATCCCTTTTTCCTCTTTTTAAT
GGTAGGGGTGAACGGTTCATTTTTAACCGGTGATTTATTTAACCTTTTTG
TCTTTTTCGAGGTTATGCTCATTGCATCGTTTATTCTCATATCAATGGGA
AGTAAAAGGTATCAACTTCGTGAGTCTTTGAAGTATGTCATCATAAACAC
TGTTTCATCTATGTTTTTCATTACAGCTGTGGCCTATCTTTACGGAGTCA
CTGGAACATTAAATATGGCAGATTTATCTCAAAAAGTAGCTGAATTAGAG
CAGACTGGTGTTGTATCAGTTATTGCGGTAATCTTTCTATTTGTTTTCGG
GACTAAAAGTGCGATTTTCCCATTGTACTACTGGCTTCCCCACTCTTACT
TTGCTCCTCCTGCAGCCATCGCAGCGCTTTTTGGAGGATTGTTAACAAAA
GTCGGCGTCTACACGCTCATGCGGACGTATACACTTATTTTTCCGCATGA
TCAGCTCGTGTTTCAAATCTTACTCATTATCGGTGGTTTAACAATGTTTA
TCGGGGTACTCGGTGCCGTATCTCAGTTTGACTTTAAACGTATCCTTGCT
GTTCATATCGTTAGTCAGGTAGGCTATATGATTATGGGAATCGGGATCTT
CACACCATTGGCTATTGCGGGAACATTCTATTTTCTCGTCCATAACATTA
TCGTAAAATCAGCGTTGTTTCTTTATGCAGGAATTGCTGAAAAAATCACA
GGCACCTCCCATTTAAAACAGATGAGTGGTTTACTCAAAACACACCCGTA
CGTCGGCTGGCTTTTCTTCATTGCCGCCTTCTCACTAGCAGGTATCCCGC
CTTTAAGCGGATTTTTTGGGAAATTTGCTCTCGTTGTAGCTGGTTTAGAA
GCGGGACATTACTTTATTATTGCAGTCAGTCTTATTACTGGGGTTTTAAC
ATTGTTCTCCATGCTTAAGATTTTCATGACGTCCTTTTGGGGAGAAGTTA
AAGCGCCTGATCCAGACGCAAAAAATAAAAAGGTTGGTAAACTATTAGTT
ACTACCCTACCATTAGTTGCTTTAACCATTATCTTAGGGGTAGCAGCTGA
ACCATTTATCCAATTTTCATTGGAACTTGCTGAGCAACTTATGGATCCTT
CCGACTATATTAATTCTGTGCTTAAGGAGTAG
>orf0663 multicomponent Na+:H+ antiporter subunit C
ATGGAAATATTAATGATTTTGACGATCGGCGTCCTCTTTACTGTAGCAAC
CTACTTGATTTTGTCTAAAAGTTTATTAAGGGTTATCATTGGCGTCGTTG
TTATTTCACACGGTGCCCACTTACTACTTTTAACATTGTCAGGACTACAA
CAAGGAGCTCCTCCCCTCTTAGGGGAAGAGGCGTCAACCTATTCTGATCC
GTTGCCACAAGCGCTCATTTTAACTGCGATTGTTATCGGCTTCGGGATCA
CTGCCTTTATGCTCGTATTGGCCTATCGAACATATAAAGAGCACAAAACA
GATAATTTCGATGAATTAAGGGGAACTGAAGATGAATAA
>orf0664 multicomponent Na+:H+ antiporter subunit B
ATGAAAAATACTCCCGTTCAATTACATGTTATTACAAGAATCGTGGCGTT
TATCATCCTGGCATTTTCCATCTTTCTCTTTTTCGCTGGGCACAACAATC
CTGGTGGTGGCTTTATCGGAGGGCTAATGACGGCATCAGCACTAGTGCTA
CTTTTCTTAAGCTTTGATATTAAGACAATTAAAAAAGTATTGCCATTTAA
TTACGCAAAAATCATTGCTTCCGGTCTACTACTAGCTGTCTTGACCGGTA
TGGTCGGCATGTTTCTAGGTCGCCCATTCTTAGAACAGTTCTTTGATTAT
TATCAAATACCCATTTTAGGCGAAACGGAATTAACGACTGCCCTTCCTTT
TGATTTAGGAATATATTTAGTAGTCGTTGGATTTACTTTACTCGTTATTT
TAACAATTGCGGAGGATGATAGCTGA
>orf0665 multicomponent Na+:H+ antiporter subunit A
ATGAATAAAATTAAGGAGGTTTATCACTTGTCAACGCTTCATTTTGTTAC
TTTAGCACCATTTATAATGGCGATTTTTGTGCCGATTATTTACAAAAAAT
TCCGCCATCTTCATACAGGCTGGTTCATTTTACCGTTACCATTGATTTTA
TTTATTTATCTTTTTCAATATTTGCCGTTAGATGGGTCGCCTATGGAAAC
AGTCAGTTATTCTGTCTCTTGGGTTCCTTCTCTTGGCATTAATTTTACCG
TCTACCTCGACGGTTTGAGCCTTCTTTTTGCTTTGTTAATTACCGGAATA
GGGACACTCGTCGTTCTTTATTCAATTTATTATATCGCCAACAAAAAAGA
GGAGCCACTTAACAACTTTTATGTTTATTTAATGATGTTTATGGGAGCTA
TGCTCGGCGTCGTATTATCAGACAACTTGATTGTCTTATATGTATTTTGG
GAAATTACCAGTCTTGCATCATCACTGCTTATCGCATACTGGTTCCACAA
AGAGAAATCCCGTTATGGCGCTCAAAAGTCTATGTTAATTACCGTAACTG
GCGGATTCTCAATGCTCGCTGGTTTTACTTTGATGTATTTAATGACAGAC
ACATTCAGTATAAGAGGAATTATTGCTATGGCTGACGTTATTGTCACAAG
CCCTTTATTTATTCCTGCTATGCTATTAATTTTATTAGGGGCCTTTACAA
AATCAGCCCAATTTCCATTTCATATTTGGTTGCCTGATGCTATGGAAGCA
CCGACGCCTGTTAGTGCTTACTTACACTCAGCTACAATGGTTAAAGCTGG
TATTTATTTAGTGGCTCGTATGACCCCGGTGTTTGGTGGTCAAGCTGAAT
GGTTTTGGATCATTTCTACCTTCGGCTTATTTACGTTACTATGGGGATCA
GTGTCAGCTGTTAGGCAAAAAGATTTGAAAGGAATCCTTGCATTTTCCAC
CATAAGTCAACTAGGGTTAATTATGAGCTTATTAGGACTTGGATCTGCAG
GCTATCATTATGAGATCATTGACGGCACTTCTTTACCGATAGTGGCTGTT
CTTGCTGCAGTGTTCCACCTTATCAATCACGCTACCTTTAAAGGAAGTCT
GTTCATGGTCGTGGGTATCATTGATCACGAAACAGGCACGAGGGATATTA
GAAAACTCGGCGGCCTCATGACAATCATGCCAATTACATTTACCGTCTCT
CTGATTGGAATTGCTTCAATGGCTGGATTACCGCCTTTTAATGGATTCTT
GAGTAAAGAAATGTTTTTTACTGGAACATTGAATAGTGCCACTCTCGACG
TTTTTAACGTTGGTAATTTCGGGGTGATTTTTCCTGTCGTCGCATGGATT
GCCAGTGTATTCACATTTATTTATTGCATGATTATGCTATTCAAAACATT
TACGGGTAAACATCAACCTGAAAAACTCGATAAAGCAGCTCATGAAGCTC
CAATCGGTTTACTTATTTCGCCTATTATATTGGCATCATTAGTGATTGTT
TTTGGATTGTTCCCTAATTTACTTTCCTATACTATTATTGAGCCTGTTAT
GCAGTCGATTATGCCTGGCCTTACAGCGCCTGGCGAACAATTTTATGTGA
ACATTTACCATTGGCACGGTTTTAATACTGAATTATTCATGACAATGGGT
GTTGTTTTCTTTGGAGCGTTCATATTCTTAAACCAAAAAAAGTGGCAAGA
CACCACTTTCTACTTACGAGAGAGAGACCCTTTGAATTGGTTTTATGACA
ATGGTCTGACAGGGTTAATTAATGGTTCAACTGTAGTGAATAATGTACAA
ATGACAGGGCGTTTGCGCGATTACTTTTCATACATGTTTATTTTCTTAAT
TGCTATAGTCAGTTTCATGTTATGGCAGAGTAACGCTCTTGCAGTGGATT
TTACAAACACAACTGAGATACCATCTTATATGTATTTTGTGTCCCTATCA
CTAATCTTGTGTACGATTGTTATTCCTTTTGTTTCAAAGCGTATTTCTGC
TATTGTTTTAATGGGTGTAGTAGGCTTTCTCGTAGCCCTTCTTTTCGTGG
TCTTCCGAGCACCTGATCTTGCGTTGACCCAACTGCTCGTAGAAACAGTC
ATGGTTGTTTTATTCTTGCTCGTGTTTTATCACTTGCCTGAATTGCGGAA
AGAGACGTTTAAGCCTGTCTTCAGGTTATCTAATCTCATCATTTCAATCG
GCGTTGGACTCGTGGTGACACTAACAGCCTTGAGTGTGCATGCGTATAGC
TATGAGAACCCAATTAGCCCCATCTCTGATTTCTTTGTAGAGAATTCTTA
TGCGTTAGCAGGTGGGAATAACATTGTTAACGTCATATTAGTGGACTTCC
GTGGACTTGATACGTTGCTAGAAGTTCTCGTTTTAGGGATCGTTGCCTTA
GGAGTCGTTGTCCTTATTAAATTTAAAGCGCGGAAAGGAGAAGATGTCTA
A
>orf2190 potassium/proton antiporter
TTGTTTTTAGAAACATTCTCAACTGAAGCGTTCATTTTTCTAGGCGCGTT
TATCTTAATTAGTGGTGTCCTCGTTGCTAAGTTTTCTAATCGCTTGGGAG
TACCTGCTCTTGTATTATTCATTCTTGTGGGGATGGTGATTGGTAGTGAT
GGGCTCGGTATTGTCTATTTTGACAGCCCACAGGTGGCGCAAACAATTGG
GATTTTTGCCCTTATTATTATTTTATTCGAAGGCGGCTTGCAAACGAAAT
GGGAGACTGTTCGTTCAGTCGCCGTCCCTTCTGCCTCTCTCGCCACGCTC
GGCGTGCTGTTCACTTCAGCTATCATAGGCTCTGCTGCTTATTTGATTTT
TGATGTGACTTTCCTTGAAGCCCTTTTGTTCGGTGCTATCGTTGGCTCTA
CAGATGCGGCTGCTGTTTTTGCTACTTTAAAGGAACGTAACATTAAAGCT
CGAATGGGCGCTACCCTTGAAGCGGAGTCAGGTGCAAATGATCCGATGGC
TGTCTTTTTGACACTCTCCTTTATTGAGCTTATACGTTACCCAGATATGA
GTATCTGGACGCTAATCCCATCGTTTTTTTGGCAAATGGGCATCGGACTT
GGGGTTGGTCTGTTACTAGGGAAAGTAGCTTCTTGGTCGATAAACCGGAT
AAAATTAGAATCTAGCGGCCTTTATCCACTGTTTGCTGTCGCCTTTGCAT
TACTCACATTTAGTCTCGCTTCGTATATAGAAGCCAGTGGTTTCCTCGCT
GTTTACGTAGCAGCATTAGTTGTAGGTAATTCTGAATTAACGTACCGTTA
CGCCATCTTCCAAGTTAACGAAGGGTTCGCTTGGATGGCACAAATCCTTA
TGTTTATTATTCTCGGTCTATTCGTATTCCCAGGCCAACTTTTCACCGCA
ACTGTGATGTTAAATGGCTTCCTATTATCATTTATACTCATGATCATTGC
CCGTCCAGCTGCTGTCTTTTTATCAACATTGGGAATGTCATACACACTTA
AAGAAAAGCTATTCCTTTCCTGGGCAGGTTTACGCGGAGCTGTACCGATC
GTTCTTGCGACATTCCCTATTGTAGCCGGGCTGGAAAACGCGCAACTCTT
CTTTAATGTGGTATTCTTTATCGTCTTAACGTCTACGCTCATTCAAGGCT
CTAGCATTACCTATTTAGCAGAAAAATTAAAGCTCACTGGACCTGTCAAA
GACAATCCGCACCATTCTATTGAACTCATTTCGATGGGTAAAGCAAATGC
GGAAATGATCCAGTTTAAAACGACGAAGCAGTCAGCTATTGTAGGGAAAA
AATTACATGAAATATCCTTTCCGCAAAAAGCGAATATTAGTGCGATTGTA
AGGGACGAGACATTGATTACGCCATACGGTGAAACAGAAATTAAAGAAGA
GGACTTCTTGTATATCCTCGTATCGTCAAAGTATAAAGAACCGTTAAAAA
AAGTGTTAGAGGAAAAGAAAAAATAA
>orf2722 trk system potassium uptake protein TrkA
ATGTGTAAATGTTATACTTTGACATTATTACACGCAAAGAGGGATTATAT
GAAAAAACAGTTTGCCATCATCGGACTCGGTCGATTCGGCTCAAGTATTT
GCCGAGAACTTTACCATATGGGACATGAAGTTCTAGCCATTGATAAAGAT
GAGAAAAAGATTGAGCACATAGCGGATTTTGCTACCCACACCTTACTTGC
AGATGGAACAGATGAAGCCGCATTAACAAAAATAGGCATACGTAACTTTA
ATCATGTTATTGTAGCCATTGCTGAGGATATTCAAGCAAGTATTCTTTGT
ACTTTACATTTAAAGGATATGGGAATTCCAAAAGTGTGGGTCAAAGCTCA
AAATCACTATCATCATAAAGTGTTAGAAAAAATCGGGGCCGATAAAATTT
TCCACCCTGAACATGATATGGGAAATCGGATTGCGCAATTTTTAACTTCC
GAAAAAGTCATTGACTATATAGATTTGTCAGCCGACTACAGTATTGTAGA
AATTCTTGGCACGCCAAAAATTAGTGGAAAAACACTGATTGAACTCAATG
TTCGCGCTCGCTTCGGATGTACGATTCTCGCTATTAAACAAAATGGAAAA
GTCAATATAACACCTGAACCAGATATTCCCCTTAACGCTGGTGATGTCTT
TATTATCATTGGCAGCAAACAAGATTTACGTCGATTTCAAGAGGAAGCTC
TCTAA
>orf3500 Na+/H+ antiporter
ATGGATAGAAGAGCGACTGCTACAGCCTTAACATTCGGGTTAAAGGCACC
TTATATATTAATTCCGGCAGGGTATGGTTTAATCTTTCATGAAATAATTA
TGTCTAATATGAATGAGAGTGGGATGGCTGTCGATATGAGTATGGTACCT
AGAGCAATGTTTCTTCCTGTTTTAGGTATGCTAGTAGGCCTTATCGTAGC
TATATTTATTAGTTATCGAAAGCCAAGGGACTATGTAAACCAAGAGCTTA
CCACTTCCGAGGAAATGGCAAATACATCATTTTCACGTTCTGGTATATTA
GTCGGTATAGTAGCTATTATCACATTGCTTGTTTCACAAGTTTTAACTAA
ATCAATGGTGTTTGGTGCGTTAACAGGTCTAATTATTTTATATGTGTATT
TCGGTTACTTACACGTCACAAAGCAATTAAGATTGAGTCAATCTGAGAAG
TTATTGACAGATGGGATGAAAATGCTGGCTTTTATAGGATTTGTCATGAT
TTCAGCAGGTGGATTTGCAGAAGTAATTAGGGAGACAGGACATGTGGAGC
AACTTGTTGCGAGTATATCAGGATGGATTGGTCATAATCATGGTCTAGCA
GCACTTATCATGTTATTGGTAGGTTTATTGATAACGATGGGGATTGGTTC
TTCATTTGCTACGATACCTATTATTGCCGCAATTTATGTACCTTTAGCGG
CCGCGATTGGTCTTTCACCTATGGCGACTATTGCATTAATAGGGACAGCT
GGGGCATTGGGAGATGCAGGGTCTCCTGCTTCGGATAGCACTTTAGGTCC
GACGGCAGGGCTTAATGCAGACGGCCAACACCATCATATATGGGACACAT
GTGTACCGACTTTTTTACACTTCAATATTCCATTAATTATTTTCGGCTGG
CTTGCAGCACTTATTTTATAG
>orf3958 Na+/H+ antiporter
ATGTTGCTATTCATCGGTTATATTATTTTCACCATCGATAAGAAAAAAGA
AAATTTCCCTGTTCCAGCTATATTAACGCTAGTTGGTATCGGACTATTTT
ACGTTCCATACTTCTCTCAAGTTGAGGTCACACCAAATATCATCTATCAT
GTGCTTTTACCTGGATTGGTGTTTACCTCAGCCTATCAATTTCCTATCGA
CGCTTTTAAACAGCATGGTGGGCTTATTAGCTTCCTAGCCACAATAGGAA
TTGTATTCACTGTCATCATGTTAGGCGTGTCAATTTTTGCATTAGCAGGA
CTATTTACGTCATTGTCATTTATCGGTGCTCTGTTAATAGCAACTATGCT
TACCCCTACAGATCCTGTCTCTGTTACAGCTATCTTGCAGCAATCCTCTC
GCGAACCACTGATTGCCAATGTTCTTGAAGGTGAATCTTTAATTAATGAT
GGGACAAGTATTGTGCTGTTCACTGTAATTTTAAGTATTTTTCTCGAAAA
TAGTGCCCTTTCATTTACTCAAGTCATGTGGGAGTTTGCATACGTCTCTC
TCGGAGGAAGTGCTATCGGCTTTTTGATTAGCTGGCTATTCAGTCAAGCA
ATTCATCTTACATATGAACGGGACTACCAAGTCATGTTAAGTATTGTCGT
CGCTTATGGCACCTTTAATGTGGCAGAATATATGGGTCTTTCAGGAATAT
TAGCCACTGTGTCTGCCGGTATGATGCTGTCCTTTGAATTCGGTCGCTTA
ATTAAAGAGAAGCAATTCCGGGAGGCTCTCGATAATTTTTGGCGTGTTTT
TGAAGTTTCCGTATTATCAATTCTATTTTTACTTATTGGACTAGTAGCAG
CAGACTATTTATCATTTAACTATTGGGTACTTGGTATTTTAATTTTTATC
GTTTCAATTGCGATACGAAGTCTCCTGATTATTTCTTTTACACAATTTTT
CTCTCGCTGGCGTCACAAAATAGGGTGGAAAAGCGCTACCATATTAAGCT
GGTCGGGAATTAAAGGCGCTGTCTCTGTCTTTATGATTCTGTCAGTAAAG
GAAGCCGGAAGTGGCTCTGAAACAGATTTAATCATTTCCCTCACCTTTGC
AGCATTACTATTATCATTAGTTATACAAAGTGTTGGTGTATACCCATTGT
CAAAGAAACTGCTAAAGTAA
>orf1157 ectA;diaminobutyric acid acetyltransferase
GTGTTGAGTGGAACAACAACTCAATACAATTTAAAACAAAGGTGGAATGT
CACGATGAGCAAAAGCACAACGGCAGTAATTGAAACATTTTCGTTAGAGC
AGCCAACTAAAGAAGATGGGCAGGCTATGTGGGCATTAGCCAAAAACACC
ACTCTCGATTTGAACTCAGCTTATAAGTACATTATGATGGCCGAGTACTT
CTCTGAGACGTGTGTGGTTGCTAAAGAACGAGATGAAGTCGTTGGTTTCA
TCACAGGTTTTATTCAACCTGAACACCAAGACGTGATTTTTATCTGGCAA
GTTGGTGTGGATTCATCTCAACGCGGAAAAGGGGTTGCCTCAAAAATGTT
AAATGACTTACTTGAGCGTAAAGTATGTAAAAACGTTCGTTACGTTGAGG
CGACAATCACTGAAGAGAACAAAGCCTCTCAGTCTTTATTTAAACGACTG
GCACGAGATCACGATACAGCTTATGAAGTGAAAGAATGCTTTCCGGAAGA
GATATTTCCTGAAGAAGGCCAAAAAGCTGAATATACGTATCGTATTGGAC
CTTTTTCCAAGTAA
>orf1158 ectB;diaminobutyrate--2-oxoglutarate aminotransferase
ATGACTAAAAACCATTTAGAGATTATTGAAGAGCACGAATCTTGTGTAAG
AAGTTATGTGAGAAGCTTTCCAACAGTTTTCACCCAAGCTAGAGGGTATA
AGATGTGGAATGAAGACGGAAAAGAATATATTGACTTCTTTTCTGGAGCA
GGAGCTCTAAACTATGGACATAATGAACCTAACATGAAGAAAAAATTAGT
AGAATACATCCTTGATGATGGTATTACTCACTCTTTAGATAAGGCAACAG
AAGCAAAAAGTGAGTTTCTTCACAAATTTCATGAGGTTATACTTCAACCA
AGGAATCTTGATTACAAAGTCATGTTTCCTGGACCAACAGGAACGAATAC
GGTTGAAAGTGCCCTAAAGTTGGCAAGAAAAGTGACAGGTAGAACAGAAG
TCATCAGTTTTACAAATGGCTTTCATGGCATGACGATTGGCGCTTTGTCA
GTCACCGGTAATTCTATGAAACGAAAAGGCGCTGGTATCCCATTAAACCA
CTCCGTCACTATGCCATACGATCAGTTTGTTAACGAAAGTGATGAGATGG
ATACACTTGCCTACCTCGAGAGATTTTTAGATGATAACGGCAGTGGCGTC
TCCATTCCTGCAGCCATTATCCTTGAAACCGTTCAAGGTGAAGGTGGTCT
TAATGCAGCACGCTTTGAATGGCTAAATAAATTAGATACTATATGTAAAA
AATGGGGTATTCTTCTCATTATTGACGACGTGCAAGCTGGTGTTGGCCGG
ACAGGAACATTCTTTTCGTTTGAACCTGCGGATATTAAACCTGATATAGT
TTGCTTATCTAAATCTATTNNNNNNNNNNNNNNNNNNNNNNNNNNNNNNN
AAGTGGAAGCCTGGTGA
>orf1159 ectB;diaminobutyrate--2-oxoglutarate aminotransferase
ATGGTAGAAAAATATCCTGAGATGAAAGGATTCGTTAAAGGAAGAGGCTT
TATGCAAGGAATCTCTTCTGACATTGACGGCTTTAGTGAAAAAGTTTGCG
AGAATGCTTTTAACCATGGGCTAATTATGGAAACAGCAGGTGGACATGAT
CAAGTATTTAAATTATTCCCTGCTATTAACATTGACGAAGAAGGATTAGA
AAAAGGGTTTGAACTCATCGAACGAAGTATAAAAGATACCATTAAACAAA
TGAAACTTGAAAAAGAAACAGTCACCAATTAA
>orf1160 ectC; L-ectoine synthase
ATGAAAGTTATTAAACTAGAAGATATTATAGGGACAGATCAAGAAGTTAA
AGGTGGTAACTGGACGAGTCGTCGACTTATTCTTAAAAAAGATAATATGG
GGTATTCAGTCCATGATACGACCATTAAAGCTGGAACAGAAACGCATATT
TGGTACAAAAATCACCTCGAAGCTGTTTATTGTATTGAAGGTGACGGTGA
AGTGGAAACATTGTCTGATAATAAAATCCACCCTATTTCAGCCAATACAC
TCTATGCCTTAGATGAACATGATGAGCACTTACTTCGTGCAAATACCGAT
ATGAGAATGGTCTGTGTATTTAACCCACCTATTACAGGTCAAGAAGTTCA
TAACGAAGAAGGCGTTTATGAACTAGTTGAAGAAGATTAA
>orf1473 choline dehydrogenase
ATGACTAAAACATATGACTTTGTTATTATTGGTGGCGGTAGTGCCGGTTC
TGTACTCGGTGATCGCCTAAGTGCAGATGGTACACGCAGTGTCCTAGTTC
TAGAGGCAGGGCGTAGTGATTTTTCATGGGATCTATTAATTCAAATGCCG
GCAGCTTTGCCATTCCCTGCAGGAAAATCGTTGTATGATTGGAAATACCA
ATCTGATCCTGAACCTCATATGAATGGCCGACGTGTCAAGCATGCTCGAG
GAAAAGTACTCGGAGGTTCAAGCTCAATCAACGGTATGATTTATCAGCGC
GGTAATCCATTGGATTATGAACGTTGGGGGGCTGATCCAGGTATGGAAAA
ATGGGATTTTGCCCACTGTCTCCCGTATTTTAAACGTTTGGAAAATGCGT
TAGCCGCTGATCCAGAAGATGAATATCGTGGCCACGACGGTCCGCTTAAA
TTAGAACGTGGGCCAGCAAAAAATCCCTTATTCCAAGCATTCTTTGAGGC
AGCTGTAGAAGCTGGTTACTCTCGGACTCCTGATGTAAACGGGTTCCGTC
AAGAAGGATTCGGTCCATTTGATAAGCATGTATACAAAGGCAGACGTTTG
TCAGCTTCACGAGCCTATTTACACCCAGCAATGAAGCGCCAAAACCTTAC
TGTGAAAACCCGTGCTTTCGTTGCAAGTATCGATTTTGACGGTAACCGTG
CTACAGGTGTGACATATCAGCGGAACGGGAAAACGCACCATGTTAATGCA
GGTGAAGTTATCCTTGCAGGCGGTGCCATCAATACACCACAGCTCCTGCA
ATTATCAGGTGTGGGTGATGCAGAGCACTTGCGCTCACTTGGAATTAATC
CGGTCGTTGATCTTCCTGGTGTCGGTGAAAACCTTCAAGATCACCTTGAA
GCTTATATTCAATACTCTTGTCCAAAACCAGTATCTGAACAACCAAATTT
AAATAAGTTGCGGATGCCTTGGATTGGGTTACAATGGTTACTCGGACGAA
AAGGTCCAGCGGCAACCAATCATTTTGAAGGTGGGGGATTTGTCCGCTCG
AACGAAGACGTGGACTACCCAAATTTGATGTTCCACTTCCTTCCGGTAGC
GGTTAGATATGATGGACAAAAAGCAGATACAGCACATGGTTTCCAAGTCC
ATGTCGGACCTATGTACTCTGATGCACGGGGCTCATTAAAGATCCGTTCG
AAAAATCCTAAAGAGCATCCGAGTATGGTCTATAACTATCTTTCAACGGA
ACAGGACCGACGTGAGTGGATAGAAGCGGTACGCATTTCTAGGGAAATTA
TGTCTCAACCAGCTATGGCACCTTACAATTCAGGCGAAATTGCACCTGGT
TCATCTGTTAAAACGGATGAGGAAATTTTAGATTGGGTGGCGAAAGATGC
GGAGACTGCTCTTCATCCATCGTGCACAACAAAAATGGGGCCAGCTTCAG
ACCCAATGGCTGTCGTAGATCCAGAAACGATGAAGGTACACGGGCTTGAA
AATGTACGTGTCGCTGATGCGTCTGCTATGCCTTACGTTACGAATGGTAA
TATTCATGCACCTGTGTTAATGCTGGCAGAAAAAGCAGCGGATCTTATCC
TTGGACGCGAACCACTTGCCCCTATTCATGCCGATTTTTACCGTCATGGG
GTACATTCAGCCGATGCAGGCACAATAAAAGGTTAA
>orf1474 betaine aldehyde dehydrogenase
GTGAGTCTAAAACAACAATACATTAATGGTGAATGGGTGACGGCGATTTC
AGGCGAAACACGCGATATTATAAATCCATTTAACCAGGAAGTGATTGCCA
CTGTTCCAGAAGGTAACGATCAAGATGCGAAAGCAGCGATCACTGCAGCA
AGAGAAGCCTTTGATAACGGTGAATGGTCTTCAACCCCGGCCACAGAGCG
GGGGGCTATCGTAAGAAAAATCGCTGAATTAATTGAAAGAGATAAAGAAG
AACTTGCTAGATTAGAATCGTTAGATACAGGTAAAACAGTCGAAGAAAGC
CGAGGCGACATGGATGATATCGCTGGCGTATTTCGCTATTATGCTGAACT
TGCCGATAAAGATGGCGGAGAACTGATTGATTCTCCAGTGCCAAATGGTA
TCAGTCGGGTCGTTCGTGAACCTGTTGGCGTTTGTGGGCAAATTACACCG
TGGAATTATCCTTTACTACAAGCGTCTTGGAAACTAGCACCAGCCCTTGC
CACGGGAAATACGTTAATCATGAAGCCAAGTGAAATTACCCCACTTACGA
CAATTAAAGTATTTGAACTGATAGAAGAGGCAGGAGTACCTGCCGGTGTT
GCAAACCTAGTACTTGGTGCTGGCCATACTGTTGGTGCCGAACTAGCGAG
CAATGGTGATGTTGACCTTATTTCCTTTACTGGCGGCATTGTAACTGGGA
AGAAAATTATGCAAGCAGCAAGCGTTAACGTGAAAAAGCTTGCTCTTGAA
CTCGGTGGCAAAAACCCTAACATCATTTTTGCAGATGCCGATTTTGATAC
AGCTGTAGACCAAGCTTTAAACGGGGTATTCTTCCACGCAGGACAAATCT
GTTCCGCTGGTACAAGATTGATTATTGAAGAAAGTATTCACGATAAGTTC
GTTAGCGCACTTGTTGAGCGAGTGAAAAAGTTTAAACTAGGAAGCGGGTT
TGACGAAGAGACACAAATGGGACCACTCATTTCAGCTGACCACCTTGCAA
AAGTCGAGAAATATGTTGAAACAGGTGTGAAGGAAGGGGCGACATTAGCG
GTGGGTGGTCGCCGTCCAGAAAATCCAGATCTCCAAAAAGGTTTTTTCTA
CTTGCCTACAATTTTTACGGACTGTACGACAGATATGAAGATAGTTCAAG
AGGAAGCTTTTGGACCTGTTATCACGGTCGAGAAATTCCGTACCGAAGAG
GAAGCAGTCAAACTTGCCAATGACTCTATTTACGGGCTAGCCGGTGGCGT
TTGGACGAACGATATTGCAAAAGCTGAACGTTGTGTCGCCAAGATGCGTA
TGGGAACGGTTTGGATCAATGAATTTAACTTATACTTCCCACATGCCCCA
TGGGGTGGTTTTAAGCAATCTGGAATTGGACGTGAACTAGGAAAATTAGG
TATTGAAGAATATACAGAAACAAAGCATATTTTCCAAAACCTCAAACCTG
AACCGATTAATTGGTTCTAG
>orf2016 glycine betaine transporter
ATGTTATCTACTGCTTTTTTTATCGCCTTTGTTTTATTTTTGGCCATTAG
CCCTTTTGGTAAGTTAAAGCTTGGCAAACAGCACGAAAAACCGGAATATA
AATTTTTCACATGGCTCGGCATGTTATTTTCTGCAGGGATTGGCGTCGGT
TTCGTCTTCTGGGGTGTCGCTGAACCTGTGTTGTATTATTTTGACCCACA
CCCTGACTATGTTAATGCTTCAGACGGTGCGAGAGCCGCTGCTGGATTAC
GTTATGGCGTCTTTCATTGGGCGCTCCATCCATGGGCGATCTTTTCTCTC
GTCGCTTTAACCTTGGCATATGTCCAATTTCGTAAGGACCAGCCTGCGTT
AATTAGTTCAGCCTTTCATCCTATTTTAGGAGATAAAGCTTACGGAACTT
TCGGTAAAGGGATCGACACGTTAGCTGTTCTTGCTACCTCAACTGGTGTG
GCAACCACCTTCGGGTTGAGTGCCCTCCAAATATCCGGTGGCCTCTCTTA
TCTTATTGAAGGGATACATAACACTGCCACAACCCAATTTACGATTATTG
CGATCGTAACGGTTTTATTTATATTTTCTGCTGCCACAGGTGTAAATAAA
GGAATCAAAATTTTAAGCACAATTAACTTAAGTATCGCTGCTTTACTGTT
GCTTTTTGTGATTATCGTAGGGCCCACATTATTTATTGCGCAAAATTTCG
TAACGACGCTAGGTGGTTACATAGCAAATGTCACGCAAATGAGCCTAGAT
CTTGATCCTTTCGGTGATGGGGAATGGTTAGGAAACAACACGATTTTCTT
TTGGGCTTGGCATATTTCATGGGCACCTTTTATGGGAATCTTTATTGCTC
GCATCTCACGAGGACGTACAATTCGTGAATTTGTAGCTGGTGTGTTAATT
GTTCCGTCTGTTTTAGCAGCCATTTGGTTCACATCCTTCGGAGGTTCTGC
ACTTGATATGATTTTAGCCGGTAATGAGCAGATTGGGACCCTTGTAATGG
ATGAAGTGGAAGTTGCTTTGTTCGCCACTTTAGGTCATTTACCACTTAGC
TTCATAACGAGTCTTCTCGCAGTTTTACTGATCATTATCTTCTTTATTAC
TTCTGCAGACTCTGCTTCTTACGTTCTCGGAGCTATGACCAGTTCTGGCA
GCCTCAACCCGAAATTGAGTATAAAAATTATTTGGGGCTTCCTTATCGCT
GGTACGGCCAGCGTCTTATTAATAAGTGGTGGGCTAGAAGGTTTGCAGAC
AGCCTCCATTGTCGCTGCTCTGCCATTTGCTTTTATTATGCTCGTGATGA
TGTTCTCTCTCCTTATCATGATGGGAAAAGATTTAAAAATGGATAAGCTG
CGAAAATCAAAGCGCGAACGAAGGAAAGTAAAAGAAGAAGTGTACAGTGG
TATGAAGGATACGATTTACGATGATTTCAAAGAAGAGGCTTATGAAGAAA
TTAAAGAGGACATGTATGAGCAAATGAAAGACGACGTGTATGATGACTTT
AAAGACGATGCAAGTGGCACACTAAAAACTAAAGTGTATGAACAAGTTAA
AGAAGACGTCTATGAAGATTTTAAAGAGGAAGCTTATGAGGAGATTAAAG
AGGAAGTCTACGAACAAGTCAAAGACGATGTTTACAACGAGATTAAACAA
GAAGTTTATGAACAATTTAAAGATAAAATATATGAAGATTTACGAGAAGA
CATCGGCGATCAGTTACCAAGTAATAATAATGATGAGAAAAAAGGTGAAG
ACGTCATTCGTAAAAAGAATAAAAGAACAGATAACGACCATTAA
>orf2053 sodium/glutamate symporter
ATGGCACTTTCACCAGAAGTTGTAGGTTTTAGTTTTATTATTCTTGGGAT
TTTGTTGCTTATAGGGAAATGGCTTAGAGTTTTTACCCCTTTTTTTCAAA
CGTTTTTTATTCCTAGTTCGATGATCGCTGGATTACTTGGGTTGCTGCTC
GGCCCTGAAGTAATGGGGTTAACTGGTGTGCATTTCTTTGATAACGGAGG
GGTATTTCCAGAAGCCATGATAGAGGTGTGGAGTACGCTGCCTGACTTAC
TTATTAACGTTATTTTTGCTTCTTTATTTTTGGGAATGACCTTGCCGTCA
GTGAAGAAAATGTGGAAAATTTCTGGTCCTCAAATCACGTTTGCTCACGT
GATTTCATGGGGGCAATATGTGGTAGGTATCACCTTGGCACTAGTGCTTT
TAACACCGCTGTTCGGCATGAACCCTGCAGCTGGTGCCCTGCTTGAAATC
AGCTTTGTGGGTGGACATGGGACAGCAGCGGGGTTGGCAGAGACCTTTGA
AGGCGTTGGCTTTGAAGAGGGACGGGATCTAGCTGTAGGCTTGGCAACAA
TAGGGGTATTAAGCGGTGTATTTATCGGGATGATTCTCATTAATTGGGGT
GCTCGGCGTGGTAAAACAGAGGTTCTAAATAAACCATCAGATATATCTGA
TGAACGGAAACGCGGATTGATCACTAAAGAAAATCAAGACGATGAACCAG
CAGGGAAAAAAACAACCCACTCAGAATTTATTGAAACACTCACCGTCCAT
TTAGGCTATATTGGAGTGGCAATAGCCCTTGGCTATGTGTTGCTTGAAGG
ACTAATCCTGATAGAGGAAGCACTATGGATTGATAATATTGAGATAGTAA
CTCACCTTCCTCTTTTCCCATTAGCGATGATTGGGGCTGTTATCGTGCAA
TTGTTTTTAGATAAATGTGTTTCCCATAACGTCGTAGATAGGGGAGTTGT
TAATCGGATACAAGGACTGGCACTAGATTTACTAATCGCTGCGGCTATTG
CAACTCTCTCGTTAAGTGTTATCGGAGAGTACATCTGGCCTTTCTTGTTA
ATGGCGGTATTTGCCATTGGATGGAATTTATTTGCCTTTTTAGTCATCGC
CCCTCGGATTATGCCAGATTATTGGTTTGAACGAGCAATTGGTGATTTAG
GTCAAGCAATGGGGATGTCAGCGGCAGGCCTATTACTCATCAAATTAGCT
GACCCTGATACAAAATCTCCTGCAAAGGAAGGTTTTAGTTATAAACAGTT
GCTTCTTGATATTTTTGTCGGAGGTGGCTTGGTAACAGCGGCATCCGTAC
CACTTATTGTCGCGGTTGGGCCTGTACTAACTCTTATAGTAGCAGCTGTT
ATCATGACGGGTTGGTTAATACTAGGGTTGTTTTATTTCGGGAGAAAGCA
AGCTGACACTAAAGGATAA
>orf3320 glycine betaine transporter
GTGAAGAAACTCACACCAGTATTTACAATCTCATTAACAATTGCACTCGC
TTTTATCATTTGGGGAGCTTTTGCTCCAAATAACCTTGAGTCCATCACCG
GATCAATCCAAAGCTTCATAACAGATCAGTTCGGATGGTTTTATTTGTTA
GCCGCTACCGGCTTTTTAGGTTTTGCTATCTTTTTAATTTTCAGCCCTTA
TGGAAGAATTAAGCTTGGAAAAGATGAAGATAAACCGGATTATAACTATT
TGACGTGGTTTTCTTTTTTGTTTACTGCTGGAATGGGGATAGGCTTAGTC
TTTTGGGGCGTCGCTGAACCTATTTACCATTTATACGATCCCTCTCCTGC
TGCTAACGTTGAAGGCGGAACAATCGGAGCTGCTGGTGCCGCTCTAAGAT
ATTCCTTTTTCCATTGGGGGTTTCATCCATGGGCAATTTATTCAATCGTA
GGTCTGACACTTGCTTACTTTAAATTTAGAAAAGGGGCACCTGGTGTCCT
AAGTGCTACTTTCCAACCGTTAATAGGGGACAAAATTAACGGAGGAATCG
GGACAACAATTAACGTTATCGTTGTCTTCGCTACTATTTTTGGCGTCGCT
ACCTCATTAGGCTTTGGAACCGCCCAAATAGGTGGGGGCCTGTCTAACAT
TCTCGGGCTTGAAAACACGTTTTTCCTACAATTAATGATTATTGTTGTTG
TAACCTTTCTTTATATGCTGTCATCGCAAACTGGTTTAAATAAAGGAATA
CGAATTTTAAGCAAAGCAAATATTTATTTAGCTATGGCTTTAATGCTATT
TCTTTTATTCTCTGGACCAACAAACTTTATTATGAATTCTTTTACTCAAA
CGTTAGGTAATTATGTTCAAAATCTCGTATCAATGAGCTTCCAGCTAGAT
ACATTTAACATAGAATCAACGTGGGTAGAGGGGTGGACAATCTTTTACTG
GGCATGGTGGATTGCTTGGGCACCATTTGTCGGCACATTTATTGCTCGTG
TATCTAAAGGGCGTACTATTCGTGAATTTGTCTTAGGGGTTATTGCAGTA
CCTACTATTTTTGGGGCTCTTTGGTTCTCTATATTTGGGGGTACGGCAAT
TAATTTAGAAACATTACAAGGCATTAGCGTTATGGAAGTTATGAGTGAAT
CAGGAGAAGAATCCGCTTTATTCTTCGTTTTACAACAATTTAACTTCGGG
TGGTTATTATCGATAATTGCCATCTTTCTTATCGCATCCTTTTTTATAAC
TTCCGCAGACTCTGCCACGTTTGTTTTAGGGATGCAGACAACAAACGGGA
GTTTAAATCCTCCTAACAATGTTAAATTAGTGTGGGGAATTGTTCAGTCA
TCTACAGCTGCCATCCTTCTTTATTCTGGCGGACTTAATGCGTTGCAAAC
CGCGTCGATTATTGCTGCATTTCCTTTTGCTATAATTATGATCTTTATGA
TTATTAGCTTAGTAAAAGCATTAAGACGAGAAAGATTACCGCAGCGACAT
AAATTCAAAAAAGAACATTAA
>orf3751 betaine aldehyde dehydrogenase
ATGCGACAGCAAACGAAACACTTTATTAATGGTGAATGGCTTGAATCGAC
TGGATCAGAGACGATAGACGTAATTAATCCAGCAACTGAGGAGGTAATCG
GAACCATTAGCTCAGGGACTGAAGAAGATTTAAATAAAGCGGTGAAAGCT
GCCCGTCAAGCATTTCCTTCGTTCTCTAAGTCCACAAAAGAAGAACGTAT
TCACTGGCTCGAAAACATTGTGGAAGGGTATGAATCGAGAAAGGATGAGC
TTGTCAATATCATGACAGATGAACTCGGGGCACCTCTAACTGTATCTGAA
GATGTACATTATCATATGGGCCTTGGTCATTTTAAACAAGCTGCAGAGTC
CCTTTCAACCTATTCCTTTGAAGAGGAAAGAGGCGGTCATACTTTGATGA
AGGAATCAGTCGGTGTGAGCGGTCTTATTACGCCGTGGAATTTCCCTACA
AATCAGGTGTCAACAAAGATAGCAAGTGCTATTGCCGCTGGCAGTCCTGT
CGTCCTGAAACCCGCTTCTAAAACGCCGTTTGCAGCGATGATTTTAGCTG
AAATCATCGCTGAAGCAGGTGTTCCTAAAGGGGCTTTTAACTTAGTGAAT
GGATCGGGATCTGTGATTGGTAATGGGATAAGCAAACATCCTGACATCGA
TTTTGTTTCTTTTACAGGGTCTGGCTCAGTAGGGGAAAAAATCATGCAAA
ACGCTGCCCCTACAATTAAAAAAGTGGCGTTAGAGCTAGGAGGTAAATCG
CCAATTGTCGTCTTAGGTGATGCTGATGTGGAAGATGCGGCTAAAACAGC
ACTTTCAAATATTATGACTAATACGGGTCAAGTGTGCTCGGCTGGTACAC
GTGTTATCATTCCACATGCTATGAAAAAAGAATTTGAAGATAAAATAGTA
GAGCTCCTGCCAACCTTCCCAGTGGGAGATCCACGTAAGGAAGGCATAGC
CACGGGTCCATTAGTGTCAAAAGATCAATGGGATACCGTTCAGTCGTATA
TAGAAAAAGGTGAAAAAGAAGCAACAATGCTCGTTGGGGGAACCGGCAAG
CCAGAAGGACTGGAAACGGGTTACTACGCAAGACCAACAATTTTTACCGA
TGTATCGAACGATGCGGTTATTGCCCAGGAGGAAATCTTTGGCCCTGTTA
CGACAATTATTGCGTACGAGGATTTAGAAGAAGCGATTGACATTGCCAAT
GACACAGTATATGGATTGGCCGGCTTTGTTGTCGGTAAAAATCCAGAAAC
TTTGCAGCACGTTGCGTCAAACTTACGTGCCGGTCGAATAACAGTGAATA
ACACTGAGACGGACTTTAATGGGCCTTTTGGTGGCTACAAGCAGTCTGGA
ATTGGCCGGGAATGGGGAGACTTTGGTATTGAAGAATATCTAGAAATTAA
ATCTGTGCACGGCATGCCAGCATCATAA
>orf4022 glycine betaine transporter
GTGTTTAAACATCCTTATTCACGGCTACAGCTTAACGAGGTGATTAAAAT
GGCATATACGTCTACAAAAGGAAACAGCAGTCTCGTTTTTATCATATCAG
GGGTAATCATTTTTATCCTTGTTGTTTGGGGGCTTGTAAGTCCTGTCAGT
ATGGAAACGGTGATGGAATCGCTTATGAGTTCGATAATTCAAAATTTCGG
GTGGTTATATGTACTAGCCACAGCATTTTTTGTAGGTTTTTGTTTATTTC
TCGGCTTTGGTCCATATCGTCATATGAAGCTAGGTAATAAAGAAGATGAG
CCGGAATATCATTATTTTACATGGGTAGGTATGTTGTTCGCTGCAGGCAT
GGGGGTAGGACTTGTCTTCTGGGGAGTAGCAGAGCCTATGTCTCATTACA
TCGCCCCACCTCCTGGAATAGAAGCAGAGACACAATACGCAGCTGCACAA
GGGTTGCTTTATGGCGTGTTTCATTGGGGCTTTCATCCGTGGTCAATTTA
CGCCATCGTAGCACTTGGACTGGCCTTTGCTAAATATCGAAAAAAACTCC
CTGGTCTAATTAGCTCAGCTTTTTATCCTCTAATTGGCGATCATGTATTT
AAAAAACAGGGAAATTCATTGATATTATTGCGATCATTGCTACCACCGTT
GGTATTGCCACTTCATTTGGGCTCAGTACAATGCAAGTAA
>orf4023 glycine betaine transporter
ATGCAAGTAAGTAACGGCTTTTCACAGGTTTTTGGTTGGGAGGACACTCT
CACTATCCAGCTCATTATCATTGCTGTCATAACGGTTATTTCTGTTGTCA
CAGGATTAAATAAGGGGATGCGTTATTTAAGTGTTGGCAATCTATCTCTA
GCAGGACTCCTGCTAGTCATCGCCCTCATCCTTGGGCCGACAGTGTTTAT
TTTGGATCATTTCACCAAAACTATCGGCCAATATGCAGGAGCGTTAACCG
AATTGACATTTGACACCAACCCGTATTCTTCCCGTGAATGA
>orf4024 glycine betaine transporter
ATGGAAGATTGGACACTATTTTATTGGGCGTGGGTTATATCATGGAGCCC
TTTTGTAGGAACTTTTATTGCACGAGTATCTAGAGGGCGAACGCTACAAG
AATTTATACTCGGTGTCTTATTCGTCCCTACAGGCGTGACTATTCTCTGG
TTTGTGACTTTTGGAGGAACAGGTCTTTATTATGACATGGTTGAAGGAGT
CGACTTAGCGCATTCAATTGACCGAACCCCTGAATCAGGCTTTTTTCTCG
TGTTGAATCAATTTCCATTAGGGAGTGTTCTCAGCTTAGCAGGCTTACTA
CTAATTATTATTTTTTTTATTACATCTGCAAATTCTGCCACTTATGTGTT
AGGCGTGTTCTCATCTAACGGAAATCTAAATCCACAAAACTATGTGATGG
TCATCTGGGGCCTACTTATATCCTCCATATCAGCAGTCTTGCTTACGAGT
GGGGGTTTAGATGGATTACAAGCTACTGCAACAGTGACAGCATTGCCTTT
CATTATTATCATGCTCGTGATGACAAGTGCCATTTATATGTCCTTACACA
TAGAGGGACGTGCCAAGCAGAAAATAACTAAAAAAGAAAACTGGTAA
>orf3100 dihydrolipoyl dehydrogenase
ATGAATCATAGTGATACGCTTGTCATTGGTGCAGGTCCAGGAGGTTATGT
GGCAGCTATTCGCGCTGCTCAAATGGGACAAAAGGTAACGATTATAGAAA
GAGAGTATTTAGGGGGAGTTTGTTCAAATGTCGGTTGTATCCCGTCAAAA
GTGTTGATCTCAGTAGGACATCGATTGGAGCAAACAACGCATTCAGATAA
TATGGGTGTTTTAACACAGGAGGCAAAACTTGACTGGACAAACGTGCAAC
AATTCAAAAGACGTGTCGTTTCTAAATTAGTAAACGGTGTTGAGCATTTA
TTAATCGGCAACAAAATTAACATTGTGAAAGGCGAAGCATACGTCGTAGA
TGCAAACACAGTACGTGTCATCGATGGTGCGAACGTACAAACTTACACAT
TTAACAATGCCATCCTTGCAACAGGTTCCCGGCCGGTTGAGTTGTCATCA
TTCACATTTTCCGAGCGTGTTATCAATTCAACGGATGCCCTTTCTTTGCC
GAAAATACCAGAAAAATTAGTCGTCATCGGAGGGGGTTACATTGGGACTG
AGCTAGGCTCGGCTTATGCTAACTTAGGCTCTCACGTCACAATCATTGAA
GGGGGCAACGACATCTTAGCTGGCTTCGACAAGCACATGACACAACTTGT
GAGAAAAAGCTTAAAGAAAAAAGGTGTAGAGGTGGTTGTTGGTGCATCAG
CTAAAGGTGTAGAAGAGAAGGAAAAGGGTGTGATTGTAACCTATGAAGCG
GAGGGAGAAGAGAAAACCGTTGAAGCTAACTATGCATTAGTCACTGTCGG
TCGACGCCCAAATACAGATAACTTGGGTCTGGAAGCCGCAGGCATCGAAT
TGACAGAGAATGGGCTACTAAAAGTAGACAAACAATGCCGTACGTCAGTA
CCAAATTTTTATGCAATAGGAGATATCGTCTCTGGTCCACAACTGGCACA
TAAAGCCTCGTATGAAGGTAAAGTAGCTGCTGAAGCCATCGCTGGCGAAA
AATCAATTGTAGATTACTTAGCTATCCCAGCTGTATGTTTCACAGATCCT
GAACTCGCCACTGTTGGTTACAATGAGGAGCAAGCAAAAACAGAAGGGAT
TGATGTGAAAGTAGTGAAATATCCAATCGCAGGAAATGGTCGTGCCCTAG
TTTTAAATGCAACGGAAGGGTTTGTGAAACTGATTGCGCGTAAAGACGAT
GACTTATTAATCGGTGCTCAAATCGTAGGGGTTAATGCGGCTGATACGAT
CGCTGAAATGGGTGTTGCAATTGAAGCTGGGATGAAGGCAGAAGATATCG
CCCTCACGATTCATGCTCACCCAACTTTAAGTGAGATGACAATGGAGGCA
GCAACTGCAATGAATTAG
>orf1978 holo-[acyl-carrier protein] synthase
ATGATAATTGGAATAGGGTTAGATGTAGTAGAAATGAACCGGATTGAAGC
AACATACAGCCGAAAAGAAACGTTTGCTGAAAGAATTTTAACGGGAAAAG
AGTATAAACTTTTCTCGTCATTATCTCATACAAGAAAAGTAGAATTTCTC
GCAGGGAGATTTGCTGCTAAAGAGGCATATGCAAAAGCGATCGGTACAGG
AATTGGTAGCTGCTTGTCGTTTAAAGATATGGAGATCCTCCCCAATCAGT
TGGGCAAACCTATTTTAACGGATTTAAAGCGGACTGAAGAAAACGTCAAT
ATCCATTTATCCATTACTCATACGAAAGAATTTGCCGCTGCGCAAGTAGT
GATAGAAAGTTATGAATAA
>orf3526 fatty-acid desaturase
ATGGCACCTTTCGAAAAAACAGAACGAAAGATAAGTATTAAACAGATGAT
TAACACGCTAGGGCCTCTTGTGATTTTATGGTACTTGGCTTATTTAAGTC
TTGAAGTGTCTTATTGGGTGACAATCCCTTTACTTATTACAGCAGCGGGT
TTTTTAGTTCGAACCTTTATTATTTTTCATGACTGCTGTCATCAATCTTT
TTTCAAAAGTCGTAAAGCGAATGATATACTTGGAACAATCACAGGAATTC
TAACATTGGTTCCCTACCAACAATGGAAAAATAGTCATAACATTCACCAT
GCAACGAGCAGTAACCTTGATAAACGAGGAACAGGTGACATGTGGCTCTT
AACGATAGAAGAATATGCAGCAGCCTCCATCTGGCGAAAAATAGCTTATC
GCCTTTATAGAAATCCTGTTGTCATGCTAGGGCTTGGCCCTCTTGCAGTC
TTTTGTATTGATTATCGTTTTAATACAAAGGGCGCGAAACGAAAAGAAAG
ACTTAATACGTATGTGACAAACGTGTCTATCGTAGCTTTGTACGGGGCAT
TAATTTGGGCTATCGGTTGGCAGTCTTTTTTATTAATTCAAGGACCGATC
CTACTCGTTTCTGGCATGTTAGGTATTTGGTTATTTTACGTCCAGCACCA
GTTTGAAGATACGTATTTTGAACATGATGACGAATGGAGTTACGTGCAGG
CAGCTGTAGAAGGAAGCTCTTACTATAAGCTTCCAAAAGTGTTGCAATGG
ATTACAGGGAACATCGGTTTTCACCATGTCCATCACTTAAGTCCGAGAGT
TCCTAACTATTATTTGGAGAAAGCGCACGAAGCCACACCCCCTCTCCAAA
AAGCAACGACAATAACGATTGCAACGAGCTTTAAATCATTACGCTATCGT
CTTTGGGATGAAACGACAAATTCTTTTGTCACGTTTAAAGAAGCTAAGAA
GTTATTGATGAAGAAGACGGACTTAGTATAG
>orf0900 D-alanyl-D-alanine carboxypeptidase
GTGACAGGGTGTTTAAGTGTACTTTTCTTTTTGACTCATATTGGTTTCAC
TTCAGCAGAAGAAACGACTCTTGAGTTCGCAGAAGAAGCGACTTCAGCTA
TATTGATGGAAAGAGATACTGGAACTGTATTATTTGATAAAAATAGTCAT
GAAAGGTTGCCTCCAGCGAGCATGACAAAAATTATGACAATGTTGTTAAT
CATGGAAGCCATCGATGAAGGAAGACTTAACTGGGAGGATAAAGTGAGAA
CAAGTGAACGAGCTGCTTCTATGGGAGGCTCGCAAATTTTTCTTGAACCG
GGAGAAGAAATGACAGTAAAGGAAATGATGAAAGGGATTGCAATTGTCTC
AGGTAATGATGCATCTGTTGCCATGGCAGAGCATTTAGCAGGGTCTGAAA
AGGAATTCGTTCGTTTAATGAATGATAGAGCAAAAGAATTAGGGTTAACG
AACACCTTATTCGCTAACTCAAACGGCCTGCCAGCAGATAATCATTATTC
CTCAGCTTATGACCTTGCGATAATGGGAAAAGCACTATTGCAACATGAAA
AGATAACAGAGTTTACAAGTATTTATGAAGATTACTTGCGGGAAGATACT
TCAGACCCTTTTTGGCTCGTCAATACAAATAAGCTCATAAAGTTCTATCC
CGGGGTAGATGGTTTAAAAACTGGTTATACAGAAGAAGCAAAGTATTGTC
TCACAGCCAGCGCAAATAAAGATGGGATGAGAATGATTTCAGTCGTCATG
GGAGCACCTGCTACAAAAGACCGTAATCGTTATATTACTGAAATGTTCGA
TTATGCTTACAGCCAATTTGAATTACACAATCGGTATCAACCAGAAGATA
TACTTGCTGAAGCAAAAATAGATAAAGGAGCGAGTAGAAGTGTACAACTA
GTTCCTGCAACTCCTGTCTCATTGCTTATAAAAAAAGGACAATCGTTAGA
TGGTTTGACTGAAAAGGTGACAGTTAGTGATCATGTCAGAGCTCCGGTGA
AAAAAGGAGATCAATTAGGAATTATCACTCTTCACCAAGATGGCAAAGAG
GTTCTTAGCCAGCCGTTAGTAGCTAAGGAAGATATAAAAGAAGCTAGTAT
ATGGCAGCTCATGAAGCGTGCGAAAGATGCATTGTCGGGCCGTGCTTCGT
AA
>orf2185 cell wall lytic activity endopeptidase
ATGATGATGGCGACCTTAGTTTTTATCGTCTTAGTGAGTCAGAGCATCAG
CCCACTTATAATAAATGACCATGACGCATACGCAAACAACATCCTAAACG
TTGAGAACCAGCAAATAGCTGAATCTCAAGCTTATACAACACTGAATGAA
CGTTTAACCGAACTGAGCAGTTCAGAGAGTAAAACTAGCAAACAGGCCAC
CCCAACTGTTAATGCGGACAGTTTAATTAACGATGCTAAAGGGTTAATTG
GTTCACCATATGTTTGGGGCGGTACAACACCTGAGGGCTTTGATAGTAGT
GGTTTTATTCATTATGTTTTTAAACAAAACGGGATAACCCTCTCTCGTAC
GCACCGTGAATATTGGGAGGAAGGTGAATCTGTTTCTGTGCCAGAACCGG
GTGATGTTGTCTTTTTTGAAACATATCAGCCTGGCCCCTCACATGCAGGA
ATCTACATTGGCAATAACGAATTTATTCACAACAGTTCTTCAAAAGGCGT
GATCATAACGAGCATGGATAACCCTTACTGGAAACCAAGGTATATTGGCG
CCAAACGGTATTTTAAACCTTGA
>orf0689 molecular chaperone GrpE
ATGGAAAACGATGCAAAAAGAAACCATGAAGACATTCTGTCAGAAGAGAA
TACAGACTCATCAGAACAACCGTCCTCCCATGAAAAGGACATGGCATTTA
CTGAATCAGACAACATTGATGAAGATATACAGTCAGATGAGGAAGAGAAA
AGAGAAAATGACGAGTCTGATGACATGCAAGAGTTAGAACGAAAGCTTGC
AGATGCCACAAATCGTATGCTGCGAATTCAAGCTGATTATGATAATTTCA
GACGCCGAACTAAGCAAGAAAAGGAATCGGCAGCTAAATATAGATCTCAA
AGTTTGGCCGAAAAGTTGTTGCCAGCGCTAGATAATTTCGAGCGAGGTAT
GATGATTACGCCACAAGAAGAAGAAACGAAAAGCTTGTTACAAGGTATGG
AAATGGTCTATCGCCAGCTAAAAGACGCATTGGCTGAAGAAGGTATTGAG
CCGATTGAAACAGTGGGGAAGCCATTTGACCCTCATTACCATCAGGCTGT
CATGCAAGTTGAAACTGATGAATTTGAATCAAATGTTGTGGTTGAAGAAA
TGCAAAAAGGGTACCAACTAAAAGATAAAGTGATTAGACCGGCAATGGTT
AAAGTTAACGCCTAA
>orf0690 molecular chaperone DnaK
ATGAGTAAAGTAATTGGAATTGATTTAGGAACAACGAACTCTTGTGTAGC
TGTCATGGAAGGTGGCGAGCCTACCGTTATTGCCAATGCTGAAGGTGCAA
GAACAACGCCTTCTGTTGTCTCATTTAAAGATGGGGAGCGACAAGTAGGG
GAAGTAGCAAAACGTCAAATGATTACTAACCCTAATACAATCACGTCAAT
TAAACGTCATATGGGAACAGATTATAAGGTGGAAGCTGAGGGAAAAAACT
ATACACCTCAAGAAATTTCGGCAATTATTTTACAAAAATTAAAAGCTGAT
GCAGAAGCTTATTTAGGTGAAACAGTAACAAAAGCTGTTATTACAGTTCC
AGCTTATTTCAACGATTCTCAAAGACAAGCAACTAAAGATGCTGGTAAAA
TTGCAGGTTTAGAAGTTGAACGAATCGTTAACGAACCAACTGCTGCTGCT
TTAGCTTATGGTTTAGATAAAGAAGAAGATCAAACGATTCTTGTATATGA
CTTAGGTGGCGGTACATTTGACGTCTCGATCCTAGAACTAGGGGATGGAT
TCTTTGAAGTAAAAGCAACATCAGGTGATAATAAACTTGGTGGAGATGAC
TTTGACCAAGTTATCATTGATTACCTTGTTGAAGAATTTAAAAAGGATAA
TGGCATTGACTTATCTCAAGATAAAATGGCGTTACAGCGTTTAAAAGATG
CTGCTGAAAAAGCTAAAAAAGATTTATCTGGTGTAGCTCAAACACAAATT
AGTTTGCCATTTATTACAGCGGATCAGTCAGGACCAAAACACCTTGAACT
TTCTTTATCACGTGCAAAATTTGAAGACTTGTCTTCTCACCTTGTTGAAA
AAACAATGGAGCCAACACGCCGTGCATTGAAAGATGCAGGTCTATCAGCT
GGAGAAGTTGATAAAGTTGTCCTTGTGGGTGGTTCTACTCGTATTCCAGC
GGTTCAGGAAGCTATTAAAAAAGTGGCTGGAAAAGATCCTCATAAAGGGG
TTAACCCTGATGAAGTTGTAGCTCTTGGGGCAGCTGTTCAAGCTGGTGTC
TTAACGGGTGATGTGAAAGACGTTGTTTTACTTGACGTAACACCACTTTC
ATTAGGAATTGAAACAATGGGTGCTGTCATGACAAAGCTAATTGAACGGA
ATACGACGATTCCTACAAGTAAGTCACAAGTCTTCTCAACGGCGGCAGAT
AATCAGCCATCTGTGGATATTCACGTTCTTCAAGGTGAGCGTGAAATGGC
CGCTGATAACAAAACATTAGGACGATTCCAACTAACAGACATTCCACCAG
CACCTCGAGGTGTTCCACAAATCGAAGTATCATTTGATATTGATGCTAAC
GGAATCGTGAATGTTCGTGCGAAAGATTTAGGTACAAATAAAGAACAATC
CATTACAATTACATCGTCATCTGGTTTATCTGACGAAGAAGTTGAACAGA
TGGTAAAAGATGCGGAAGCGAATGCAGAAGAAGATAAAAAGCGCCGTGAA
GAAATAGATCTTCGTAATGAAGCTGACCAACTCGTCTTTACTACTGAAAA
AACGTTAAAAGATCTTGGCGAAGAGAACGTTGATGCGGCAGATAAAGAAA
AAGCTGAAGAAGCAAAAGAAAAAGTGAAAAAAGCGCTTGAAGGGGAAGAC
ATTGAAGCGATTCGCTCTGCTAAAGACGAGCTTCAAGAAGTAGTCACACA
ACTCACTACTAAGCTTTACGAACAAGCAGCACAACAAGCACAACAGGCGC
AAGGTGACCAAAGTGAAGGTCAAGAAGGAAAATCCGAGGATGACGTTGTG
GATGCAGAATTCGAAGAAGTAAATGATGAAGACAAGAAGCAATAA
>orf0691 molecular chaperone DnaJ
ATGAGCAAGCGTGATTATTACGAAGTTTTAGGTGTAGACAAAGGGGCTTC
TGAAGCTGAAATTAAGAAAGCCTACCGAAAGCTAGCTCGACAATACCACC
CGGACGTCAATAAAGAGGCGGATGCGGAGGATAAATTTAAAGAAGTAAAG
GATGCTTATGATACGTTAAGCGATTCACAAAAACGTGCTCATTATGACCA
GTTCGGTCATACCGATCCGAATCAAGGTTTTGGTGGAGGAGCCGGTGGCG
ACTTTGGTGGTTTCAGTGATATTTTTGATATGTTCTTTGGTGGGGGTGGC
GGTAGACGAGACCCTAATGCACCAAGACAAGGTGCAGATATGCAATATAC
AATGACCTTAGATTTTAAAGAGGCAGTGTTTGGAAAAGAAACAGATATTG
AGATACCGCGGGAAGAAGAATGTGACACATGTCTTGGTTCTGGGGCTAAG
CCAGGAACAAAACCAGAGACGTGTCAACATTGCGGAGGCAGTGGTCAATT
AAATGTCGAACAAAATACGCCTTTTGGACGTGTCGTTAACCGCCGTGTGT
GTCATCATTGTGAAGGTACAGGGAAATTTGTTAAAAACAAATGTCGCACA
TGTGGCGGTCAAGGGAAAGTAAAAAAACGCAAAAAAATACATGTGAAAAT
TCCTGCGGGCGTGGATAGTGGCCAGCAGATCCGTGTTTCGGGCCAAGGTG
AGCCTGGGGCAAACGGAGGGCCTCCAGGGGACCTATTTGTTGTTTTCAAT
GTGAAGAGTCATGAGTTTTTTAAACGAGATGGTGATGATATTTTCTGCGA
AATGCCGATGACCTTCGTACAAGCTGCTTTAGGTGATGAGATTGAAGTTC
CGACTTTAAATGGGAAAGTCAAACTAAAAGTTCCAGCAGGTACGCAAACA
GGCACTCATTTTAGACTTCGAGGTAAAGGGGTTCCGAACGTTCATGGAAG
AGGTCAAGGTGATCAACATATTCAAATGAAAGTCATTACACCTAAAAAGC
TTACAGAACGACAAAAAGAGCTTCTTCGAGAGTTTTCTGAAATAAGTGGC
AATGAAATGCCTGATGAGCAAAGTGAGAATTTCTTCGATAAAGTAAAAAG
GGCCTTTAAGAATTTTGGATAA
>orf0700 chaperone protein DnaJ
ATGATTACACAAGAAATTGGAATTTGGATAGGGTTAGCCCTTATCGTCGT
TGTATTTGCAGTTTTATTTACATTTGTACCAGTAGCCCTCTGGATATCAG
CGTGGGCCGCAGGAGTAAAAGTTGGTATTTTCCAACTCGTAGGGATGAGA
CTTCGTCGAGTTATTCCACACAGAGTTGTAAATCCACTTATTAAAGCGGT
AAAAGCAGGTCTTGATATTAGCACAAATAAACTTGAAGGTCACTACCTTG
CAGGAGGAAACGTTGACCGTGTTGTTAATGCATTGATTGCCGCACAACGA
GCCAATATTGATTTAAGCTTTGAAAGATGTGCCGCTATCGATTTAGCTGG
GCGTGACGTTCTTGAAGCTGTACAGATGAGCGTTAATCCAAAAGTGATTG
AAACACCTTTCATTGCTGGTGTGGCAATGGATGGTATTGAAGTTAAGGCT
AAAGCCAGAATTACAGTACGTGCAAACATTGATCGTCTTGTAGGGGGAGC
CGGAGAAGATACAGTTATCGCACGTGTAGGTGAAGGAATTGTATCAACAA
TAGGTTCGGCTAAAAATCATAAAGAAGTATTAGAAAACCCTGATATGATT
TCCCAAACGGTGCTTAAAAAGGGATTAGATGCAGGAACAGCATTTGAGAT
TTTGTCCATCGATATTGCGGATATTGACATCGGCAAAAACATTGGGGCAG
GTCTTCAAACAGACCAAGCTGAAGCAGATAAGAAAATTGCTCAAGCGAAA
GCGGAAGAACGTCGTGCAATGGCAGTAGCACAAGAACAAGAGATGAAGGC
TCGTGTTGAAGAAATGCGTGCAAAAGTTGTAGAAGCTGAAGCTGAAGTGC
CAATGGCAATGTCTGAAGCCCTGCGTTCAGGGAATCTTGGTGTCATGGAT
TATATGAACTTTAATAATGTAAAAGCAGATACAGATATGAGAGACTCCAT
TGGTAAAGCAACGAGTGATGGGGAAGATGAAGAGGGAACAACGCCACCAG
GAGCACGTCGCTAA
>orf3643 molecular chaperone Hsp33
ATGAAAGACTACTTAGTTAAAGCATTAGCGTTTGAAGATACAGTGAGAAT
ATACGCCATACAATCAACTGAAATGGTGAAAGAAGCGGCTAGGCGACAAA
AAACATGGCGCACTGTCACGGCAGCATTAGGTAGAGCACTTACAGCAGGC
ACGATGATGGGAGCTATGCTTAAAGGTGATGAAAAACTAACAATAAAGAT
AGAAGGTAACGGGCCTGCGTGTCCTATTATCGTGGATGCAAAAGCTAACG
GTACAGCGAGAGGGTATGTGACTCAGCCTCACCTTGATCCAGATAGGAAA
CCAAATGGTAAATTGGATGTTTCAGCTGTTATAGGGACAGAAGGATCTCT
CTCGGTTGTTAAAGATCTTGGAATGAAAGAACACTTCACAGGGAGTGTGC
CACTCGTTTCCGGAGAATTAGGAGAGGATTTCACGTATTATTTTGCAACA
TCTGAACAAACCCCATCTTCTGTCGCATTAGGTGTTATTATTGGTCAAGG
TGAAGAGGTAGAGGCAGCAGGGGGATTTATCATTCAAATGATGCCAGGGG
TGAAAAGTGAAACAGTGGATCTATTAGAACAAAAACTAAGTCAAATGCCA
CCTATTTCATCGCTCATACAACAAGGTAAGACGCCAGAACAAATCATAGG
TTTACTAACTGAGGAAAATAATCACCGCATTATGGAAAAGATGACTACTT
TATTTGAATGTCATTGCTCCAAAGAACGTATCGCCAATGCGATTGTTGGT
TTGGGAGAACAAGATATAACAGACATGATTGAGGAAGATGGCGGTGCAGA
AACAACATGCCATTTTTGTAATGAAATATATACATTTTCTCGTGAAGAAC
TTCAAAAACTTCTTGAGGAAAAACGTTCTGAAGATTCATAA
>orf3645 ATP-dependent Zn metallopeptidase
ATGAATCGGATTTTTAGAAATACGATCTTTTATGTATTGATTTTCTTAAT
TATTGTCGGAGTAGTCAGTGTGTTCCAAGGGGACCCTGATGAAACAACAG
AAATGACATTTAACGAATTTCGACAGGAGCTGGAAAATGACAATATTGAA
TCGTTGTCGATTCAGCCCCGTTTAGATGTATATGCAGCTAGAGGTCAACT
AAGAGGTGCAGAAGATGATGAGTACTTTACAGTGAATGTACCAGATCTTC
AAGCCTTTTTAGAAGAAGTTATTGCCTCAACTGGGGAACAAGGATTAGAC
GAGCTAGTGTTTGAACAGGCTGAGGAGCCTAGCGGATGGGTGAATTTCTT
TACGGCGATTATTCCATTCGTCATTATATTCATTCTCTTCTTCTTCTTGT
TAAGCCAAGCTCAGGGTGGCGGTAGCCGAGTCATGAACTTCGGTAAGAGT
AAAGCCAAGCTCGTGAGCGAAGATAAGAAAAAAGCCCGCTTCAAAGATGT
GGCAGGGGCTGATGAAGAAAAACAAGAGTTAGTTGAAGTCGTTGATTTCT
TAAAAGAGCCGCGGAAATTTGCGGATATAGGGGCTCGCATTCCTAAAGGG
GTACTTCTTGTAGGGCCTCCAGGGACAGGTAAAACATTGATTGCGCGGGC
GGTCGCTGGAGAAGCAGGTGTACCATTCTTCTCAATTAGTGGGTCTGACT
TCGTTGAAATGTTCGTTGGTGTAGGTGCGTCTCGTGTTAGAGATTTATTT
GAAAATGCGAAGAAGAATGCACCGTGTATCATATTTATTGATGAAATTGA
TGCGGTTGGACGCCGACGTGGTGCAGGCCTGGGCGGCGGACATGATGAAA
GAGAACAAACTTTGAACCAATTACTAGTTGAAATGGACGGGTTTGGCGTC
AATGAAGGAATTATTCTCATTGCAGCCACAAACCGTGCAGATATTCTTGA
CCCTGCTTTATTGCGTCCAGGACGTTTTGATCGTCAAATCATGGTTGGTC
GTCCTGATGTTAAAGGGCGTGAAGCGGTCCTAGAAGTCCATGCTAAAAAC
AAGCCGCTCCAAGATGATGTTAACTTAAAGACAATTGCTCAGCGAACGCC
AGGTTTTTCTGGTGCTGACTTAGAAAACTTATTAAATGAAGCAGCGCTTG
TTTCTGCTCGTGCTAATAAGAAGAAGATTGATATGGAGGCGGTGGAAGAA
GCGATCGATAGAACGATTGCCGGTCCATCGAAAAAAAGCCGTGTCATCTC
TGAAAAAGAGAAAAATATTGTCGCTTATCACGAAGCGGGTCATACCGTCG
TTGGGGTTAAATTAGAGAGTGCAGATATGGTTCACAAAGTGACCATTGTA
CCTCGTGGCCAAGCAGGCGGATATGCGATGATGTTGCCTAAGGAAGACCG
ATACTTCATGACAAAGCCGGAACTCCTTGATAAAATTGTCGGCTTACTTG
GGGGACGTGTGGCAGAAGAAGTCATGTTTAATGAAGTGTCTACAGGCGCT
CATAATGATTTCCAGCGTGCTACAGGCATTGCCAGAAAAATGGTGATGGA
ATACGGAATGAGTGATAAACTAGGACCAGTTCAATTCGGCAGCTCCCAAG
GGGAAGTTTTCCTTGGACGAGATATTAACAATGAGCAGAACTATAGTGAA
GCGATTGCTCATGAAATTGATATGGAAGTCCAACGTATATTGAAGGAGTC
TTATGAACGATGTAAACAAATACTCCTTGAAAATAAGGCAAGCTTAGAGA
TTGTAGCAAAAACGTTATTAGAGTACGAAACGTTAGATGCTGAACAAATC
CGCTCACTCATCGAGGAAGGAAAGCTTCCAGATGATCACCATCTAACAAA
GAAATTAAATGGTGAATCTGATCATACTGATGATGTAACAGTGAATATCC
AAGGCAAAGAAGAAGAGAAAGATGCCATGGAAGATTTCCTTGGTTCTCGC
TATGACAGTGATGAATCCACTTCAACAGAGTACGATGATGAAGGTAATAA
TGAAGACGACGATAAAAAATAA
>orf1965 negative regulator of sigma-B
ATGATAGAACATCATCACTTAAAAGAGATAGATATTAGCATTTATAAGGT
AGCCAAAAAAGGAAATTGGTGTTCTGGAGATTCCTTTTATACGATCAGGA
CAGAAAATTATATTTTATGCGCTATGGCGGACGGGCTTGGTAGCGGTGAG
GAAGCGATGAACGCTGCTGAGATAGCCATGGAAGTTATAAAAAATGAACA
TGAGCTTGATACAGGGACTATCATGGATAAGTGCAATCAAAAAATGGGTG
GGACAAGAGGTGTTGTCCTCACCATACTAAAATTTGATTTCACCTCGAAA
ATGATAGACTACACAAATGTAGGTAACATATCGTGCATCTTTTATGACCC
ATCAGGCAAGTTATTTAGACCTGTCCCTGTTCGTGGCTATCTCTCGGGGA
AAAGAATGAAATATCGTACCCAACGCATTCCTTTTTCTAAGGATGTTGTA
TTTATTATGTATTCTGACGGGCTTGCATTTACCCCGAACGATCATAAGAT
ATTTGTGAGAAGTGAGATACCTGAGCAAATGATGACTAATCTTCTTGATA
ACAAAGCATCAGCTAAGGATGATACAACAATTTTAATAGGCAAAGTAAAT
TAA
>orf1966 sigB
GTGAAAGAATTTGAAAACCTAGTCCACTCATTAGCACGGAAGTTCTCTAA
AGGCCAAAGACACGATGAAGATTTAATTCAAGTAGGAATGATCGGCTTAC
TCGCTGCCTTAAGGCGGTTTGATCCTGAATTTGGACGTAGCTTTGAATCC
TTCGCTGTCCCAACTATTGTAGGTGAAATTAAACGCTTTATTCGTGATAA
AACATGGAGTGTCCACGTCCCAAGGCGTATTAAGGAATTAGGTCCAAAAA
TAAAAAACGCTGTTGAAGAGCTGACAACGGAATTACAGCGTTCCCCAAAA
GTGGAGGAAATCGCCGAGCACTTGAACGTCTCCGAAGAGGAAGTGCTTGA
GACAATGGAGATGGGAAAGAGCTATCAAGCTCTATCTGTTGATAGGTCCA
TTGAAGCAGATGATGAAGGCAGTGCGGTCACTTTGTTAGACCTGGTGGGT
CAAAGTGAAGAAGGTTATGAACAAACAGATCAACAGCTATTATTGGAAAA
AGCTTTCTCCGTATTGACAGAAAGAGAAAAACAAATTCTACAGCTTACCT
ACTTCGAGAATCTAAGCCAAAAGGAAACGGGAGATGCATTAGGTATCTCG
CAGATGCATGTATCGAGATTGCAAAGAAGAGCCTTGCAAAAATTAAGAGA
GTCGATTCGTATTGAACCTACGGAGTGCTTGTAA
>orf1967 anti-sigma B factor
ATGACAGTTCCGGCTAAGCCTGAATATGTAGGCGTCGTTCGGCTGACTGT
CTCAGGCGTTGCTAATCGGTTAGGTTATTCTTATGACGACATAGAAGATA
TTAAAATAGCTGTGGCAGAAGCATGTACGAATGTTGTGAATCATGCTTAC
AAGGAAGAAGCAGATACGAATAACATGCATTTGAATTTTGGTGTTTATGA
AGATCGCCTCGAACTCGTTGTTTCTGATCAAGGAGGTGCGATCGACGTTG
ATCTTCTCGTACAGGAAAGAGGTCCTGTAAAAAGTGAGCAATCCATTGAA
GACCTGCAGGAAGGGGGCCTCGGGCTTTTTTTAATCGAAACATTAATGGA
TGAAGTAGAAATTAGAGGAGAGTCCGGTGTTATGATTATCATGACAAAGT
TCCTGCAAAGAGATGGGGTGGAACAGAATGGAGATAGAGTCTCAGAAGAA
GTCCCGGAACAGCAATAA
>orf1968 positive regulator of sigma-B
ATGATGAATTTAGAAATTAATATAACTGAAGGTGAGCGTACTAATACCGC
TTATTTATCAGGAGAAGTTGATGTATATACGGCAACAAAACTAAAGGAGG
CGATAACACCTCTGGCTGAACAAGCGGATAAAGATTTAATTGTCGACTTG
TCAGAAGTTAATTATATTGACAGTACCGGATTGGGGATTTTCATCGGAAC
TTTGAAGGCAGCTGAGAAGAGTGATACATTATTACGTTTAACGGGTTTAA
ATGACCGGGTAAAACGCTTATTTGAAATTACAGGGCTAAATGAAGTTATT
GACATTGACAGTGAAAAAAAGGAGGAAGCGTAA
>orf2108 general stress protein
ATGACACCTATTTACAAAGAATTTCACAATGATGAGGAAGTTGTATCATC
TGTTCAAGCATTGAAGAACAAAGGTATTAGTGGAGACGACATTTATATTG
TGGCTCATGACGATGATCGAACAAAAAGAGTCGCTGACAATGCAGATGCG
AATACGATTGGTATGAGTGAGCAAAGCTTTGGAGAAGCAACAAAAAATCT
GTTCCGCCAAAAAGGTGATGAGCTGCGTACGAAATTTAATGAAGTTGGCT
TCACTGACACTATGGCGGAAGATTTAGAGGAAAGTCTAGATGAAGGGAAA
ATTGTCGTGGTCGTTAAAGATGCGCCAGAAGATGTCTTTATTTAA
>orf2337 general stress protein
ATGGAATGGTTAATGAGTGTAAGTGTAGCGGTCATTGCTGTGGCATTTGT
GTTATTTGTTATTTATTCAATTAGCATCTTTATCTCAATAAAAAAAACAG
TGGTGAATATCTATGCAACTGTTGAAGATTTAAAAGGGGAGATGGAAGGT
GTTAAGAAAGAAACTGAACAATTATTACATAAAACAAATCGTCTAGCTGA
TGATATACAACATAAGTCAAATTCATTGAATAGTGTGTTTGATGCAGCAG
AAGACTTGGGGCAAACTTTTAAACACGTCAATCAATCAGTTAAAAAAGTA
TCCTATGCTGTTTCTAAGCAAGCAGATGAACAATCTGAACAGGTCGCTCA
AGCTGTCAAATGGGGAAATGTCATATTAGAGTTTTGGTCAAAATGGCAGG
CTAAGAAAGCGGAGAAAGCGGAGAAAGCAGCAAAAGCAGAAAGCACTGTT
ACCTCACGTGGTGAATAA
>orf0059 DNA repair protein RadA
ATGGCGAAGAGAAAAACTAAATTCGTGTGTCAAGATTGTGGTTACGAATC
CACCCGATGGATGGGGAAATGCCCTGGCTGCCAAAATTGGAATACACTCG
TTGAAGAAATTGAATCAGATTCATCGGCCCCAAAACGGGGATTCTCAACA
GGAGAAAAACGAACGGTAAAACCAGAACCTATTACTGCTATTGAACGTAC
CGAAGAACCTCGTATAAGCACTTATATTAATGAATTAAACCGTGTACTAG
GTGGCGGAATTGTGCCTGGATCACTTGTTTTAGTTGGAGGCGATCCGGGT
ATTGGAAAATCGACGCTTTTATTGCAAGTTTCCTCTACTCTTTCCGAACG
TAAACAACGCGTTCTCTATATTTCAGGTGAGGAATCAACAAAGCAGACGA
AATTACGTGCTGACCGACTTGGCATCGGCAATGATCAATTATTTGTTTTA
GCAGAAACAGATGTAGATAACATTGAAAAAGTGATCGAAGAAATGAAGCC
ATCATTAGTTATAATTGATTCTATCCAAACCGTATATTTAGAAAGTATCA
CAAGTGCTCCTGGGAGTGTTTCTCAAGTAAGAGAATGTACCTCAGCATTT
ATGCGTATTGCAAAAACAAAAGGCATTGCCATTTTTCTTGTAGGGCATGT
CACGAAACAAGGTTCTATTGCAGGTCCTCGTATTCTCGAACATATGGTTG
ACTCTGTCTTATACTTCGAAGGTGAACGTCATCATACGTACCGCATACTT
CGCGCAGTGAAAAATCGCTTCGGCTCCACAAATGAAATTGGTATTTTTGA
AATGAAAGAAGAAGGACTTGAAGAAGTATTAAACCCATCGGAGATATTTC
TGGAAGAACGATCCACAGGAGCAGCTGGCTCAGCAGTGGTGGCTTCTATG
GAAGGAACGCGACCGGTTTTAGTAGAAATACAATCACTTATCTCACCTAC
AAGCTTCGGTAATCCTCGGCGTATGGCAACAGGTATTGACCATAATCGAA
TTTCTCTTATCATGGCTGTACTTGAAAAAAGAGTAGGAATGATGCTTCAG
AATCATGATGCGTATGTCAAAGTAGCAGGGGGCGTCAGACTTGATGAGCC
GTCCATCGACTTGGCTATAGCAGTTTCAATTGCCTCGAGCTTCCGTGATG
CACCAACTGCTCCAGCGGATGCGATTGTAGGGGAAGTAGGGTTAACCGGA
GAAGTGAGAAGAGTGACACGGATTGAACAACGGGTTAATGAAGCGGTAAA
ACTGGGATTTAAACGTGTGATCATTCCTAAAAAAAATGAAGGGGGTTGGA
CGATCCCTTCAGGTATAGAAGTGACAGGCGTAAGTAGTGTGAATGAAGCG
ATTGAAGTGACTCTAGGAGGGGTATCCAGTGGATCACCAAAGTTTGAACT
ATAA
>orf2144 manganese catalase
GTGGATTTACCGAAGCCGAGTAAACCGGACCCTGAAGCAGCTGGGGTTGT
ACAAGAGCTACTAGGTGGCCGATTTGGAGAGATGTCAACGTTAAACAACT
ATCTGTTTCAATCGTTTAACTTCCGTGCTAAAAAGAAGCTCCGCCCGTTT
TATGAGCTTATTGCGAGTATTTCGGCAGAGGAAATTGGTCACGTCGAACT
TGTTGCCAATACGATTAACATGAATCTCGATGGTTCCGTTGGAAACGGAA
GTACGAATCCTGATGAAACGCCACTAAGAGAAGCCCTTGGTTTTGAGAAT
AAATTCAATTTTATTTTAGGCGGCCAAAATGCCCTTCCTACTGATTCTAC
TGGGAAAGCATGGACGGGAGATAATGTTTTTTCAAGTGGTAACTTAGTGA
ATGATTTACTTCATAACTTTTATCTTGAGTGTGGGGCAAGAACACATAAA
ATGCGGGTATATCAAATGACAGATAACGAAACAGCGCGTGAGTTGTGCGG
ATATCTGCTCGTCCGTGGTGGTGTACATGTTGTGGCCTATGCAAAAGCAC
TTGAAAAAGTGACAGGAGTCAACGTTATGAACATGCTTCCTATTCCAGAT
TTAGATAACTCTAAGTTTGACCACGCAAAGAAATACGAAGATGAAGGATC
ACACTTGAAACTTTATCGATTCAGTGATGAGGATTACGGTTTATTAAATC
GTATATGGACAGGCCCTACTCCTGTTGGCCCTCCTGGTGAACTAGAGGTT
GTGGATGGGGTACCAGAAGGTGGCGACATTCCTGATCTAGAACATATTCC
TGAAGAATTTGCACCGGGATTTGACGAAGAGCAATTCCGCGAATTGTCAA
AACGTCTCCAATATGAAGCAGGTATGTCATAA
>orf2040 starvation-inducible DNA-binding protein
ATGCCAAACAAAAATTTAACACAAGAAATGAATCATCAATTAGCCAATTG
GAATGTATTAAACACAAAGCTCCACAATTACCACTGGTATGTTACTGGTC
CAAGCTTTTTTACACTTCATGAGAAATTTGAAGCGTTTTACAACGAAGCT
GCCACAAATATTGATGAGATTGCAGAACGGATATTAACGATCGGTGAAAG
CCCAATTGCTACTTTAAAAGAGTATTTGAATGAAGCAACTATCAAAGAAG
CGACAGGTGATGAAACACCAGCTGACATGGTAGCAGCGTTAGTAAAAGAT
TTTGAAACAATTAGTGACGAATCAGCACAACTTATCGAAGTAGCTGAAGA
TAACCATGATAATGTGACAGCGGACATGTTCATTGCCATTAAATCCTCAA
TTGAACAACACATTTGGATGCTGAACGCTTATCTAGGTAATAAAAGAAGC
TCTAGACGCCGTACAACAGTTTAA
>orf0240 methyl-accepting chemotaxis protein
ATGAAAACAATTAAAGCAAAAATTTTAATGTTATCTATTATCGTATTAAG
TTTTTTAGTGTTAATAACGGCTTTGGGCTATTTAAATGCCAATAACTCAC
GAACATCACTAGATACCATACTAAACACAGATTATGAATTAGTCGCTCGA
GCGGATGCATTAAAGGATAATTTGTCAGAACGTGTCATTACAGCAAGAGG
GTATGTATTATATGGAGGACAGGAGTATTTAGACAAATTCACCGATTTAA
CCGATGAAGCGATTGAATTAGAGGCCCAGTTAGCGGAATTAATTGGCGAT
ACTCTTGAATATGAAGAAGCATACAATAACACCGTGCGTTGGCGGGAATT
GATTACGGATGAGGTGGTTCCTGCTTTTCAAGCGGATGGCTACGAGGCAG
CCATTCCTATTATGGAGGAATTTTGTGATGAGTATGCTTTTGCTGCACTT
GACTCGTGGACAGAAATAACAGATAAGTATACAGAAAGTTTAGAAGTACA
AGGCGAGGCAGTTATGAGTGCCGCTTCCTGGCAAATCATTATCTTTACCA
TTATTGCGGTTGTGGCAATTATTATAGGGATTGGGGCTACTTTCATTATC
TCTAATAAAATTTCTAAGCCAATTATTGCTGTTTCTAACCGTATTAATCA
GTTGGCAGAAAATGATTTGACTGGTGACGAGCTTGTTGTGAAGGCAAAGG
ATGAGACGGCGCAATTAGCCAATGCTGCAAACATGCTCCACGAAAACTTA
AAAAATATTGTTGTCAATCTTACAGAGACGAGCGGGCAGCTAGCGAGTAC
GTCGCAAACGATTGAGAATGATAAGCAAGCTTTAATTCACGTAGCTAATG
CGTCTAATAAAATGAATGACCACGTGACAAGTAGTTCACATGTTCAGCTT
GAAAGTGCTGAAGAAACATCTGAAGCGATGGAACAAGTGGCAACAGGTAT
TCAATCTAGTGCTCAATTATCAGCATCAGTGACAGAGAAAGCTGTAGAAG
TTCTTACAAATGCGGAAAAAGGAAACGAAACGCTAAGTAAGATGGTTAAT
CAAATGTCTAAAATTGATGAGTCTGTCGAAATGACGTCGAAAGTGATTGA
AGAGTTGGGTAAGCGTTCCGCCCAAATTCAACAAATAATTGATGTCATTA
CAGGCATTGCTGATCAGACGAATTTATTGGCGCTAAACGCTGCCATCGAA
GCAGCAAGAGCAGGGGAGCACGGTAAAGGTTTTAGTGTCGTGGCCGAAGA
AGTAAGAAAGCTAGCTGAACAGTCAAAAGACAGTGCAGACGAAATTGTTA
AATTAATTAATGAAATTCAAAATGATACAGAGAAGGCGATTACGACGACG
AATACAAGTAAGGAAGTAGTCGAATCAGGCCTCATCATTGTAGATCAAGC
GGGTGGCGCGTTCAAACACATTTCCCGTTCAATTGACATGATATCGGCGG
AAATTCAAGAAGTGTCTGCGGCCTCGCAGGAAATGTCTGCTTCATCACAG
CAAGTATCAGCGTCTATAACTCAGCTAGCATCATTGTCAAAAGAAAATGT
AGCGACTGTTTCCACTATGGAAGAGTCCATTACGAAGCAAAATAACGCTG
TAGATAACTTAGCCGCTTCTGTTAACCAATTAAACGGGGTGTCGAATACG
CTTAAAACATTAACAACAAAATTTACGCAATAA
>orf0324 flagellar assembly protein FliW
GTGACAGAGATAAATAGCCAAAACATTATTACCTTCAATCAAGGACTTCC
AAGCTTTGAAGAAGAGAAGTCATTTATACTCCTACCCTTTAGTGAAGAAC
CTGGTCCGTTTTCAATATTACAATCTACTCTCACTCCCGGATTAGCCTTG
GTTGTGATGACACCATTTGCTTTCTTTCCTGATTATGAGGCAGATTTGTC
AGATCAGACGTTGGAGGCGTTACAAATCGAAAAGAGTGAAGACGTCGTTG
TTTTTGTCGTCTTAACATTACGTGACACCCTTGAAGAGTCTACTGCCAAC
TTACGAGGACCCATTGTCATTAATACAGCGAAAAAAGTAGGCAAACAGAT
TGTATTAAATGATTCTGCTTATCATACGAAACATTCACTTCAAACGGTCG
CAGCGTCTGGGAAGAAGGGAGAATGA
>orf0326 flagellar hook-associated protein FlgL
ATGCGTGTAACACAATCAATGATCTCAACTAGTACGCTTCGGCATTTAAA
TACAAGTATGTCTCAACTTAAGCTTTATCAAGATCAGCTTTCCACTGGTA
AAAAGATTACTCGTCCTTCTCAGGATCCAGTGGTAGCGATGAACGGCATG
CGTTATCGCACACAACTAGTGGAAGTCCAACAATTTAAACGGAATTTAGG
AGAAGCATACAATTGGATGGACTCCTCCGATTCAGCTTTAAATGATACGA
CTAGTGCCTTACAAAGAGTACGTGAGTTGACCGTTCAAGCGTCGAACGAC
ACATATGAAGAAGGGCAAAGAGAGAATATTGCGGAAGAAGTCCGTCAACT
TAAAGAGCATTTAGAGTCATTAGCGAATACAAAGTCTAATAATAAATATA
TATTTAATGGTACCAATACGACAAATAAACCAGTGGACTTAGAAAACGAC
ACATTTTCCACAAATACACATGATGTTGAGCTTGAATTGTTAAAAGGGGT
TAAAGTGCCTGTTAATGTGAATCCACAAAATGTTTTCTCTGAGCAAATGT
TTAACGATATCCAGCAACTAGAAGACATGCTAATGAATGAAGATACGACA
GCGGAAGAATTGTCTGCCATGCTTGATACAGTAGATGGCCATATAAATAA
TACTATTAATGAGAGAGCGGCTTTAGGGGCGAGAGTAAACAGAGTTGAAA
TGATGGACCAACGCCTTCAAGATCAAGAGGTGTTAGCGACACGTATTATG
TCCGATAATGAAGATGCTGATCTGGCAGAGGTTATTACACAATTATTGAC
ACAAGAAAACGTCCATCGTGCAGCACTGTCTTCCAGCTCGCGGATTATTC
AGCCTTCGTTACTGGACTTTTTAAGATAG
>orf0327 flagellar hook-associated protein
ATGATATCAACATTTCACGGTCTTGAAACGATGCGCCGTGCATTAAGCAC
ACAACAAGCGGCGCTGTATACAACGGGACATAACATTGCGAATGCCAATA
CACCTGGTTACTCTAGACAACGTGTTAATTTTACTCAAACTGAAGCTTTT
CCTAATCCTGCATTTAATAAACCAGGAATACCAGGTCAGCTTGGTACAGG
AGTTAAAGCCGGTGAAATTCAACGGATCCGTGATTCGTTCTTAGATTTAC
AATTTAGAGGCGAGAATGCCAAGCTTGGATATTGGAGTACAAAGTATGCA
GCTTTGGAGCGCATGGAAGATGTGATGAATGAACTTGATAATGGCAATGC
TAAAGTGATTAACGAATTTTGGCAGGCGTTAGAAGATGTGTCAGCGAACC
CTGAGGATGCTGGTGCTAGAGCTGTTCTTCAACAGCGAGGGGTCGCTGTA
GCAGAAGCGTTTAATCATACGTATGAGTCTATTGAAACGATTCAACGCGA
TTATCGTGATCAAATTGGGGTTGAAAACAGTCGAATTAATTCAGTATTAA
ATCAAATTAATGAAATTAATAAACAGATTGCTAGCGTAGAAGTACATGGT
TTACTCCCGAATGACTTGTACGATAAACGTGACCTGCTCGTGGATGAATT
GTCCCAATTTATGAACATTGAAGTGGAACGTGTGCCTAGTGGTGGCAATG
CGAAAGAAATGGCGGAAGGCCGCTATACAATACATTTACTTGATAATAAC
GGTCAACGTTTAAATGACATCGTTCTACTCGATGGCTCCACGTTTGAATA
TAATGAAGTATCTGTAACAGATGCTGATGGTGGTCAGCTTGATGGGCCGG
TTACAGAAATTTTAATTGGTGGTACTGCAATTGATTTTGAAGATTTTAAT
TCAAATGGCTCACTTAAAGCCATGATAGAAGCTTATGGGTACATGGAAGA
CGGCGAAGTTAAAGGTATCTATAACGAAATGATGCAAAATTTAGATACGA
TGATCTCTGTCTTTGTAGAGGAGTTTAATAATGTTCACAGCAGCGGCTGG
AGCTTATCAGAAATTGAAGCAGGCGAAAAAGCGAACGGTGGAGCAGGTTA
TAACTTCTTTGAATTTGCAGATCCCCACGGTGGCGGTGTTCAAGGATCAG
CTAAATATTTAAAAGTGTCAGAAGCTATCTTGAGTAGTACTGATAATATT
GCGGCTGCTCGTGAAGTGCTAGATGAAAATGGCGATCCTACTGCTTATGC
TGGTGACGGATCTAATGCGTTGAATTTAGCAAGTGTAAAAGATACTCAAT
TAAACTACGGTGGTCAGACGGCTAGCTTAGATAGCTTTTATCAAGGAGTT
ATCGGGCGTATGGCAGTGGGTGTCAGTGAAGCAAGTAACATGACAAGCAA
TTTCCAATCGCTAGCAAACTCAATTAATGAAAGACGACAAGCTGTAAGCA
GTGTGTCATTGGATGAAGAGTTAGCTAATATGATTCAATTTCAGCATGCA
TACAATGCGGCAGCACGTAACATGACTGCAGTCGATGAAATGTTAGATAC
GATTATAAACGGTATGGGCCGAGTAGGCAGATAA
>orf0363 methyl-accepting chemotaxis sensory transducer
ATGTTCATCACGATCATTAGTCTATCAGTCATTGTTTTAGGGGTGACTTT
TTTATCAGTAAAAAGTGGTATTGAGAGCTTTGCAGCAGAGAAGGCAAAAT
CAGATTTGGACTTAACCTACAATTATGTTAATGAAAAATATGAAGGAGAG
TGGCACGAACAAAACGGAGAGCTATATAAAGGGGATAATCGCATTAACGA
AGATTACGATTTAGCTGATGAGTTGGCAGAAATGACCGGAGGACTTATTA
CTATTTTCCACGATCGTCAACCTATTTCCACTAATCTCATTATTGCAGAT
GAACGCGCGGTTTCTGTGGCGGCGGAAGGTGAAGTGACTGAACATGTGCT
TGAAAATGGTGAAAACTACGGTGGTGAAGCAGACATTCTTGGAGTCGACA
TGCAAACAGCTTATCGACCTATTTTGGCAGAGGATGGGAATGTTATCGGT
ATGTGGTTTACGGCTACTTCCCAAGAAAGTATTAATGCCATCATGTCAGA
TATTTTATTTCAAGTAGGTATTATTATTGTTATTGTCGTAAGTTTAATGA
CAGCTTTACTGATGTTTTTTACGAAACAAATTAAAGGAAGAATTACAGCT
ATTCTAGATAGCTTAAAATTAGCAGGTGAAGGGGACTTTCGTAGCCACCA
TGACGATAATCGTCGTGATGAATTAGGGGAAATTTCAACTGGATTTAATA
TTATGAAAGAAAATTTATCAGAGTTATTACAGGATGTGACGACGGCTTCT
GAACAATTGGCTTCTTCATCAGAAGAGCTTACGGCTACGAGTGAACAATC
TGCTAAAGCAGCTGAAGAAGTAGCAAAAACGATCGATGATATTTCAAGAG
GTGCCTCACTTCAAGCAGCGGATACAGAAAAAGGTGCAGGAGAAGTTAAT
GAATTAGGTAAATTGATTGTTCAAGATCAGCATTACCTTGATAAGCTTAA
TCAAATTGCAGAAGAGGTAACGAGTTTAAAGGATGAGGGATTAGCACTTG
TAAACGATCTGGTAGATAAAACAACCACAAATAATGATGTGGCAGATCAA
ATTCATGATATTATTACGGAAACAAATAAAAACACTGAACAAATTGAAAA
TGCTAGCGGCATGATTCAAAATATTTCTGAACAGACAAACTTATTAGCAT
TGAATGCTTCAATCGAAGCAGCACGAGCGGGAGAAGCAGGTAAAGGATTT
TCTGTTGTAGCGGATGAGATACGAAAACTTGCGGAACAATCCAATAGATT
TTCTGAAGAAATTACATCTATTATTCATAAATTAGCAGAAAAAACGATGC
ATGCAGTTGATAAAATGAGCGAATCAAAAGAAGTATCACGACGGCAAACG
GAAAGTGTCACAGCTACAAGTGGCACTTTTGAGGGAGTGGCCACAGCCAT
AGAAAGTATGAAAGTGACGTTAGCGCAGTTGAATGAATCAGGAAACAGCA
TGGATATGAAGAAAGAAGAAATAATTTCGGTGATTGAAAACCTATCAGCC
ATCTCTCAGCAAAATGCAGCTAGTACACAACAAATGTCTGCAGCTGTAGA
AGAGCAAACAGCATCAATGGAAGAAATTGCAGGTTCTAGCGAATCATTAG
CCCATCTAGCTGAGGATTTACAGACTAAAGCAAGTAAATTCACTTATTAA
>orf0633 flagellin
ATGATAAGGCATATTGGCATGATGCAGCGATTTACATTAAGGTACATGAA
TTTTCACCAAGGTCAAGTACTAAAACATATGGAAAAGCTATCATCGGGGC
AGCGTATTAATCGAGCAGCTGATGATGCTGCTGGTTTAGCAATTTCAGAA
AAAATGCGTGCCCAAATTAGAGGGGGACAACAGGCACAGCGAAATGTGCT
TGATGGTGTGTCATTAGTTCGTACGGCAGAAGGATCACTTCATGAACAGC
ATGCTATTCTTCAACGACTACGGGAGCTGAGTGTACAATCAGCTAACGGT
ACATATTCCGCTGAAGAAAGAAACTCTATGCAACGGGAGGTAGATCAGTT
AATCGATGAAATGGGTGCTTTAAGAGAACGCGCAGAGTATAATAGAAAGT
CGCTTCTTAAAGGGGGGACTGCCACATTGCAGATCGGAGCTAACAGAAAA
CAATCATTAACACTTCAGCTGCCTGACACTCATGTGAACATCCTTGGTAT
TAGTGACATGAATGTATTAACACCAGAAGGAGCAAACACGGCTATCTCGC
TTCTAGATGTAGCTATAATGGCATTATCGCGTGATCGTTCACGACTTGGT
GCCTATGAAAATCGTTTAGCTCATACTTATCGTCATTTAACGAATTATGA
ATTGACGATGACAGCAGCGGAATCTCGCATTAGGGACGCTGATATGGCAA
AAGAAATGATGGGGCTGGTCAAACATCGTGTTCTTAATCAAGCTGGGATG
GCGATGTTTCTTCATACTCATCAGCAAAAAAATCTTGTTTTACGGTTGAT
AGGAGAAAAATAG
>orf0859 flagellar biosynthesis protein
ATGATGATTTCTAAGCATTTTAATCATGTGAACCGGCGAAAAGTCAATGG
CCCTTCTGCAGCTGTTATTCGATACGATGAAGCAACTGGTGAAGAACCAA
CGATCGTTGCTCAAGGGAAAGGCTATGTAGCCGAAAAAATTATGGCTATG
GCAAAGGAAAATAACATACATGTAGAAGAAGATACGTTACTTCTAGAAAA
CTTACTTGACATGGATCTGGGCGAAAACATTCCACCTCAGCTTTATGCAG
TTATTGCGGAAATTTTGTTATTAATTGAGGAAATGGAAAGAAGTTATTAA
>orf0860 flagellar protein FliS
GTGATTTCAAATGAGGCACTACATAAGAAGACCCCTCAAGAATTGACTGC
GCTATTATATGAAGCTAGTCTGGATCATCTTGAGTCAGCCAGAGACGCAA
TTGAAAGCGGGGAGTATTTGCTAGCAAATACTAAGCTTCAAAAAACCGCA
GATATCTTTTACCGACTTGGCGCTGGGTTGAATTATGAAGCAGGGATTAT
AGCGGATCAGTTAGATGCAATGTATAACTATCTTAGCGATAAAGTCGTAA
CGGCAAATTATGAGAAAAATACTGTTATCATTGATGAAGTCATACAGCAT
GTAGAAATACTGTACCGTACTTGGACTGACGCTATGAAGAACAATGTTGA
TCACGATCAAAAAGTAATGAAACTGAAAAAAAATGCGTATGAAAAAAATT
CAATGTTCAAATCATAA
>orf0861 flagellin
ATGAAAATTAATAACAATATTCAAGCATTAAATGCATATCGTAATTTAAA
TCAAAACCAATTCCAAACATCTAAAAACCTTGAAAAACTTTCGTCAGGAT
TAAGAATTAATCGTGCCTCAGATGATGCAGCTGGTCTTGCTATTTCAGAG
AAAATGCGTTCGCAAATTCGTGGTTTAAAGCAAGCTGAACGAAATGCAAT
GGACGGCATTTCACTTATTCAAACAGCAGAAGGGGCACTCACAGAAGTTC
ATTCTATTCTTCAAAGAATGCGGGAATTAGCAGTGCAAGCGGCAAACGAT
ACTTATGAGTTAGAAGACCGTGAAACAATTCAACAAGAAATTGACGAGCT
TGTAAATGAAATTAACAGTATCGCTGAAAAAACAGAGTTTAACACAAAAG
ATTTATTAAATGGTGATGAAGGAACTGGTGATCCATTCCTAACACTTGTT
TTCCAAATCGGTGCAAATGCTGGACAATCCGTGGACATTGAAATTCCTAA
AATGAATGCTACAGAATTAGGCCTTGCTGATGCTGCAGGTGATATTACAT
TAAGTGTCACGACGCGTGAGGATGCTAGTGAAGCCATTGAAACATTATCT
GATGCGATTAATGCCGTGTCTAATGCTCGCGCGAAAATGGGTGCTCTTCA
AAATCGAATGGAGCACACTATTAACAACTTACAAGTGACACACGAGAACT
TAACGAGTGCAGAATCACGTATTCGCGATGCTGATATGGCACTTGAAATG
ACTGAATTTACGCGTAACAACATTCTTAACCAGTCTGCTACAGCAATGCT
CGCTCAAGCGAACCAGCTGCCACAGGGGATTTTACAGTTGTTGCAATAA
>orf0978 chemotaxis protein methyltransferase
ATGGACGATTATCAAAAGTTTATAGAACAGATTTATAAAAAAACCGGGAT
CAATTTATCCTTATATAAGGAAGCACAAATGAAGCGTAGATTAACATCTT
TAAGAGATAAACGTGGATTTACGACATTTTCAGACTATTTTGATGCACTC
TCGAAACAACACGACCTATTTGATGAATTTCTACAGCGAATGACGATTAA
TGTGTCGGAATTTTTTAGAAATCCTCAAAGGTGGAAGGTACTGGAGAATA
AAATACTTCCCAGGCTTCTTGCAGGTCAGAAAAAATTAAAAATATGGAGT
GCTGCTTGCTCTACAGGAGAAGAGCCTTACTCTCTCATGATGCTTTTGCA
TAAGTATTTAAAATATGATCAGATTGATCTTCTTGCAACAGATCTAGATG
AATCAATTTTGACGCGGGCAAAAAAAGGGTTCTATCCAGAACGTTCTCTC
AAAGAAGTGCCTCAAGACATGTTGGATCACTATTTTGAAAAAGAGATGGT
CGGCTATCATGTAAAGGACGAAGTGAAAAAGGCAATTAAATTTAAACAGC
ATAATTTACTTTCAGATAGTTATGAAAAAGGATTTGACTTAATTGTTTGT
AGAAACGTCATGATATACTTTACCGAGCAAGCAAAAGATGACTTATATTT
TAAGTTTAGTGACGCATTAAAACCTGGCGGCGTTTTATTTGTTGGAAGTA
CGGAACAAATCTTTCAAGCGCAGCGATATGGTTTCGAAACGGAAGATACC
TTTTTTTATAAAAAAAGTAAAATAATGTAA
>orf1331 chemotaxis protein
ATGAATAAAATGGTAGAAAATAAAGGAATATTACTTGAAAGTGGGACTAA
TGAACTAGAAGTGATTGTATTTGAAATAGGTCAAGGGATTTTTGGCATTA
ATGTGATGAAAGTACGAGAAATTATTCAGCCTCTTGATGTCACTTTAATG
CCTCATTCCCATCCAAATGTAGAAGGAATTATTCGGTTAAGAGAAGAAGT
TATGCCAGTGATAAATTTGGCTAAAGCTCTTGGATTTCCTGAATCTGATA
CGCCTAGTCACGATAAATTAATTGTGACAGAGTTAAACAAAGTCAAAGTG
GCGTTCCACGTTCATTCTGTCTCTCGTATTCATAGAATTTCTTGGGAACA
AATTGAAAAACCAAATAAATTAAGTCAAGGATTACAGGATCTTACAATCG
GTGTCATAAAAATGGATGAGAATATGATTCTGTTGCTTGATTATGAAAAA
GTTGTCTATGACATTATGCCAGATTCCGCAATTTCCTTAAATAAATTAGA
AGGAATTGAGGCTAAAGACCGCTCTCATAAACAGCTGCTAGTTGCGGAAG
ATTCCCCTATTTTAAGACAACTCTTAAAGGATGTTTTGGAAGAAGCTGGT
TATACTCGCTTGATCTTTACCGAAGATGGTAAGCAGGCTATGGAATATTT
AGAAGGTAAAAACGGTCAAAGAATTGATTTGCTTATTACGGATATTGAAA
TGCCGGTCATGGATGGTCACCATTTAACAAGAAGAGTAAAAGAAAATCCG
GCTTTAAAAAGTTTACCAGTCATCATTTTTTCATCATTAATTACTGGTGA
TTTATATCATAAAGGTGAACGAGTTGGGGCAGATGTACAAATTAGTAAAC
CAGAAGTGGGCGAACTTGTGGAGCACCTTGACAGATTATTAGAAATACAA
TAA
>orf1518 chemotaxis sensory transducer
ATGAACATTATGAACAACGCCATTCAGTTAGCTGAAGGTTTCCATTCCTT
GCTTGGTGAAGATACCATGCTTGGTATAACAGATAGAGAGGCATTTATTT
ATTATTTGCCATCAGCAAAAGTAGACTTTGGGTTAAAAAAAGGAACCCCT
ATTTCTCCAGATGATCCTAATTTAAAAGCAGCACTTGCAGGAAGAAATGG
GTCTGTTATTATACCAGCAGATGTTTATGGTATGTCAGTACATGCAAAAT
CATTTCCAATTAAAAATGAAGAAGGCGATGTGGTCGGTGCATTTGCTATA
GCGACACCATTAGACAACCAAGAGAAAATGGACGCCTATATGAAAGACAT
CCATCACATTATTGAAGGCTTGCAAAATAGTGTTCATGTGGTAGCGGCCC
ATTCTCAGGAATTAGCCGCCTCAAGTGAAGAAATCTCAACCCAGGCCAAG
CAATCACTTGATTTATCTGTTAGAACAGAAAGTGAAACGAGCCAAATTAA
AAGTATTCAAGAACAAACAAATATTTTAGGATTAAACGCGTCAATAGAAG
CGGCCCGAGCAGGTGAAGCAGGAGCTGGCTTTTCCGTAGTAGCTAAAGAA
GTAAGAAAGCTATCTGGTCAGACGACTGAAGTCACCGCGACTATAAGCAA
TTCTTTAGGTGATATAACCAAGACGATGAACAATTTATCAGAAAATGTGG
AGCAAATTAAAAGTGCTTCAGCCGAACAAGCAGAGTTAGTGACAGAGTTC
AGTGATTTAATTGATAGGTTAAACACTATAAGCACGGAAATGAAAGGGTT
TATGGAAAAAGTAATAAAATAA
>orf1850 flagellar biosynthesis protein
ATGACCGATCGAAAAAAGTATGACTCACCCCCTTATCATAAACGTGCAGT
AGCACTTGGATATGATATAACGAAAGATTCTGCCCCTAAAATCAAAGCTA
AAGGAAAAGGATATGTAGCGGAGGAGATAATAGAACGGGCAGAAAAGCAT
CAAATTCCAATTCAGCAAGATGCCTCCCTCGTTGAAATTCTCTCACAATT
AGAGCTTAATGACCGAATTCCTGAGAATCTATATGAAGTAGTAGCTGAGG
TTTTTGCTTTTATTTATCATATTGATCGTGAAGAATTAGTTAAGAGACGT
TCTTAA
>orf1862 flagellar basal body rod protein FlgC
ATGGATGTTGTGTCAAGTAATATGGCAAATGCAGACACGACAAGAGGTCG
ATTAGTTGAAGGAGAGTGGGAGCCATACCGAAGAAAGATGGTTACCATGT
ACCAAAATGACAATTCTGGTTTTAGTTCATATTTAAATAAAGCGATGGGG
ACTTCTGAAGGGGCGGGAAATGGTGTGAAAGTAGGCCATACTGTGGAAGA
CCAAAGCCCCTTTAGACAAGTTTATCAGCCTGATCATCCAGATGCCAATG
AAGAAGGCTACGTGGAGATGCCTAATGTTGATCCACTTAAAGAGATGATT
GATTTAATGGGGGCAACGAGGTCCTATGAGGGAAATGTTACGGCAATAGA
TGCCCATAAAAATATGCTTCTAAAAGCACTTGAAATAGGACGATAG
>orf1863 flagellar hook-basal body protein FliE
GTGAACGAAGGCCAAAATAATTCAGCGATAATGACTGAAAAAGTGGCGCG
TGGAGAAAATGTAGATTTACATGACGTTATGATCACAGCTGAAAAAGCCT
CTGTGATGCTTCAAACGACAACTGAAGTTCGTAATAAAGCAATTGAAGCT
TACCAAGAAATTATGAGAATGCAAGTTTAA
>orf1864 flagellar MS-ring protein
ATGCTCATCGGATCAGTGTTACTTGTCTTAACTCTTCTCCTGTTATTCAT
GTGGATGGGTTCGAGGACAAGCTATGTTCCTCTCTACTCAAACTTAAGTG
TACAGGAAACAGGAGAGATAAAAGCGACACTGGATAGTAGAGGCGTCGCT
AATGAAGTGAGTAGTGACGGGACAACGATAATGGTACCTGAGTCGATGGT
AGATGATCTAAAAGTCACATTGGCTGCTGAAGGAATCCCGAATTCAGGAC
GAATAGACTATTCGACATTCAGTGATAATATGGGCTTTGGGACAACAGAT
AGTGAATTTCAATTACTAGAAAGAGCTGCGCTTCAAACCTCATTAGAAGA
CTTAATTCGAAATATAGATGGGGTGCAAAGCTCGCAAGTTATGCTGACAA
TGCCTGAAGAAAGTATTTGGTTAAGTGATGATCCAAACGAAGCAACGGCA
TCGGTCCTATTAAATTTACAAGCTGGTTATACGATGGACGAAAATCAAAT
TCGTTCTATGTATCACCTCGTTTCACGAAGTGTACCTAATCTTCCAGTTG
AAAATATTGTGATCATGGATCAAATGTCGCGTTATCTAGAATTAGACGAC
AATTCAACGACTGGTGGATCATCTTTAAGTGTTTATGAACAACAACGTGC
CATTCAACGAGATATTGAAAAGGATATACAACGTGATTTACAGCAAATGC
TAGGTACAATGATGGGACCTGATAAAGTTCTTGTGTCTGTTACGACGGAT
GTGGATTTCACTCAAGAGAACAGACAGGAAGAACTTGTGGAGCCTGTTGA
CGAGGAAAACATGGAAGGTATCGCTGTCAGCGTCGAACGTATTACGGAAA
CGTATGAAGGTACAGACTTAGAAGATGGCGGTGTTGTAGGAACAGGTGAA
ACCGACATTCCCGGATATCAAGGTATTGTTGGTGCAGGCCAAGGAGACTA
CGAAAAGATAGAGGAACGGATTAATAATGATGTGAATCGGATTTCTAAAG
AAATCGTAGAGAGCCCTTACCAAATCAGGGATATTGGCATTCAAGTTATG
GTAGAACCGCCAGATCCTGAAGATCCTTTAAGTCTTTCTCAACAAAGCGT
CAATGATATTCAACAAATTTTAGGTCAGGTTGTCAGAACATCCATTAACA
GTGATGTAACTGCTGAATGGGAAGAGGATGACATTAACGAACGTATTTAC
GTCTCAGCGCAAGAATTTTTTGGGAAAGCAGAATTTGAAGAACCCGCTAC
AGGGACACCATTCTGGTATTACATTGTTGGTGCTTTAGTAGCAGTTGTTA
TTTTACTCATCTTCTTATTGGTTAGACGAAATCGAACTGATGATGAAGAA
GACATGGTCGTGTCAGAACAAACAGGGTATGACATGACACCTTTTGATGA
GGGACCAGAAACTGAAGAAAAAGCAAGAAGAAAACAACTTGAACAACTTG
CAAAAGATAAACCTGAAGAGTTTTCTAAACTCGTAAGAACATGGTTATCA
GAGGACTAA
>orf1865 flagellar motor switch protein FliG
GTGGCGAAAAGAAAAAAATTAACCGGCAAAGAAAAAGCCGCCATCTTGTT
AATCTCTTTAGGTCCTGATGTGTCAGCGCAAGTTTATAAACATTTATCAG
AAGAAGAGATTGAAAGACTTACACTAGAAATTGCCAACGTGAAAAGGGTA
GAGCAGGACACAAAAGAAGAGATTCTTGACCAATTCCACCAACTTGCAGT
GGCTCAAGATTATATTACTCAAGGTGGGATTGGGTACGCCAAAGATGTGC
TAGAAAAAGCTCTTGGATCAGATGAAGCGGTGGAAATTATAAATCGGTTA
ACGTCCACTTTACAAGTAAGACCCTTTGACTTTGCGAGAAAAGCTGATCC
AGGGCAAATCTTTAATTTTATTCAAAATGAACATCCGCAAACAATTGCAC
TTATCTTATCTTATTTAGATAGCGAACAATCTGGCCAAATTTTGTCATCA
CTTCCACAAGAAGTACAGGCAGATGTTGCTAAGCGTATTGCTGTTATGGA
TAGTACTTCTCCAGAAATCGTGAATGAAGTTGAAAGTATTTTAGAACGAA
AGCTATCTGCTACAGTCACACAAGATTATACGCAAGCCGGTGGTATTGAA
GCAGTAGTTGAAGTGCTTAATAGCGTTGACAGAAGTACTGAGCGAACTAT
TCTTGATTCTTTAGAAATTCAAGATCCTGAATTGGCAGAAGAAATTAAAA
AGAGAATGTTTGTCTTTGAAGATATCGTTACATTGGATAACCGTTCGATT
CAACGCGTTATCCGTGATGTTGAAAATGAAGATTTACAGCTGTCACTTAA
AGTCGCCAGCGATGATGTGAAAGAAATTGTCTTTAACAATATGTCACAAC
GAATGTCAGAAACGTTTAAAGATGAAATGGAATTTATGGGGCCAGTTCGT
TTGAAGGATGTGGAAGAAGCGCAAACCCGAATCGTTGCCGTGATACGTCG
TCTCGAAGAAGCAGGGGAGATTGTCATAGCACGAGGCGGAGGAGATGATA
TTATTGTCTAG
>orf1866 flagellar assembly protein H
ATGACCGATACAGAAGTTCACGATGATGAACATCAGGTATTGGAAAGAGA
GAAACAAGATTTGATGCAAAGAGAAGAAGAGCTTATCAATGCAAAAGCTG
AGTGGGAAGTTTACAGAAAACAACAAGAAGAAACCTTTGAAGAAACTAAG
CGCATTCAGTTAAGTCAAGCAGAGGATGAAGGTTTCACTAAAGGTTATGA
AGCAGGTATTCAAGAAGGGCAACAGAGTATCCAGAAAGATGTTCAGGAAG
CAAAGCATGTTGTTCAACTTGCTAAACATGATTATGAACAAAAGCTTGAG
GAAGCTTCAGGAGAAATACTTGAGTTAGCTATGAAAGTAGCTGAAAAAAT
TGTGTCTCAAACACTTGAGACCACTTCAAGTGCTTGGGTTTCCCTCGTGA
AAGAGGCGATTACTGAAGTAAGGGAACAGGAAGAAGTCAAACTCTATGTA
GCTCCAGCTTGGTATGAAACAACACTTTCTCACAAAAAAGAGCTAGAAGG
TATCGCTTTGCATACGAGAGAGTTACTCATTTTTCCAGATGACTCGCTTT
CAACGAATGGCTGTGTCATCGAAACGCCCTTCGGTCAGCTTGAAGCTTCT
GTAGACAGCCAATTAAAAGAAATAAAACGGTTATTATCGGAAAGTCTGAA
AAAAGGAGACCAACATGAGCATTAG
>orf1867 flagellum-specific ATP synthase
ATGATTGAATCACAAGGTCCACAGGCTTCTGTTGGTGATTTATGTTCAAT
TACTTTAGGGCACGGTCAAAAACGGCGGATTCTTGCAGAAGTAGTAGGGT
TTCGTGAACAAAATGTTTTGCTTATGCCTTATGACAGAGTAGAGGACATC
TCCCCAGGCAGTTTAGTTGAAAGTATGAATCATGCTCTTCAAGTAAAGGT
TGGTACAAGCATGATAGGCAGTGTCGTAGACGGTTTAGGTAGACCCATTG
ATGAAAGTTTTTTTACAGAGGGTTTGCAAAAGGTACCTACTGATAATACA
CCACCGAATCCGTTGAAGCGTCCCCGTATCCAAGAGCCACTCAGTTTAGG
TGTGAAAGCAGTGGACAGCTTGTTTTCTGTAGGAAAGGGACAACGGTTAG
GGATTTTTGCAGGAAGTGGGGTAGGTAAAAGTACTCTCATGGCAATGATT
GCAAAAAATTCCGAAGCGGATTTAAATGTGATTGCTCTTATTGGTGAGCG
TGGACGTGAAGTGAGGGACTTTATTGAACGTGACTTAGGAGAAGCAGGGT
TATCGAATACGATCGTGGTAGTCGCCACATCAGATCAGCCAGCATTAATG
AGAATTAAAGGGGCTATGACTGCCACTGCAATCAGTGAGTATTTTAGAGA
CCAAGGCTTAAATGTCACCTTAATGATGGATTCTGTTACTCGAGTTGCTA
TGGCGCAAAGGGAAGTCGGATTAGCTATCGGAGAGCCACCTACTACTAAA
GGTTACACACCTTCAGTATTTGCTCTACTCCCGCGTCTTTTAGAAAGAAG
TGGCATGAGTGAACAAGGTTCCATCACCGCATTCTATACCGTACTTGTAG
ATGGTGATGATATGAATGAACCAATAGCAGACAGTGTAAGGGGAATATTG
GACGGCCATCTAGTATTAGATCGTAGGTTAGCTAATAAAGGACATTTCCC
TGCCATTAATGTACTAACAAGTATTAGCCGGGTCATGAATGATCTCGTAA
GTGATGATCACCGAGCGACTGCTGATTATATGAGACATATGCTCTCCGTA
TACAGTGAATCTGAAGATTTGATAAATATAGGGGCATATAAAAAAGGAAC
GAACAAAGAAGTTGATGAAGCAATCGCTAAGTATCCTGAAATAATGAGTT
TTTTAAAGCAAGGACTTCATGATTCACACGATTTCAAGGAAACAGCTGCC
AGTATGATTCAGCAGTTCGGTATAGGAGGTAAATGA
>orf1868 flagellar FliJ protein
ATGAGTTTTAAATTCGCACTTCAAAAAGTTTTAGAAGTAAAAGACTTTGA
AAAAACGGACGCTGAGCGAGCTTATACGGAATCTGTCGAGGAATTTGAAG
GCGTAGCAACACAGCTATATGAGTTATTGAAAAAGAAAGAAGAGTTAGTT
GAAGAAACAGAGAAAAAGCTGTTACGAGGTTTAGCTATTTCCTCTATTCA
ACTAAATGAACAAAACATCTCTTTTTTACAGACTGAAATTAATAAGCTGC
AGCTTAGCACACAAAAAGCGCGACAAAACATGAATGAAAAAGAGAAATTT
CTCTTATTTAAAACTGTCGATTTAAAAAAATATGAAAAGATGAAAAAAAT
AAAGCAAGCTCAATACTTGGAAAATGAGAAACGTGAAGAATTGAAATTTC
TCGATGAAGTATCAATTCAACAGTTTGTCAGACGATGA
>orf1870 flagellar hook-length control protein FliK
GTGAATGGCTTGAAAGGGGGTGAAAAAATGAATGGAATGATGGCATTTCT
GCCGATGATGATGTCTACACAGCCCGCTCAAAGTCTAACCAATACGAAGA
CGTTAAATGACACAAATAATTCAGACTTTCTCACTGCATTATCTGCCCTT
ATGACAGGTGATGATCAGGATCTTGACGCTACCTTATTGAGTCTGGAAAA
TCAGTTAGAATCAGACCCTGAGTTAGCAGCTTTACTAAACAATCAGTCGT
TGGAAGGTTTAATTGCTTCGTTATCTGAAACGGTCGTTGATTTGCAAAAG
CTTATTAATGATTTGAATTTAGAAGATAGCTTTCTTTCTAAAGACTTACT
GGATAATGAGGATTTGTCTGCCTTGTTAAGCATGTTGCCGCCAGAATGGG
CCGATGAGTTAACAGAGCTGATTGAAAACAATGCGTCATTAGAAAGTATA
GTAGCAGACTTGGAAGTGTCGGGTGATCCAGTGCAATTGCTAGCACTTAT
CGCTGCTTTCTCTGTAATGGAAAAAGATAGCATATTAGGACAACAAAAGG
GGTTGCCACTTTTGCAGCAAATGGCTGAGACTTATTTTCCTAAACTGACT
CAAGACTCTGAAGGCCAAGTAAACCGCCAGCTTTTAGCTCAACTAAAAGA
ATTTTTTAATAGTCAAAAAGATAGCAACGGTATGAGTCAAATGAAGTCAG
AAGGTCAACAGGTGATGAATACGAATAGGTTTGCTGAATTGGCTTACCTT
AACCAACTTGCTTCTAGTCAATCAAATACTAAGTCAGCTAACCAGACGTC
GGGATTGTCTATGATGTTAGACTCATCTAATGGCCAATTAGCGCGGTTTT
ATCAAATGTCCGTCGTGACTGGTCAAAGTGAAGGACAAGCCGAAAAACCG
TCGCAGGAACACTTTATACGACAGTTTCAGAACCTTTTATCCCGTAGTAC
TTTTCAACAATTAACGAATGGTGTTCAGCAGTTAAATGTCAAGTTGCATC
CAGCAAGTCTAGGAAGGCTTGATATAACACTTCAACAAGTGAATGGCGTT
TTGCAAGCAACACTTATGACAACTACAAAAGTAGCTAGAGATTTAATTGA
AGGGCAACTAGGGCAATTAAGACATGCGTTTCAGACGCAAAACATTCAAG
TTGATAAGATTGAGGTTCAACAACAGCAAAGTCATCAACTATTGAAAGAT
CCACATCATGAAGATGCGAATCAACAACAAGCAAATCATGATGAAAATGA
GACATCTAATGATGAAGACGGAGATAATGTATTAGACTTCAGTGAGTTAT
TAGATGAAACCTTTAATGCTGAAGTTTAA
>orf1871 flagellar basal body rod modification protein
ATGACAACGGTTCAAACAAACAGTATCAATTACAGTGATTACGTTGAAAG
TCAAAAGAATCAAGGTCAAGGTAGTAGTGTATTAGACAAGGATGCTTTTT
TAAAACTTCTCATGGTTCAACTCCAGAACCAAGATCCTCTTAACCCAATG
GAGGACAGAGAATTCATTGCACAGATGGCTCAGTTTTCTTCTTTAGAGCA
AATGACGAATATGAACGTGAACTTGCAAAAATTCATGGAATCTCAAATGA
ATAACTTTGCTTCACATAGTGATTTAATTGGAAAACAAATTGAGTGGACG
ACTAGCACTGGTAACACAAGAGAGGGTATCGTCACATCTGTTGTATTTAA
AGAGGGTGACGTTCAAGTAGTTGTTGGTGATACGAACGTTAACACAAAGA
ACATTACGAAAATTACAAATGCTGAGTAA
>orf1872 flagellar hook associated protein
ATGCTCACGCATTCAATTGATGAGCAGTCAGAGCTAAAAATCAGTAAGCA
CGCTGAAAAACGTTTACTCGATAGAGGCATTGATGTAGCGGGAGAAACGT
GGAGTGAAATTCATTCCAAAATAAAAGAAGCGAAGCAAAAGGGTGTGACT
GATTCACTCGTGCTAACGAATGAGGCAGCATTTGTGGTCAGTGCTCAAAA
CGAAACAGTGATAACTGCAATGGACCGTGAAGAAGCAGCGACACAACTAT
TTACTAACATTAACGGCGCCATTGTGATAAACAACTAA
>orf1873 flagellar hook protein FlgE
ATGATTAGATCTTTATATTCTGGTATAGGCGGGATGAAGAACTTTCAAAC
CAAACTAGATGTGATTGGAAACAACATTGCGAATGTTAACACTTTCGGCT
TCAAAAAAGGTCGTGCAACATTTAACGATTTAGTGAGTCAACAAATGGCA
GGGGCTTCAGCACCTGTAGCAGGTGGACGGGGTGGAACAAACCCGATGCA
GGTTGGCTTAGGTAGTGGTCTTTCTTCAATCGATACGATTGATACGCAAG
GCTCTATTCAAACGACAGGAAGAGATCTTGATTTAGCTATTTCTGGTGAC
GGTTATTTCGTATTAGATGACGGGCAAGGTAACATTGGCTATACGCGAGC
TGGGAACTTTTATCGAGATTCTGACGGAACGATTGTAAATGCTAATGGTT
TTATCGTAACAGGCATTGATAACGGGCCAATTGTTATCGACAATGCTGCT
GGTTATGATAGCTACACGATCTCGTCAAATGGTGAAGTGTTAGGTATCCC
TTCAGGCGATGGTGACCCGGTAGTACTTGGTCAAATCCAAATTGCTACCT
TCGCTAACCCGGGCGGACTTTCCAAAGCTGGAGGTAATATTTTTGTCGAG
ACGCCTAACTCTGGCGCCCCAAACCTCGGAGCGCCTGGGATGGATGGACG
CGGTGAATTAGTCAATTCAGCACTTGAAATGTCGAACGTGGACTTATCTG
AGGAGTTTGCTGAAATGATCGTTGCACAACGTGCTTTTCAGTCCAATACT
CGAATGATTACAACATCTGATGAAATCCTGCAAGAGCTTGTCAATTTGAA
ACGATAA
>orf1874 flagellar protein FlbD
ATGGTGATTTTAACTAGGCTGAATGGCCAAACTTTTACATTGAATGCAGT
TTATATTGAGCAGATTCAAGCATTTCCTGATACAACAATTACACTATCTA
ACGGTAAAAAAATTGTTGTTATGGAAACCGAACAAGAACTGACCGATCGG
ATTGAACATTTTTACAAGCGAATTGGTTTAGCTCCTCTCGTCTCAAAACA
GTTTGATCAGGAAGGGGAAGATTAA
>orf1875 flagellar FliL protein
ATGTTTGCTAACCGACTCGTTAATATTATGCTCATTGTTCTGGCAGCTCT
CACATTAATCGGGGTCCTAACACTCGTATTGTACACACAATTCTTTCAAG
AGTCGGATGCAGAAGAAGGAGAACCGACGATTGATCAAGTGTTGGAAAGG
TCCGTTGAAACAGAGGAAATTACAACAAACTTATCGTCAAATAATATTAT
CCGGTCACAATATGTGATTCAGCTCGAGAACAATGATGCGAAAAAAGAAT
TCGAAAAACGTAGTTTCCAAGTAGAAAATATCATTATTCAAGAACTGTCC
GACATGACAGCAACTGATTTTCAAGGATCAGCAGGCATACAAGGTCTAGA
AGATAGAATTAAGAACCGCATCAATGAAATTATGCAAGATGGAGAAGTGG
TTCAAGTGTATATGAATCAACGCGTGATTCAATAA
>orf1876 flagellar motor switch protein FliM
ATGGCTGATGTTCTTTCACAAGGGGAAATAGATGCGCTGTTATCGGCTCT
TTCCACAGGTGAAATGGATGCTGATGAACTGAAGAAGGAAGACACGGAGA
GAAAAGTAAAATCGTATGACTTTAAACGTGCTCTTCGCTTTTCAAAAGAT
CAGATCCGAAGTTTAACACGAATTCATGAAAATTTTGCAAGGTTGTTGAC
GACGCAATTATCTGCGCAGTTAAGAACTTTCGTTCAAATAAGCGTCGCTT
CTGTCGATCAGCTTCCATACGAGGAATTTATTCGATCTGTGCCAAAGATG
ACTATTTTAAATGTCTTTGAGCCCTTTCCTTTAGATGGAAGGTTTGTCAT
GGAAGTTAACCCTAATATTGCATATGCTATGCTTGACCGTATTTTAGGTG
GGCAGGGAGAAGCTTATAACAAAGTAGAGAATTTAACGGAAATCGAAACG
AAAATTATGACACAGTTATTTCAACGAACACTTGAAACGTTCCGTGAAGC
TTGGTTATCGATTGAAGAACTTGATCCTGTCATGGATGATATGGAAGTTA
ATCCGCAGTTCTTACAACTCGTGTCACCAAATGAAACTGTTGTCGTCATT
TCACTCTCAACAACGATTGGTGAATCGTCAGGCATGATCAATATTTGTTT
GCCGCATGTGGTCATTGAATCAATACTACCAAGGTTATCTGTCCATTTGT
GGATGCAAACTAAGAAAAAAGATAGAGAGCCTGGTGAATTGCAATCATTA
AAGAAAAATGTGAAACAGGCGCCTCTTAATTTGTCAGTTGAACTCGGTAA
GTCGGTCATTACTGTAGATGAGTTTTTGCATTTAGGTGATGGTGACATTA
TCGAATTGGATCAACTGATTGAAGAATCACTTTTACTCCGAGTAGGGGAA
GAGCCTAAGTATTTAGTACAGCCGGGCAAAATGAAAAACCATGTAGCTGT
ACAAATCACAGATATTATAGAAGAGGAGGACACTCTTGATGAATGA
>orf1877 chemotaxis protein CheX
ATGAATGATGATATGTTATCCCAAGAGGAAATCAATGCCTTGCTGAATGG
CATTGATAATGAAGATGAAGGGAAGACTCCTGAGGAATCAAATAATGAAA
CACCAGATAATGCAGACAGCTCGTCGATTGAGAACTACTTATCTGGTATT
GAACAAGATGCTCTTGGTGAAATTGGAAATATTTCGTTTGGAAGTTCGGC
TACCGCTCTTTCAACTCTTTTAAATCAAAAAGTCGATATTACCACACCAG
AAGTATCCGTTATTAAAAGAGCTGACTTAGATAAAGCTTTTCCAAAACCG
CATGTGGCTATATCAGTTGAATATACTGACGGGTTCGAAGGCATCAATTT
ACTCGTTATTAAAACAACTGACGCAGCTATTATTGCCGACCTTATGATGG
GCAATGATGGTACAACTGCTTCCGAGGACTTAGGCGAGATGGAAATAAGT
GCGGTACAGGAAGCGATGAATCAGATGATGGGGTCTGCCTCAACGTCTAT
GTCAACGATCTTTAACAAAAAGGTGGATATTTCACCTCCAGCAATCGATT
TACTAGATCTTCCTGAAAATCCAAATGAAGTTAAGCTCCCTGAAGATGAT
ATGCTAGTTGAGATTGCGTTTAACCTTAAAGTAGGTGACTTGATCGATTC
GAAAATCATGCAGCTGATCAGTGTATCGTTTGCAAAAGGAATGGTGGAAC
AGCTAATGAACCCTGATGACTCTGGAAGTGCTCCTGAAGAGCCGGTAGAA
CAAGCGGCACCAGCTCAAGAAACGGCTATTCAACAAGAAGCGCCAATTTC
ACAAGAAGCACCGATGCAACATCAAGCGCCGATGCCAACTCATACACCTA
GAACTGGTCCTCAGCATGTATCGTCCGGACCTACACAACCTGAACGAGCG
GCGAATGTTCAGCCGGCTGCTTTTTCAAATTTTGAAGCACCATCGCTTAA
TGAGCAAGAAGCACGTAATTTGGACATGCTAATGGATATTCCGTTAGAAG
TAACAGTTGAATTAGGAAGAACGAAAAGATCTATTAAAGAAATTTTAGAG
CTCTCACAAGGATCAATTGTAGAACTTGATAAATTGGCAGGGGAACCTGT
AGATATTCTCGTTAATCAACAATTGATTGCAAAAGGCGAAGTAGTTGTTA
TTGATGAAAACTTCGGTGTACGTGTCACAGATATTATTAGTCAAAAAGAC
CGTTTAAATAATTTAAGAAATTAA
>orf1878 response regulator CheY
ATGGCGACACGAGTATTAATTGTGGATGATGCAGCATTTATGCGCATGAT
GATTAAAGATATTTTACAAAAAAATGATTTTGAAGTAATTGGTGAGGCAG
GAGATGGCCAGCAAGCTTTGGATCTTTATAAAGAACATTCACCTGACCTC
GTGACGATGGATATTACAATGCCAGAGATGGATGGTATTACGTCTTTAAA
AGAAATTCGCAAGCATGATCCAAATGCAAAAGTCATTATGTGTTCTGCAA
TGGGACAACAAGCAATGGTTATAGATGCTATTCAAGCTGGTGCGAAAGAC
TTTATCGTTAAACCGTTTCAGGCAGAGAGGGTATTAGAGGCAATTAATAA
AACTCTCGGCTAA
>orf1879 flagellar protein FliO/FliZ
ATGTTGATTGTTATACTTTTCTTCCCCTCCGTTACGTACGGGGAAGAAGC
AAATGATTTCGGGGAAGGCGACCGAAACGTCAATGAATTGTTAAACAACA
CTGTAGAAGAAAACAATGGTCTAGATGACGAAGGTGAGACTGAGGAATTA
CCTTTGACAGAGGATACGAACGAAGAAGAGGATGAAAGCGACGTCTTAGG
AGCCGCTAGTCCCAATTTGTTTACGATTTTACTTCAAATGGTATTAGCTT
TAGGTGCTGTTCTCTTTTGCATTTATGCATTATTAAAATTCATTAATAAG
CGGGCAAAAAGCTATAACAATCATGCTACGTTACAAACGATTGGTGGCAC
TGGTGTTGGATCTAATAAATCTGTACAACTAGTTAAAGCAGGGGATCGGC
TTTTGATTGTGGGGGTAGGGGATACTGTCACATTACTAAAAGAAATTGAT
GATCCTGCGGAAGTAGACAACTTACTTCAAAAGCATCAAACGTCTCAAGA
CTTATTTGATCAACCTGTTTCAAAAATACAGGGGTGGTTAAAAAACAAAA
AAGAAGCCCGTGCCCAAAATACGAGTGAAGCAGCTTTTCATAATTTACTT
GATAAAGAGATGAGCGATGTCAAGAAATCACAAACAAAGTTTTATTCTGC
TATAGAGGAGAAAGACCGATGA
>orf1880 flagellar biosynthesis protein FliP
ATGATAGCATTAATGCAAATACCAGCATTAGATATATTTAGTGATGATCC
AGGTAATTTGTCAGCGACGATTCAGTTATTATTACTATTAACTGTGCTGT
CTCTAGCCCCGGCAATCCTTATCTTAATGACAAGCTTTACGCGGATTGTA
ATTGTGCTGTCATTCGTAAGATCTGGCTTGGCGACACAGCAAATGCCGCC
TAACCAAGTCATCGTTGGCTTAGCCCTATTCCTTACGTTTTTTATCATGG
CGCCGATATTTTCAGAAGTGAACGAAAATGCCCTTCAGCCGATGTTTAAT
GGAGAATTAACACAAGAAGAAGCGTTTGAAGAAGCCGCTATACCAATGAA
ACAGTTTATGGCTGAACATACTAGAGAAAAAGATTTAGCACTTTTTATGG
GGTATGCTGGAGAGGAAAGACCAGAAACATTAGACGATATCCCACTGACT
TCCTTAGTTCCAGCCTTCGCAATTAGTGAGCTGAAAACAGCTTTTCAAAT
AGGTTTTATGATTTTCGTTCCATTTTTAGTCATTGATATGGTCGTAGCTA
GTGTGCTTATGTCCATGGGAATGATGATGTTGCCACCGGTTATGATTGCT
CTACCATTTAAAGTCTTGTTATTCGTTATGGTAGATGGTTGGCACCTTAT
TGTTCGTTCATTATTATTCAGCTTTTAG
>orf1881 flagellar biosynthesis protein FliQ
ATGGTTATATCATGGGCGGAACAAGGCGTATTTACGATTTTACTCATATC
TGGGCCTTTGTTAATCACGGCTTTAGGTATCGGATTGGCAGTCAGTATAT
TTCAGGCAACGACACAGATTCAAGAGCAAACATTAGCTTTTATTCCTAAA
ATTGCAGGCGTCCTTATTGCATTAGTCATTTTTGGTCCTTGGATGCTTTC
TCAAGCATTATCACTAGCTGAAGAAATTTTTAGTAACTTACATCAATTTA
TAGGATGA
>orf1882 flagellar biosynthesis protein
ATGTTAGATTTTATCGAGTGGTTTCCTGCATTTTTATTAATTCTAGTTCG
AATGTCAGCATTTTTTATAACACTTCCGTTTTTTTCATATCAGAATATTC
CTGGCCGATTAAAAGTAGGGATTGCCTTATTTATGACGTGGATCATTTAT
TTTACTGAAGACTGGCCCGTTTTAGAGATGAATTACGAATTTATGCTGTT
AATTATTAAAGAGGCACTCGTTGGATTAACAGTTGGTCTCATTGCAATGA
TTCTCTTATATGCCATACAAGTAGCCGGTGGATTAATTGACTTAAAACTG
GGTTTTATGATTGCTAACGTGATAGATCCACAAACAGGTACGCAATCACC
TTTAATCGGTAGTTATTTATATACGTTTTCATTATTGTTCTTATTAGCTA
CAAATGCACACCACCTTTTAATAGATGGCGCATTTTACAGTTATCAATAT
ATACCGATCGACCAATTGTTCCTTCCATTGGGCGATGAAGCGGTACTAGA
CCATGTTGTTACAGCATTTAGTACAATGTTCCTTATTGCTTTTCAAATGT
CTATGCCAATCGTCGGGTCTATTTTTCTCGTTGATGTGGCATTAGGTATG
GTTGCTCGGGCTGTGCCACAAGTAAACGTATTCGTTGTCGGATTGCCTTT
GAAAATTTTTCTCGGTTTAGTCATGATGATTTTAACGATGGCACCGTTTT
TCTTACTAGTGCAAAATTTAGTTGAGACGATGACACTGACAATGAGAACG
CTAATGGAGATTTATGGAGGAGTGTAA
>orf1883 flagellar biosynthesis protein FlhB
ATGTATCTTTCCCTAGATCTGCAATATTTTGCACAAGAAAAAACTGAAAA
AGCGACCCCGAAAAAGAAAAAAGAATCGCGGGAGAAGGGGCAGGTAGCTA
AAAGTACCGATGTTAACACGGCATTTATATTATTATTCGTATTTTTATTC
TTTTGGCTCATCGGAGGCTTTGTTGTTGACCAGCTTACGTCGATTCTAAG
GTTTACGTTTACCGATTACTTGCTCATTAGCTTAACCGAAGAAAATCTCC
ATAAAATGTTTATGGACTATCTGTATCAGGCAGCTGTTGCCACAATACCT
GTGATGTTAATAGCAGCAATAGCTGGTATTTTCAGTAACTATTTGCAAGT
AGGGGTCTTATTTGCTCCAGAGGCAATTAAAATGAAGTTGAGTAAAATTG
ACCCTATTAAAGGGTTTAAACGAATCTTTTCAGTGCGTGCTCTTGTAGAG
TTTCTTAAGTCTATGATGAAAATAACCCTTGTGGGACTAGTTACAGGTTC
GGTACTTTGGTTTTTCCTTGATGACCTCCTAAAACTGGGACTGTACTCAG
TCGGGGCTGGAACGATACTGATAGGGAACCTGATCGTTATTATGGGACTG
GCGGTCGGAGGATTGTTATTATTCATTGCGGTTCTTGATTACATGTATCA
AAAATATGATCATGAGAAAAACATTAGAATGTCGAAACAAGACATTAAAG
ATGAGCATAAGAAATCTGAGGGTGACCCGCTCATAAAATCAAAAATTAAA
GAAAAGCAGCGGCAAATGGCGATGAGCCGCATGATGGCAGAAGTACCTAA
AGCAGATGTTGTCATCACAAATCCAACCCATTACGCCGTCGCTTTGAAAT
ATGATGATACAACAATGAACGCCCCAATTATTGTCGCAAAAGGGGTCGAC
TATATCGCGTTGAAAGTCATTAATATTGCGAAGAACAACAATGTCACGAC
AGTAGAAAACAGGCCGTTAGCAAGAGCTTTATACGCTCAAGCAGAAATTG
GGGATCAAGTTCCAGAGGACTTGTTTAAAGGTGTGGCGGAAGTGCTCGCA
TATGTATACCGACTTCAGCAACAAGCTTAA
>orf1884 flagellar biosynthesis protein FlhA
ATGAAAGATTTTAGTATCTTATTAACAGTTATTCTCATCGTCATCATGTT
AATTATTCCTCTACCGACGGGGGTAATCGACTTTTTGATTGTTATTAATA
TTACATTTGCGCTCTTAATTATTCTCGTTTCTATGAACACTCGGGAGCCA
TTACAGTTCTCAATTTTCCCGACCCTGCTTTTATTAGTCACACTCTTTAG
GTTAGGACTCAACGTGTCGACAACAAGAGCTATTCTTGGTAATCAAGGGG
ATGCTGGAAACGTCATTGAAACATTCGGACAATTCGTAGTAGGTGGTAAT
GCCTTAGTTGGATTTGTCGTGTTTGTGATTCTTGTCGTTATTCAGTTCGT
GGTTATTACAAAAGGGGCGGAGCGTGTATCAGAAGTAGGCGCACGTTTTA
CGCTAGATGCGATGCCAGGTAAACAAATGAGTATTGATGCCGATTTAAAC
GCCGGCATGATATCGGATATTGAAGCAAGGGAACGACGAAAAAAAATTGA
ACAGGAAGCCGACTTTTATGGATCAATGGATGGTGCTAGTAAGTTCGTTA
AAGGGGACGCGATCGCAGGGATTGTTATTGTTATTATCAATATTATATTC
GGTCTTGTGATCGGGATGATGCAAGAAGGCCTTGCTGTAGCAGAAGCAGC
CAACAAATATACACTTTTAACAGTTGGAGATGGACTTGTCAGCCAAATTC
CAGCGCTACTTATTGCAACAGCTACAGGTATTGTTGTTACAAGAGCCTCT
TCAGACGGGAACCTTGGACACGATGTTACGAGCCAGTTACTTGCGTATCC
TAAAATGCTTTATGTGGCAGCGGGTACAATTGCCGCTTTAGGTTTTTTTA
CACCAATTGAAGCGTTTGTTACGACGACTATCGCAGCAGTACTTGGTGTC
GGCGGTTTCTTACTAGGTAAAAGCGAAAAAGAATTGCTGGAATTAGATGA
AGTAGAAGAAGAACAAGGGGGAGAAGAAGAGGATATTAAATCTCCTGAAA
GTGTTATTAACTTGCTTCAAGTGGATCCGATAGAATTTGAATTTGGCTAT
GGTTTGATTCCCTTAGCAGATACCAATCAAGGTGGAGACTTATTGGACAG
AGTCGTCATGATTCGACGTCAGCTAGCGATTGAAATGGGCATGATTGTCC
CGGTTATTCGCATAAGAGATAATATTCAACTTCAGCCTAACGAATATTCT
ATAAAAATTAAAGGAAATGAAATTGCAAAAGGTGAATTGCTACTCGATCA
TTTTATGGCCATGAGCCCAGGTGTAGAAGACGAAGCGATCACCGGTATTG
AAACTGTTGAACCTGCCTTTGGTCTTCCGGCGTTATGGATATCAGAAGAG
TTAAAAGAGCAAGCTGAACTTTCCGGTTATACAGTCGTTGATCCGCCTTC
TGTCGTCTCAACTCATTTAACAGAAGTTGTTAAGCGGCATGCTCATGAAT
TACTTGGACGTCAAGAAACAAAGCAGTTGGTGGATCACTTAAGTGAAACG
TATCCAACGCTCGTCGAAGATGTCACACCGAACCCATTATCAACTGGGGA
AATTCAAAAAGTGCTTAGCAATCTATTGAAAGAAAAAGTATCCATTAGAA
ACTTACCGGTTATTTTTGAAACACTTGCTGATTACGGACAAATGTCAAAG
GACTCAGATTTGTTAACTGAATATGTAAGACAAGCTTTGTCGAGGCAAAT
TTCGAAACAGTATACTGAAGAAGGTGAGCCACTTTACGTCATCACAGTAA
GTAGCAGTGTGGAAAAAATGGTGGCCGACGCTATACAACAAACTGAGCAT
GGTGCTTTCTTAAATTTAGACCCTAATTCCACGCAAGCGATTATTCAGTC
AATGATGACTGAAGTTGAGAAAATGCAGGAAATGGGTCAAATGCCAATGC
TTTTATGCTCACCTGCTGTAAGAATGTACATTCGTCATTTAATTGAACGG
TATATGCCACACGTTCCCGTGTTATCTTATAATGAGTTGGAACCACATAT
TGAAGTTCAAAGTGTCGGGGTGGTGAACGGAAAATGA
>orf1885 flagellar GTP-binding protein FlhF
ATGAAGGTGAAAAAATTTGTTGCAAAAGATATGACGGAAGCTATGACGAA
AGTTAAGGCGGAGCTGGGGCAAGATGCCGTCATCCTTAACTCTAAAAAGG
TCGAGTCAGGAGGCTTTCTTGGCTTTTTCACTAAAAAGAATATTGAAGTC
ATTGCGGCATTAGATATGGAAGCTCGTTCTGGAAGGAGAAAGCATTCTGC
TCGAGAGAAACCAAAGCCGCCTATCAATAGACAGGTCACTGAGCAAGAAC
AAGTGAAGCTCTCAAAAGAAATAGATGAACTTAAAGCCATGATAAAAGGG
ATAGGACCTAGTGTGAGTCAGAGTAGTGAAGACTATCCAGACGTATTAAA
TACGTTTAACACCTACTTGAAAGATCAAGAAGTTCATGACACCTATCGTC
TCACTGTCATGAAACACTTGTTGAAAAAATGGTATCAGGAAGATGGGGAA
AGTCAAAGTGAAGAGACGATTAGTAACTGGGTCACAGATGAGTTGCTAAC
CCTTTTAAAAGACTGTCACTTTGGAGCCTTTAATTATAATAAAAAATATC
TCAATGTTGTAGGACCAACCGGCGCAGGTAAAACGACTACAATTGCAAAA
ATAGCAGCTAAAGCAGTTCTTAAAGATGAAAAAAAAGTGGCGTTTATAAC
GACAGATACATTTAGAATCGCGGCTATTGAACAATTAAAAACGTACGGGA
AGATCCTCAATGTCCCAGTTGAAGTTGTTTACTCTATTAAAGATTTTAAA
GAGGCAGTTAAAAAATTGAGCGATTATGATTTTATTCTTGTAGACTCAGC
TGGAAGGAACTTTAGAAATCCGCTATATGTAGAACAATTAAATCAAGTGA
TTGATTTTAACGAACAGATGGAAACACATCTCGTATTAGCCATGACCTCA
AAGTACCGTGATATGAAAAAGATAGTCGAGCAATTTAAACTCATTGACAT
TGATAAGCTGATTTTTTCAAAACTTGATGAAACGGAAACAATTGGGGCGA
TGATTAATATTATGGCGGATTATCATTTAGGGGCCAGCTACTTCGCCACT
GGACAAAATGTTCCAGATGACATTGAGGAAGCAACTGCGATTAACATGGT
CCAGCAGTTGCTAAGGAGTTGA
>orf1886 flagellar biosynthesis protein FlhG
GTGAATGATCAGGCTGATGCTTTACGTCAGAAAATGAATAGAGCTAAGAC
CTTGTCTCAACATCCTGAGAAAAAGCATACAAAAGTCATTGCAGTTGTCA
GTGGTAAAGGTGGTGTAGGAAAGTCAAATTTTGTAGTGAATTTCTCGTTA
GGTTTACAAAAATCTGGGAAAAAGGTACTGATTATTGATTTGGATATTGG
GATGGCCAATATTGATATCTTGTTAGGCCAAACATCTCGCTACTCTTTTG
TCGATATGATTGAACGAGATATGTCAATCTGGTCTGTTATTGAAACGGCT
GAAGAAGGCCTTTCATACATCGCGGGGGGAAGCGCCTTAAATGATGTTTT
TGAAATGGATAAGGAAAAAGCAGATTTTTTCTACAGACAGCTTCAATCAC
TTGAATCAGAATTTGATTATATTTTCCTTGATATGGGAGCAGGTATTACG
AGTAACAGTAGTCATTTTTTACTTTCGTGTCATGATATTTTTCTTGTTAC
GACACCTGAACCAACTTCTATAACAGATGCTTACGGTATGGTTAAATATA
TTACGTTGCAAGATGCGACTTTACCTGTGACGATGATTGTCAACAGGGCT
TATTCAACAAAAGAAGGCAGTCATACATCCTCGAACATGTTAACCGTAAC
GAAACGATTTTTAAACAAAGATATTTTTTATTTAGCATCTATTCCCGATG
ATGACGTTGTTAGGAAGGCGGTTAGGGCCCAGAAGCCATTTGTTTTGTAC
TCACCTAGATCCAAACCGGCAACCGCTGTGACAGCAGCCGTTCGCAAGTA
TTTGAAAGCTGGGCGCCATGATATTAAGAGCGAAGGATCGATTTCATCTT
TTATTTCCAAGCTAAAGGGTTTTATGAAAAATTAG
>orf1887 chemotaxis-specific methylesterase
ATGATTAAAGTGCTTGTTGTAGACGACTCAGCATTTATGAGAAAAATGAT
TTCGGATATCCTTGAAAGGCATGAGAACATTCGTGTTATTGACAAAGCAC
GCAACGGGCAGGATGCATTGGAGAAGCTGAAGAAATTAGATCCTGATGTG
ATTACAATGGATGTAGAAATGCCTGTTATGTCAGGCATTGATGCTTTAAA
AGAAATCATGAAAAGAAATCCAAAACCAGTTATTATGGTTTCAAGTATCA
CGAAAGAAGGCGCAGATACAACGATTCAAGCCATGGAGATAGGTGCTTTT
GATTTCATTTCAAAGCCTTCAGGTTCCATTTCGTTGGATTTTCATAAAGT
AGGTAACGATTTAATTGAAAAAGTCTTACATGCTTCCTCTCTTCCTGCTA
AAAAAATTAAAGAATTATCAGTTGTCCATGAAAAAAAACGACCTGTCTCA
CTCACACCAGTGGAAGATGGGCTTCTCTATAAACAAAAACCAGGTCTAAA
GTCCGGTGTTGATACCTTGGTAGTTATTGGGACGTCAACAGGGGGTCCTA
AAGCCCTACAGGAGGTGCTAGCACGTCTACCTAAATCCTTTCCTCATCCC
ATTTTGATCGTTCAGCACATGCCGAAAGGGTTCACAAAATCATTGAGTGA
AAGGCTAAATTCTCTGTCTGAGATATCTGTAAAAGAAGCAGAAGATGGTG
AAATTATAAAAAAAGGTGTTGCCTATATTGCTCCGGGAGGATACCATTTA
AAAGTAAGAGGTGTTGGGACTTCTGTCGCAATTCGTTTGGACCAGTCAGA
ATTAGTAAATGGTCATCGACCATCTGTCGATACTATGTTTACATCACAAA
CAGACATAAAACTAAAAAATATTATTGCAGTTATTATGACAGGAATGGGT
TCTGACGGGAAAAAGGGTCTAGTACATTTGAAAGAAAATATGAAAACAAT
CGCAATAGCTGAATCTGAAAGAACATGTGTTGTTTATGGCATGCCGCGAG
CTGCAATAAGTACAAATTTAGTGGATGAAGTGAAAGATTTAGAAGACATT
GCATCAACTATAGTGAAGTACAGCTAA
>orf1888 chemotaxis protein histidine kinase
ATGGAAAAAAATCAGTACTTAGATATGTTTATTGATGAGAGTACAGAACA
TCTTCAAGCGATGAATGATAACTTACTCAAGTTAGAGAATGCACCTGATG
ACCATTCAATCATTGATGAAATATTTCGTTCTGCGCATACACTTAAAGGG
ATGGCGGCTACGATGGGATATGAAGATCTGGCAAGCCTGACTCATCAAAT
GGAAAACGTGCTAGATGGTATTAGAAATGGAAAGATTGTCGCTGATAGTC
ACTTACTTGATGTCGTCTTTGAATCTGTTGATGACTTAGAAGCTATGGTT
AATGATATTGCTGATGGTGGGGAAGGTAAACGGGATGTGACCGCTGTCGT
AGCTAAACTTGAGAAAATTGAAAATGGTGTGTCTGTTGATGAGGTAGCAG
CGACCGTTGAAAAGACAACAGTACCTGTAAAAGAATCAAGTACGGGTGTG
AGATTTGATGATTTTGAAATTACAGTATTAAAGCAATCGAAGGAACAAGG
GTTTAATGCTTATTACGTCAATGTTCTTTTAAGAGAAGACGTCATTTTAA
AAGCAGCTCGTGTCTTCATGGCATTTGAAGTTCTTGAACAAATTGGAGAA
GTGATTAAGTCCGTCCCTTCTGTTGATCAGTTAGAGGAAGAAAATTTTGA
TTTAGATTTTTCGGTTACACTTGTTACAAAAGAATCTGTTGAAGACGTTC
ATAGTCGCATTATGAAAGTGTCAGAAATTGATCGCGTGGATATTGTGACG
ATCGATGCGGATACGATTAACGATCAGGAACAGCCATCAGAAGGGGCAGT
AGAAGCAGCGGAAGAAATACTAGAACAAGAGGATACAAAAGACGATAAAC
CTTCCACATCACAACAGAAAGAAAGTAAAGGTGCCCAAGGAACTAACAAA
ACGATACGTGTTAATATTGATCGTCTTGATAGTCTGATGAATCTTTTCGA
AGAGTTAGTCATTGACCGAGGACGACTTGAACAAATTTCTAGTGATCTCA
AAAGCAGTGAATTAACAGAAACAGTTGAACATATGTCGCGAATTTCAGGA
GACTTGCAAAATATTATTCTTAATATGCGAATGGTCCCTGTAGAACAAGT
GTTTAATCGATTTCCACGTATGGTAAGAGGGATTGCAAAGGACTTGAATA
AGAAAGTTCACTTAGAAATAATTGGTGCAGAAACTGAGCTTGATAGAACA
GTGATTGATGAAATTGGCGATCCGCTCGTTCACTTGTTAAGAAATTCGAT
GGATCACGGACTTGAAATGCCAGCTAAACGGCTTGAATCTGGTAAGTCTG
AAGAAGGACAAGTAACATTAAAAGCCTATCATAGTGGGAATCATGTTTTC
ATTGAAGTCGCTGATGATGGCGCCGGAATTAACCGAGAAAAAGTTCTTGA
AAAAGCAATTAAAAGCGGTGTGGTTTCGGAAGAAAATGGCGCAACATTAA
CTGATAATCAAGTATATGAACTATTATTTTCAAGTGGTTTAAGCACAGCT
GATAAAGTATCAGATTTATCAGGGCGCGGTGTAGGGCTTGATGTGGTCAA
AAATAAAATTGAGTCACTCGGTGGTAACGTCACAGTTACATCTAAGCCGA
ATGAAGGAACCACATTCTCAATCCAATTACCACTCACATTATCGATAATT
TCAGTTATGTTAGTTGAAATTCAAGATGAAATTTATGCAGTCCCACTTTC
TTCGATTATTGAAACAGCCATTATTAAGAAAGATGAAATCATGGCTGCAC
ATAATCAAAAAGTGATTGATTTCCGTGGAAGTGTTGTCCCACTGCTTGAT
TTAACAGAGTTTTTTGATGTACCAGTTACAAAAGAGGACGACGACTTTTA
TTCTATTGTCATCGTGCGAAAAGGTGAAAAAATGGCTGCCCTAGTCGTTA
ATTCATTTATTGGTCAGCAGGAGATCGTCTTGAAATCGTTAGGGGACTAT
TTAACAAATGTGTTTGCTATTTCTGGAGCTACCATTCTAGGAAATGGTCA
AGTTGCTTTAATCATAGATTGTAACTCATTAATTAAATAG
>orf1889 chemotaxis signal transduction protein
ATGAGCGAAGCAGTCATGGATGACATGAAAGTCATTGTATTTCAATTGAA
AGATGAAGAGTATGGTGTAGAAGTTGAACAAGTTCGGTCCATCGAAAGAG
TCCAACATATTACGAGGGTTCCTAGTACACCTGATTTTGTTGAAGGAGTT
ATCAATCTCCGTGGGGTTGTCACACCGATTATTGATTTAAGGAAGCGATT
CAATATTGAAGGAATTGACCATTCAGAAACAACACGGGTGATCATCGTGA
CAGTAGGAAATATGGAAGTTGGTCTAGTCGTTGATGCAGCAAATGACGTG
ATTGACATTCCGAAAAGTGCTGTGGAACCACCTCCTGAAGTCGTTGGTGG
TCTAGAAGCCGAATATATTCGTGGTGTCGCAAAACTAGAAAAAAGGTTAT
TGATTTTACTTAACCTTGATAAAGTTTTGAACGCTGAAGAAATGAATGAA
TTACAAGAGATTGAAGGGCCAGTTAAATGA
>orf1890 chemotaxis protein CheC
ATGATAGATCTGAGCAAAATTGGGGCGCAGTATTTAGATATTTTAAGGGA
AGTTGGAAATATCGGTGCAGGCAATGCTGCTACAGCTCTCTCTCAAATGC
TCAATAAAACAATTGATATGAATGTTCCGGCAGTTAGAGTCGTGCCTTTT
AAAGAAATTGGTGATACTGTCGGGGGAGAAGAGGCAGTGGTTGCTGCGGT
CTTTCTCCTTATTGAGGGAGATGCACCAGGCAATATGTTTTTTATGCTGC
CAGTTAATGAAGCGAGCCGTTTTATCCAACAGTTAACAGGAGATCCTTCC
ATTGATTTTTCAGACGAACCTTTGAATGATATGGCATCCTCTGCATTAAA
TGAAGTTGGGAATATTCTCGCTGGCTCATATTTATCAGCGTTATCTGATT
TTACTAAATTAAATTTACAGCCTACACCACCTGCCATTGCAGTGGATATG
ACGACGGCTATTTTATCTTTCGGTCTTGTGGAACTTTCACGTGCTGGTGA
TTATGCCATTGTCATAGATACCGAGATTAACGAGAAAAATAACGATGACA
CTATTAGGTCGAAAGGACACTTTTTCCTTTTACCTGATCCAGATTCATTA
AACAAAATTCTGCAAGCGTTAGGAGTTCCGTTAGATGGGTGA
>orf1891 chemotaxis protein CheD
ATGGGTGAGGTAGTGAAAGTGGGGATGGCTGACTTAAATATTGCTAAACC
CCCTCAAACCATTCGGACGTCTGGTTTAGGTTCGTGTGTAGGCATTATTC
TCTATGATGAAAAATTAAATGTTTCGGGCATGGCTCATATTATGTTGCCA
GATTCCTCATATGCACGTGCGGGCGTATTGAATCGTGCAAAATATGCGGA
TACAGCCATAAATGACTTGATGGATATTTTGTCGAAAGAAGGAGTGGCGA
AATATCGGATAAAAGCGAAAATCGCAGGAGGAGCCCAAATGTTTAAATTT
TCATCTAATAATGAAGCGATGAGAATTGGGCCACGTAATGTGGAGGCTGT
TAAACAAATCCTTGAAAAATTAAAAATACCAATTATTTATGAGGATGTAG
GAGGAAGCAGTGGGCGGACGATTGAATTTGATCCTATGACCGGCCTCTTG
GAGATTAGAACCGTTAATAAAGGTGTGGTTCAAGTATGA
>orf2071 methyl-accepting chemotaxis protein
TTGTATATTTCTTTTGCGCTAGCACTTATATTTCCAAGTGTGATTATTGC
AATAAGTAGTTATTATACGGCTGAGAGTGAACTAGACACTCAAATGTCTG
ATGCAGCTCAGCAAAGTGTAAGAATTGCTGATCATCTGGTTACAAATCAT
ATTGAACCAATTGCAAATAATATGACGTATTTTGCTTCAACGCTTGATAC
AAGTTTATTAGAAGCCGATGGCCAAGAAGAGTTGGGAGATTTAATAGAAC
AGTATTTTCTTACAACAGACGGCCTTGTTTCGTCATTTGTTGGTACAACG
GAGGGAGATATGATTCAGCGCCCAGATATGGGACTAGCAGATGATTACGA
TCCTCGTGAAAGAGATTGGTATATTGATGCTGAGGCGGCATCTGGAGAGT
TAATTATCTCCGAACCCTACCATACTGCGTCTACAGGGGAATTAGTGGTG
ACGATTTCAAAGCAGTTAGATAATGGCGGTGGTGTTGTAGCTGCAAACTT
GCAGATGGAAGAGCTAGCACAATTGTTAGGCACCATTTCTATTGGTGAAA
GAGGTTATGCCATGCTTTTATCGCCTTCACAAGCGGTTGTCGTTCACCCA
CATATTGAAACAGGTGAAGTAGCAGAGGGTAACTGGGCGAATCAATTATT
TGCGGAAGCGTCAGGGTCATACAATACTGATTTCGCAGATGAAGATCTTC
GTATTTTCCATACAACGAATGAATTGACAGGATGGAAGTTAGCTGGCGCC
ATGTCCGAAGGAGAATTAAGGGATGCGAGTTTCCCAATTATTATTATGAC
ACTGATCGTTTTAGCAGCAGCTATTATAGTATTTGGCGTAATTGTCTTTA
TAGTCATAAGAAGTATTGTACGATCAATCCAATCGTTAATTGAAAGTGCT
AATGTCATTAGTTCAGGGGATTTAAGGGAAGAAATCGTAGTTACATCCAA
CGATGAAATTGGTCAATTGGGCGAAGCCTTCCAAAATATGCAACAATCAT
TAGTTCATACACTCACGTATATTAGTGATAAATCTTCTATGGTCGCCGCT
TCATCAGAAGAGCTACACGCAACCACAGATGAAAATAGTCGTGCAACCGA
GTCTATCGCATCATCTGTCATGAATGTATCAGAATCAATGGATAGTCAGG
CTGAAAAAGTAAACGTCAGTTTTAATAGTATTCATGATATTTCTGATAGT
GTGAAAGATATTAATGATAAATCTGCTCAGTTGGATGAACAGACAGTATC
TGCTGACCAAGCGTTAGAGCGTGTAAATGAGACAGTTAAACAGTTAGAAG
CTCAGATGCGAAAGATTGAATCTAACAACCAAGAATTATCGTCAAATATT
CAAAGTGTTCACTCATCAACAAATGAAATTGATGAAATAATTCAAGTTAT
CACCTCTATTTCTGAACAGACGAATTTACTCGCCCTGAACGCAGCCATTG
AAGCAGCCCGAGCTGGTGAGCATGGTAAAGGATTTGCAGTTGTTGCTGAT
GAAGTACGTATTTTAGCAGAACAAACAAACGAATCTTCTGGTAAAGTAAG
AGAAATGATCACGACTATTCAGCAAAAAGCTGACTTATCTCTTAGCTCTA
TGAAAGAAGGAAGTGCAGAACTTACTCAAGGAATTGCCCGTTTCACAGAA
ACAGAAGAAAGAGTGGGAGAGGTGGATTCTTTCGTCAAACAAGTAACGGA
GCAAGTGAAAGCCATTGCTAATATGACCACGAGTATTTCAACTAAAATTG
AAGGTGTTGTGACTGATATGCAACAAGTAGAAATGATGTCACGAGATACA
AAGGCTGAAACAGAAAACGTGGCCGGCGCATCACAAGAACAGCTTGCCTC
AATTGAAGAAATCTCAGCGTCAGCAGAATCTTTGGCTAAAGTTGCTGAAG
AGTTACAGGAACACACAGTATCTTTCCAATTACCTGAAAGAAAAGAATTA
AACCAAGTAACTGAAGAAGATGAGAACTAA
>orf2219 methyl-accepting chemotaxis protein
ATGATTTATAAAACAAAAGGATTATTATTTATTAAGGGAGGAAAAGATAT
GAAATCAATTAAGACCAGATTTATTTTAATATTTGGTGGTCTCATTATCC
TAATGATTGTGGGATTAGCAGGAATCTCTATTTATGAAAGTTCATCAACT
TTGCGTAGCGAAGGACGAATAGCGATTTCTGATGAAGCAGAAAGCATAAC
GCGTTATCTTAACGCAAGAATGCAATCAGAACTAACATATTTAAAAGGGA
TTGCTCAACATCCTATTTTGACTGAAGATGTGCCAAATAATGAGAAGATA
GCATATTTTACGGAGCAATTAGAGGCAACCAACTTTAATGGATTATCATT
TATCGAAGCTGGCGGAAATGCTCCTATATTTTCCATAGAGGGGACAGCCA
TCAACTTAGCAAATGATGACGCCTTTGCTACCGCCTTAAATGGGGAAGAA
GTGGTCACAGATGTTATTGTTAACGAGAATTCAGGCCATGCTTTTTTGGC
GTTTGCGGTTCCTGTTTTAGAGGATGGGCAAGTTGTTGGTGTCTTATATG
GTGAAAAAGATGCTATTTGGTTATCTGAATTAATTAATGAATTTGATTTT
GAAGGCCATGAATCTACTAGATCGTTTATTGCAAATGGCGATGGGACGTT
TCAGGCACACTATGAATTTGAGTTTGTTGAAAGCGAATTGAATGTTTTGG
AGATGGGGAATGTTTCTCTTGGAGAAGAAGGAGAGGGATCTTTAGATGAG
CTGTCACTCCTCTTTGAAAATCAGATTCAACATGGAGAAGCAGGATATGG
AGAACATACTTTTGCAGGGGACGATGTCCTTGTCGGTTATGCTCCTGTCA
CAGGGACAGATTGGATGTTTGCGTTAGAAGTGGATGAAGCAGATCTTTTA
TCATCTCTTGTGCGCCTCACGACAATTTTATTGTCTGTATCTGGCTTCTT
TTTACTTGTGGCAATAGGGGTTACTTATTTTGTAAGCAATGCTATTAGCA
AGCCACTGGTGACGGCTACAGGAGAAATTGAACGATTAGCTAACTACGAT
TTATCTGAAGCCACAGATGATAAGTTAAAAAAGTATGCTAGTCGACAAGA
TGAAATTGGAACGATCGTACAGTCATTGACTAACATGAGATCGAACCTCG
TCGGGCTAATTCAAATGACAGGCCAGCTTTCAGAGCAAGTGTCGGCTGCT
TCACAACAATTGACAGCGACGAGCCAGCACTCTTCTAATGCGGCAAGTGA
AGTGTCTTCTGCGATAGAAGATATTGCCTCCGGTGCGACTGATCAAGCTA
CCGATACAGAAAAAGGGTCGGAACAAGTGCAAGAGTTAGGCACTTTAATG
GATAATAATAAATCCCTTGTTACGACTGTAATGGATGCTACTGGCCACGT
GAGTGAATTGAAAAATGATGGGTTAGAAAGCTTGAGAGACCTTGTGGAAA
AAACAGAGGTCAATACGAAGTCCATTAAGGAAATAAAAGAAATGATTGAG
ACGACAGATGCTAGCGCAGAAAAAATTGCGTCAGCTAGTCAAATGATTAG
AGGTATCTCGGAACAGACCAATTTACTTGCCTTAAATGCTGCTATTGAAG
CAGCGAGAGCAGGGGAAGCGGGCCAAGGATTTGCTGTTGTTGCTAATGAA
GTCCGTAAGCTCGCTGAACAGTCGAACGATTTCACTGAAGAAATTGTTAC
GATCATACAAGAATTAACTGAGAAAACGAAAAACTCGGTGAAAACGATGA
ACTTAGTCGATGAAAATACAAGTTCACAATTATCGAGTTTAGAAACAACG
AATGCTCAGTTTACAGGCATTGACGGAGCAGTTGAAAAAATGAAGCAAGC
GATGATCAATATGATGGAATCGGATCACTTAATGCAGGATAAAAAAGAAG
AAATCATCCATTTAATTAATAATTTATCTGCCATTTCAGAACAAAATGCA
GCCAGCACTCAGGAAGCGACAGCATCTGTGCAGGAGCAGACAGCGTCTAT
GGCAGAGATTGCGCATTCAAGTGAAGAATTGGCAAATCTTGCAGAAAAAA
TGCAGGAAAGCATTTCTAAATTTAAATTATAA
>orf2343 flagellar motor protein MotP
ATGAAAAAAATTGATTTGTTAACACCAATAGGCATTTTTGTCGGATTAAC
AGCAGTATTTGCAGCTATTTATACGAACGCGTCAGGTGCAGGCTCCTTGA
CAGACTTTATCCAGATTGCCTCAATCCTCATCGTGCTAGGTGGGATGTTT
GGCGCTATCTCGATAAACTTTTCTTTTGCTGATATTAAATTACTCCCAAA
AGTCATAAAAGAAACGTTTCAAACGAAAGATCAAAATTTGCAAGAGCTCA
TTAATACATTCGTTGATCTTTCCGCTAAAGCGAGACGTGAAGGTCTTCTA
GCCCTTGAAGCGGGTCTTGAAGACGTAGATGATCCCTTCATTGAGAAAGG
CGTATTATTAGCTGTTGATGGGATTGAACCTGATATCATTAAAGATATTA
TGATGGCTGAAGTATTAGCGATGGAAGAAAGACATAGAAAAGGCCGAATC
ATTTTAGAAAAAGCAGGGGAGTACGCCCCAGCATGGGGGATGATCGGAAC
ATTAGTAGGTCTCGTGCTGATGCTTCAAAACTTAAATGATCCTTCCACTC
TTGGGCCTAATATGGCAGTTGCTCTTTTAACAACACTTTATGGTACCCTT
TTAGCGAATCTCGTCTTTATACCTATGGCTAATAAACTTGCATTAAGCAC
TGAAGAAGAAGTGTTTGTTAAACAAATTGTGGTAGAAGGTGTTATTGGTG
TTCAATCAGGTCAAAATCCTAAGATTCTAGAAGAAAAATTAAGTGCGTTC
CTTCCAAACCATGTTAAAGGTAGCAATGGCGAAGAGACAGAGGAGAAGGA
TATGAATGAATAG
>orf2344 flagellar motor protein MotS
ATGGTCACCTTTTCAGATATGATGACGCTCATTCTCGTTTTCTTCATTTT
GTTATTCTCTATGTCTGTCGTTGATGCTACAAAGTTTAGAGCTATTGCTG
AGTCATTTCAGGATAGAGCTGTATTTGACTTTTATCCTTCTATCGTGCCT
TTTGAAAACCCGGCAGAAGATCGGGAAGTTAAAGACGATCCATTTGAAGA
AGAAGCGGATCCATTTGAAACCCATTTAGAAATGGACGAGGAAGAGATCA
ATGAACAGCTTGATAGCCTTCTTGAAGAAGTGGTTGAATATCTAGAGGAA
AATGAACTAACTGAAGAAATCACGGTATCAAGAGATGACNGGCGTTGTTC
TCGTGTTACAGGAACAAGCCCTCTTTGA
>orf2771 methyl-accepting chemotaxis sensory transducer with cache sensor
ATGTTAACTGTGTTTGGACTTGTACTTATTTTATTTTTAGCGGGTATCGG
TTATGTTTACCCACAATTAGCAGCATCACGGGGGGATATTGAGGAACAAA
ACCTTCGAAGTGAACAAGCGTTGATCGTTACGGAAGTCGGGTCACTATTT
CGATCGATGTATATTATCGTGAGTGACTCTGTACAAACCGGTGAATTTGA
TGAAGAAGCATACATAGCTGATGAGACACGTCTCAATGAATACTTAGACG
ATCTACAACCGGATATGAGTACACATGATGAGCAGGAACTATTTGAGCAG
ATTTACACAGCTAAAGATCAATATGGAGAGATTGTCAGTCGTATTGTAGG
AAGAAGTGTTCATTCTTCTGGTGAAATTGTAGCATTAAACAACTTACGCA
ATGAAACGATGACACACATTGAATCGTTAACAGACTTGATGAAAGCACGG
GCTGACGATGCTGGGAAAGAAGCTGTTTCATCTCTTGGTGCTGTTCAGAT
CACATTTTTAATCACGTTTTTAGGAGCCACCATTATAGGATGCATATTGT
TCATTTTATTCAGCCAGAACTTAAGTCAATCTTTAAAAAAGGCAGTCGGC
GTGGCTAAGAATATTAGTGAAGGAAATTTACGTATAGAGACACTAGAAGA
TAAACGTGATGATGAAGTTGGGCAACTCATTCAAACGATGAATCACATGA
CAACGAATCTACAATCAGTGTTTCAAGGGATCACAACTATTTCTACAGAT
TTAGCCTCTTCAGCAGAGCAGATGAGGGCTGGAGCTGATGAAACGAGTCA
AGCAAGTGAACAGATATCATCTGCGATTCAAGAAGCAGCTATGGGAACAG
AAAATCAAATGGGGCGAACCCATGAAGTTAAGCAAATGATTGATAACATG
ACGAAATCAATGGATAGAGTGACAGCAAATTCAAAAGACGCCAATGAATT
CGTTATATCCTCCAGCACGCAAGCACAAGAGGGGAGTTCAATTATTAAGC
AGACTGTGGAGCAAATGGAAACGATAAGAGAGCATTCCTCAGAATCCCAT
GTAAAGGTTAATAGTTTAGGTGTGAAGTCTGAAAAAATTGGTGGTATAGT
GTCAATGATTACGGATATTTCAGATCAAACGAACTTGTTAGCCTTAAATG
CAGCAATCGAAGCAGCTAGAGCAGGAGAAAGTGGTAAAGGATTTGCGGTA
GTTGCAGATGAGGTAAGAAAATTAGCTGAACAAACGCGCTCCTCAGCAGG
AGAAATAGAATCTATGATTGGAGATATTCAAGAAGATATACAATCCTCAA
TGCATTCAATGGAGCTTGGTGGAAAGGCCGTGGATGAAGGGGTTTTATTA
GTTGATAAAGCCGGTGATTCTTTTAAACAGATTGCTAATGTTGTCGAAAA
TATATCTGTACAGATGGAGGAGATCACAGCTTCAATTGAGGATAGTGCTC
TTCATACGCATAAATTGGCATCGGTAGCAGATGACATTGCTAATGAAGCG
GAAGCCGTGGCTGAAAACACGCAAACGGTAGCAGCCTCTGCAGAGGAAAC
GAATGCTTCAATGGAAGAAATTGCGGCTAATTCATCTAACTTAGCAACAT
TATCAGACGATCTTAAAAATCGCATCGGTGTTTATCAAATATAA
>orf2779 chemotaxis regulator
ATGAATTCTACTGAACAAATTTATGATGAGGTTGTTATCAAAGCGATCGA
ATCAAATCTTGCTATTATTAGATTTGATATGGAACGGCGTGTTTCATATG
TTAATACGATCTTCGCAGAGGTGATGGGCTACTCTGTCCAAAAGATGATC
GGTATGTCTCACAAAGAGTTCTGTCTACCTGAATTTGCAGAGAGTCCTGA
ATATGATTCCTTCTGGAAAAGCTTATTTTCCGGAAAAAGCTTTCAAGATA
AAATCGATCGATTGGATGCACATGGAAACCGCATTGCGCTTGAAGCCACG
TACATGCCGCTTTTCGATGACCATCATCGTGTCATCGGTGTTAGCAAGAT
TGCGACTAACATTACGAGGAGACAGAATGCCATTACGAACGTTGTAAATG
ACCTTCAATCCATGTCTGAAGAGTTAGCAACCCGCTCAGAAGAAGGCATT
GAACGAAGCCACCATCTCCTCGAAAGTATTGAAAGAATTGCGGGCGTTTC
CTCTGAAAATACTAGCACGTTAATGAACCTACAAAGTCAGGCCGGTGAAA
TTAGGGATTTCGTAAAAGCAATAAGGGATATAGCAGCACAAACCAACTTA
TTAGCATTAAACGCTGCAATTGAAGCTGCAAGAGCTGGTGAACATGGGCG
AGGTTTTAATGTGGTGGCAAGTGAAGTACGTAAGCTATCTTCTTCAGTAG
ACGACACCATTATCGAAATAAAAAATAACGTCGATAATATGACAAAAGAA
GTTGAAAAAATATCTTTAGGTACGACAAAAGCTCAGGAAAATATCACTCT
CATTCAGCAGCAAGTTGAAACAGCTATTAAGGACTTTTCTGATATATCGC
AATCTGCTGAGAAACTCGATCATCAAGCAAGAGACTTTAATAACATTGTT
TAA
>orf2788 methyl-accepting chemotaxis protein
ATGATAGGGCTTATCATTATGACGGGGATTTTAGTTTTTATTGGTGTGAA
TCATGTTCATGAAAACGTGGATAGTATGTACGAAGAGAGGGTCGTACCAC
TTACCACATTAGCAGAAATTAGCCAGTTAGCAGAAAACACACGTGTACAA
ATGGTGAGCGCTGTATTAAATCAAAACGAAGAGTTAACTGAACGAGCTGA
GCAAAACCTAGAAGATATTCATGAATTGCTTGAAAACTATCATTCGAATA
TTAATGATTCATCTGAACAACAGCTTTTTGATGAGTTTGTTAATAATTGG
AATGATTTTGATGAGATCGTAAAACAAAATATTGCACTAATTCGAAATGA
CGACTATCCAGAAGCCCAAGCCGGCTTGGGGAGAGGCGGAGAACCTTTTG
GTCGTGCAAGCGACCAGCTAAGAGAGTTAATTGATTTAAATGAAGACATT
TCGACCAATTTGTATGAAGCAAGTAACAATAGTTATCAATTCGTACTGAT
GTTATTACTTATAGCAGTAGGTGTCACGATTGTTGTAGCCGTTATTTATG
CATACTTCCAAGGAAAGTCAATCATAAAACCGTTACATGAATTAGGTCGC
TTTACAGAAAAAATAGCCGCAGGTGACTTGACAGGTGATATGGGAACACT
GACGAAGAGAAAAGATGAAATTGGAACGTTAGCTGACAATTTTCAAACTA
TGTCATTAAACTTAAGGACTATGCTAACAGACGTTATTTCTTCTTCAGAG
CAAGTGGCTGCCACTTCAGAACAGTTGATGGCAAGTGCTGAAGAATCTCG
CTCTGCTTCTGAAGATATTACCACATCCATTGTAGAAGTATCTGAAGGGG
CGGCGGAACAAACAGAATATGTAGTAACCGCTAAAACTAATGCGGATGAA
GTGAAAGAAGATAATAAAACAATTTCAAACAGACTTCATAATGTTCAAGA
AAAAGCGAACGAAGTTAATGATTATTCTAATAAAGGTAACGAAGTTTTAG
[truncated: 1,405 more rows]
